# Supplementary material for: Highly efficient nickel (II) removal by sewage sludge biochar supported α-Fe2O3 and α-FeOOH: Sorption characteristics and mechanisms
Source: PLoS One. 2019 Jun 12;14(6):e0218114. doi: 10.1371/journal.pone.0218114 (PMC6561682; doi:10.1371/journal.pone.0218114)
Supplement: S1 Data — (ZIP) [file pone.0218114.s008.zip]

Archive with 102 entries (85 files):
- Raw data/
- Raw data/Capacity.opj
- Raw data/Characteristics/
- Raw data/Characteristics/BET/
- Raw data/Characteristics/BET/BET-MSBC.xlsx
- Raw data/Characteristics/BET/BET-SBC.xlsx
- Raw data/Characteristics/EDS/
- Raw data/Characteristics/EDS/Data/
- Raw data/Characteristics/EDS/Data/reports/
- Raw data/Characteristics/EDS/Data/reports/1_2018-09-13_16-30-14.docx
- Raw data/Characteristics/EDS/Data/reports/1_2018-09-13_16-30-21.docx
- Raw data/Characteristics/EDS/Data/reports/2_2018-09-13_15-59-51.docx
- Raw data/Characteristics/EDS/Data/reports/2_2018-09-13_16-00-07.docx
- Raw data/Characteristics/EDS/Data/reports/3_2018-09-13_16-13-01.docx
- Raw data/Characteristics/EDS/Data/reports/3_2018-09-13_16-13-11.docx
- Raw data/Characteristics/EDS/Data/reports/4_2018-09-13_16-21-40.docx
- Raw data/Characteristics/EDS/Data/reports/4_2018-09-13_16-21-49.docx
- Raw data/Characteristics/EDS/Data/reports/~$2018-09-13_16-30-14.docx
- Raw data/Characteristics/EDS/Data/╧ε─┐ 1.oip
- Raw data/Characteristics/FTIR/
- Raw data/Characteristics/FTIR/20180913/
- Raw data/Characteristics/FTIR/20180913/MSBC after adsorption.CSV
- Raw data/Characteristics/FTIR/20180913/MSBC after adsorption.SPA
- Raw data/Characteristics/FTIR/20180913/MSBC after adsorption.doc
- Raw data/Characteristics/FTIR/20180913/MSBC before adsorption.CSV
- Raw data/Characteristics/FTIR/20180913/MSBC before adsorption.SPA
- Raw data/Characteristics/FTIR/20180913/MSBC before adsorption.doc
- Raw data/Characteristics/FTIR/20180913/SBC after adsorption.CSV
- Raw data/Characteristics/FTIR/20180913/SBC after adsorption.SPA
- Raw data/Characteristics/FTIR/20180913/SBC after adsorption.doc
- Raw data/Characteristics/FTIR/20180913/SBC before adsorption.CSV
- Raw data/Characteristics/FTIR/20180913/SBC before adsorption.SPA
- Raw data/Characteristics/FTIR/20180913/SBC before adsorption.doc
- Raw data/Characteristics/Figures/
- Raw data/Characteristics/Figures/EDS/
- Raw data/Characteristics/Figures/EDS/EDS.pptx
- Raw data/Characteristics/Figures/EDS/EDS.tif
- Raw data/Characteristics/Figures/FTIR/
- Raw data/Characteristics/Figures/FTIR/FTIR-1.opj
- Raw data/Characteristics/Figures/FTIR/FTIR-1.pptx
- Raw data/Characteristics/Figures/FTIR/FTIR-1.tif
- Raw data/Characteristics/Figures/FTIR/FTIR-2.opj
- Raw data/Characteristics/Figures/FTIR/FTIR-2.pptx
- Raw data/Characteristics/Figures/FTIR/FTIR-2.tif
- Raw data/Characteristics/Figures/SEM/
- Raw data/Characteristics/Figures/SEM/SEM.TIF
- Raw data/Characteristics/Figures/SEM/SEM.pptx
- Raw data/Characteristics/Figures/XRD/
- Raw data/Characteristics/Figures/XRD/XRD-1.opj
- Raw data/Characteristics/Figures/XRD/XRD-2.opj
- Raw data/Characteristics/Figures/XRD/XRD.pptx
- Raw data/Characteristics/Figures/XRD/XRD.tif
- Raw data/Characteristics/SEM/
- Raw data/Characteristics/SEM/+1/
- Raw data/Characteristics/SEM/+1/1-1-1.bmp
- Raw data/Characteristics/SEM/+1/1-1-2.bmp
- Raw data/Characteristics/SEM/+1/1-1-3.bmp
- Raw data/Characteristics/SEM/+1/1-1-4.bmp
- Raw data/Characteristics/SEM/+1/1-2-1.bmp
- Raw data/Characteristics/SEM/+1/1-2-2.bmp
- Raw data/Characteristics/SEM/+1/1-2-3.bmp
- Raw data/Characteristics/SEM/+1/2-1-1.bmp
- Raw data/Characteristics/SEM/+1/2-1-2.bmp
- Raw data/Characteristics/SEM/+1/2-1-3.bmp
- Raw data/Characteristics/SEM/+1/2-1-4.bmp
- Raw data/Characteristics/SEM/+1/2-2-1.bmp
- Raw data/Characteristics/SEM/+1/2-2-2.bmp
- Raw data/Characteristics/SEM/+1/2-2-3.bmp
- Raw data/Characteristics/SEM/+1/3-1-1.bmp
- Raw data/Characteristics/SEM/+1/3-1-2.bmp
- Raw data/Characteristics/SEM/+1/3-1-3.bmp
- Raw data/Characteristics/SEM/+1/3-2-1.bmp
- Raw data/Characteristics/SEM/+1/3-2-2.bmp
- Raw data/Characteristics/SEM/+1/3-2-3.bmp
- Raw data/Characteristics/SEM/+1/3-2-4.bmp
- Raw data/Characteristics/SEM/+1/4-1-1.bmp
- Raw data/Characteristics/SEM/+1/4-1-2.bmp
- Raw data/Characteristics/SEM/+1/4-1-3.bmp
- Raw data/Characteristics/SEM/+1/4-1-4.bmp
- Raw data/Characteristics/SEM/+1/4-2-1.bmp
- Raw data/Characteristics/SEM/+1/4-2-2.bmp
- Raw data/Characteristics/SEM/+1/4-2-3.bmp
- Raw data/Characteristics/XRD/
- Raw data/Characteristics/XRD/20180913dxh/
- Raw data/Characteristics/XRD/20180913dxh/M-1.jip
- Raw data/Characteristics/XRD/20180913dxh/M-2.jip
- Raw data/Characteristics/XRD/20180913dxh/MSBC-After.jip
- Raw data/Characteristics/XRD/20180913dxh/MSBC-Before.jip
- Raw data/Characteristics/XRD/20180913dxh/MSBC-after.txt
- Raw data/Characteristics/XRD/20180913dxh/MSBC-before.txt
- Raw data/Characteristics/XRD/20180913dxh/S-1.jip
- Raw data/Characteristics/XRD/20180913dxh/S-2.jip
- Raw data/Characteristics/XRD/20180913dxh/SBC-Before.jip
- Raw data/Characteristics/XRD/20180913dxh/SBC-after.txt
- Raw data/Characteristics/XRD/20180913dxh/SBC-before.txt
- Raw data/Data collection.xlsx
- Raw data/Isotherm minor.opj
- Raw data/MSBC Sorption Isotherm.opj
- Raw data/Regeneration.opj
- Raw data/kinetics-minor.opj
- Raw data/kinetics.opj
- Raw data/pH.opj
