# Supplementary material for: Highly efficient nickel (II) removal by sewage sludge biochar supported α-Fe2O3 and α-FeOOH: Sorption characteristics and mechanisms
Source: PLoS One. 2019 Jun 12;14(6):e0218114. doi: 10.1371/journal.pone.0218114 (PMC6561682; doi:10.1371/journal.pone.0218114)
Supplement: S1 Data — (ZIP) [file pone.0218114.s008.zip › Raw data/Characteristics/BET/BET-MSBC.xlsx]

## Sheet: Sheet1
				|						|					|					|					|					|					|							|					|
ASAP 2020 V4.02 (V4.02 J)	Unit 1	Serial #: 2064	Page 1	|	ASAP 2020 V4.02 (V4.02 J)	Unit 1	Serial #: 2064	Page 1		|	ASAP 2020 V4.02 (V4.02 J)	Unit 1	Serial #: 2064	Page 1	|	ASAP 2020 V4.02 (V4.02 J)	Unit 1	Serial #: 2064	Page 1	|	ASAP 2020 V4.02 (V4.02 J)	Unit 1	Serial #: 2064	Page 1	|	ASAP 2020 V4.02 (V4.02 J)	Unit 1	Serial #: 2064	Page 1	|	ASAP 2020 V4.02 (V4.02 J)	Unit 1	Serial #: 2064	Page 1	|	ASAP 2020 V4.02 (V4.02 J)	Unit 1	Serial #: 2064	Page 1			|	ASAP 2020 V4.02 (V4.02 J)	Unit 1	Serial #: 2064	Page 1	|	ASAP 2020 V4.02 (V4.02 J)	Unit 1
				|						|					|					|					|					|					|							|					|
				|						|					|					|					|					|					|							|					|
Sample:	yanglie-1#			|	Sample:	yanglie-1#				|	Sample:	yanglie-1#			|	Sample:	yanglie-1#			|	Sample:	yanglie-1#			|	Sample:	yanglie-1#			|	Sample:	yanglie-1#			|	Sample:	yanglie-1#					|	Sample:	yanglie-1#			|	Sample:	yanglie-1#
Operator:				|	Operator:					|	Operator:				|	Operator:				|	Operator:				|	Operator:				|	Operator:				|	Operator:						|	Operator:				|	Operator:
Submitter:				|	Submitter:					|	Submitter:				|	Submitter:				|	Submitter:				|	Submitter:				|	Submitter:				|	Submitter:						|	Submitter:				|	Submitter:
File:	D:\2020\SAMPLES\18092601.SMP			|	File:	D:\2020\SAMPLES\18092601.SMP				|	File:	D:\2020\SAMPLES\18092601.SMP			|	File:	D:\2020\SAMPLES\18092601.SMP			|	File:	D:\2020\SAMPLES\18092601.SMP			|	File:	D:\2020\SAMPLES\18092601.SMP			|	File:	D:\2020\SAMPLES\18092601.SMP			|	File:	D:\2020\SAMPLES\18092601.SMP					|	File:	D:\2020\SAMPLES\18092601.SMP			|	File:	D:\2020\SAMPLES\18092601.SMP
				|						|					|					|					|					|					|							|					|
				|						|					|					|					|					|					|							|					|
Started:	9/27/2018 4:00:07PM	Analysis Adsorptive:	N2	|	Started:	9/27/2018 4:00:07PM	Analysis Adsorptive:	N2		|	Started:	9/27/2018 4:00:07PM	Analysis Adsorptive:	N2	|	Started:	9/27/2018 4:00:07PM	Analysis Adsorptive:	N2	|	Started:	9/27/2018 4:00:07PM	Analysis Adsorptive:	N2	|	Started:	9/27/2018 4:00:07PM	Analysis Adsorptive:	N2	|	Started:	9/27/2018 4:00:07PM	Analysis Adsorptive:	N2	|	Started:	9/27/2018 4:00:07PM	Analysis Adsorptive:	N2			|	Started:	9/27/2018 4:00:07PM	Analysis Adsorptive:	N2	|	Started:	9/27/2018 4:00:07PM
Completed:	9/27/2018 7:45:53PM	Analysis Bath Temp.:	-195.796 癈	|	Completed:	9/27/2018 7:45:53PM	Analysis Bath Temp.:	-195.796 癈		|	Completed:	9/27/2018 7:45:53PM	Analysis Bath Temp.:	-195.796 癈	|	Completed:	9/27/2018 7:45:53PM	Analysis Bath Temp.:	-195.796 癈	|	Completed:	9/27/2018 7:45:53PM	Analysis Bath Temp.:	-195.796 癈	|	Completed:	9/27/2018 7:45:53PM	Analysis Bath Temp.:	-195.796 癈	|	Completed:	9/27/2018 7:45:53PM	Analysis Bath Temp.:	-195.796 癈	|	Completed:	9/27/2018 7:45:53PM	Analysis Bath Temp.:	-195.796 癈			|	Completed:	9/27/2018 7:45:53PM	Analysis Bath Temp.:	-195.796 癈	|	Completed:	9/27/2018 7:45:53PM
Report Time:	9/27/2018 7:45:53PM	Thermal Correction:	No	|	Report Time:	9/27/2018 7:45:53PM	Thermal Correction:	No		|	Report Time:	9/27/2018 7:45:53PM	Thermal Correction:	No	|	Report Time:	9/27/2018 7:45:53PM	Thermal Correction:	No	|	Report Time:	9/27/2018 7:45:53PM	Thermal Correction:	No	|	Report Time:	9/27/2018 7:45:53PM	Thermal Correction:	No	|	Report Time:	9/27/2018 7:45:53PM	Thermal Correction:	No	|	Report Time:	9/27/2018 7:45:53PM	Thermal Correction:	No			|	Report Time:	9/27/2018 7:45:53PM	Thermal Correction:	No	|	Report Time:	9/27/2018 7:45:53PM
Sample Mass:	0.0357 g	Warm Free Space:	27.4043 cm?Measured	|	Sample Mass:	0.0357 g	Warm Free Space:	27.4043 cm?Measured		|	Sample Mass:	0.0357 g	Warm Free Space:	27.4043 cm?Measured	|	Sample Mass:	0.0357 g	Warm Free Space:	27.4043 cm?Measured	|	Sample Mass:	0.0357 g	Warm Free Space:	27.4043 cm?Measured	|	Sample Mass:	0.0357 g	Warm Free Space:	27.4043 cm?Measured	|	Sample Mass:	0.0357 g	Warm Free Space:	27.4043 cm?Measured	|	Sample Mass:	0.0357 g	Warm Free Space:	27.4043 cm?Measured			|	Sample Mass:	0.0357 g	Warm Free Space:	27.4043 cm?Measured	|	Sample Mass:	0.0357 g
Cold Free Space:	86.3961 cm	Equilibration Interval:	10 s	|	Cold Free Space:	86.3961 cm	Equilibration Interval:	10 s		|	Cold Free Space:	86.3961 cm	Equilibration Interval:	10 s	|	Cold Free Space:	86.3961 cm	Equilibration Interval:	10 s	|	Cold Free Space:	86.3961 cm	Equilibration Interval:	10 s	|	Cold Free Space:	86.3961 cm	Equilibration Interval:	10 s	|	Cold Free Space:	86.3961 cm	Equilibration Interval:	10 s	|	Cold Free Space:	86.3961 cm	Equilibration Interval:	10 s			|	Cold Free Space:	86.3961 cm	Equilibration Interval:	10 s	|	Cold Free Space:	86.3961 cm
Ambient Temperature:	22.00 癈	Low Pressure Dose:	None	|	Ambient Temperature:	22.00 癈	Low Pressure Dose:	None		|	Ambient Temperature:	22.00 癈	Low Pressure Dose:	None	|	Ambient Temperature:	22.00 癈	Low Pressure Dose:	None	|	Ambient Temperature:	22.00 癈	Low Pressure Dose:	None	|	Ambient Temperature:	22.00 癈	Low Pressure Dose:	None	|	Ambient Temperature:	22.00 癈	Low Pressure Dose:	None	|	Ambient Temperature:	22.00 癈	Low Pressure Dose:	None			|	Ambient Temperature:	22.00 癈	Low Pressure Dose:	None	|	Ambient Temperature:	22.00 癈
Automatic Degas:	Yes			|	Automatic Degas:	Yes				|	Automatic Degas:	Yes			|	Automatic Degas:	Yes			|	Automatic Degas:	Yes			|	Automatic Degas:	Yes			|	Automatic Degas:	Yes			|	Automatic Degas:	Yes					|	Automatic Degas:	Yes			|	Automatic Degas:	Yes
				|						|					|					|					|					|					|							|					|
				|						|					|					|					|					|					|							|					|
				|						|					|					|					|					|					|							|					|
				|						|					|					|					|					|					|							|					|
				|						|					|					|					|					|					|							|					|
				|						|					|					|					|					|					|							|					|
				|						|					|					|					|					|					|							|					|
Summary Report				|	Isotherm Tabular Report					|	Isotherm Linear Plot				|	BET Surface Area Report				|	BET Surface Area Plot				|	t-Plot Report				|	t-Plot				|	BJH Adsorption Pore Distribution Report						|	BJH Adsorption Cumulative Pore Volume (Larger)				|	BJH Adsorption dV/dD Pore Volume
				|						|					|					|					|					|	Harkins and Jura				|							|	Halsey : Faas Correction				|	Halsey : Faas Correction
				|	Relative Pressure (P/Po)	Absolute Pressure (mmHg)	Quantity Adsorbed (cm?g STP)	Elapsed Time (h:min)	Saturation Pressure (mmHg)	|					|	BET Surface Area:	34.9919 ?1.1013 m?g			|					|	Micropore Volume:	0.013099 cm?g			|					|	Faas Correction						|					|
				|				01:01	759.662	|	yanglie-1# - Adsorption		yanglie-1# - Desorption		|	Slope:	0.126737 ?0.003846 g/cm?STP			|	yanglie-1#				|	Micropore Area:	25.2698 m?g			|	yanglie-1#				|	Halsey						|	yanglie-1#				|	yanglie-1#
Surface Area				|	0.0114769	8.71964	8.55438	01:12		|	Relative Pressure (P/Po)	Quantity Adsorbed (cm?g STP)	Relative Pressure (P/Po)	Quantity Adsorbed (cm?g STP)	|	Y-Intercept:	-0.002331 ?0.000732 g/cm?STP			|	Relative Pressure (P/Po)	1/[Q(Po/P - 1)]			|	External Surface Area:	9.7221 m?g			|	Thickness (?	Quantity Adsorbed (cm?g STP)			|	t = 3.54 [ -5 / ln(P/Po) ] ^ 0.333						|	Pore Diameter (?	Pore Volume (cm?g)			|	Pore Diameter (?	Pore Volume (cm?g放)
				|	0.0342337	26.01	9.69348	01:14		|	0.0114769	8.55438	0.993051	51.8517	|	C:	-53.359129			|	0.0573711	0.00593029			|	Slope:	0.628529 ?0.051132 cm?g放 STP			|	3.55841	10.6312			|							|	489.887	0.0283997			|	553.089	1.23177e-05
Single point surface area at P/Po = 0.294789467:	35.4069 m?g			|	0.0573711	43.5903	10.2631	01:16		|	0.0342337	9.69348	0.944207	38.1038	|	Qm:	8.0382 cm?g STP			|	0.0849459	0.00873203			|	Y-Intercept:	8.468773 ?0.220611 cm?g STP			|	3.82989	10.8702			|							|	269.299	0.042357			|	318.067	6.32731e-05
				|	0.0849459	64.5437	10.6312	01:19		|	0.0573711	10.2631	0.90746	30.703	|	Correlation Coefficient:	0.9972484			|	0.120289	0.0125791			|	Correlation Coefficient:	0.983855			|	4.07177	11.1031			|	Diameter Range:	17.000 ?to 3000.000					|	186.22	0.0510023			|	212.138	0.000104061
BET Surface Area:	34.9919 m?g			|	0.120289	91.4005	10.8702	01:21		|	0.0849459	10.6312	0.871867	25.749	|	Molecular Cross-Sectional Area:	0.1620 nm			|	0.154944	0.0165137			|	Surface Area Correction Factor:	1.000			|	4.30311	11.2086			|	Adsorbate Property Factor:	9.53000					|	142.68	0.0565906			|	158.308	0.000128349
				|	0.154944	117.735	11.1031	01:23		|	0.120289	10.8702	0.854791	23.9059	|					|	0.189876	0.0209107			|	Density Conversion Factor:	0.0015468			|	4.52885	11.371			|	Density Conversion Factor:	0.0015468					|	115.116	0.060565			|	125.692	0.00014419
t-Plot Micropore Area:	25.2698 m?g			|	0.189876	144.282	11.2086	01:25		|	0.154944	11.1031	0.81968	21.1624	|					|	0.224859	0.0255113			|	Total Surface Area (BET):	34.9919 m?g			|	4.75271	11.4343			|	Fraction of Pores Open at Both Ends:	0.00					|	96.8396	0.0637078			|	104.233	0.000171958
				|	0.224859	170.871	11.371	01:28		|	0.189876	11.2086	0.784548	18.979	|	Relative Pressure (P/Po)	Quantity Adsorbed (cm?g STP)	1/[Q(Po/P - 1)]		|	0.259807	0.0306971			|	Thickness Range:	3.5000 ?to 5.0000			|	4.9783	11.5335			|							|	83.3045	0.0661096			|	88.9304	0.00017745
t-Plot External Surface Area:	9.7221 m?g			|	0.259807	197.432	11.4343	01:30		|	0.224859	11.371	0.749622	17.3993	|	0.0573711	10.2631	0.00593029		|	0.294789	0.0362437			|	Thickness Equation:	Harkins and Jura			|					|							|	72.9439	0.0676253			|	77.3431	0.000146295
				|	0.294789	224.021	11.5335	01:32		|	0.259807	11.4343	0.714483	16.077	|	0.0849459	10.6312	0.00873203		|					|					|					|	Pore Diameter Range (?	Average Diameter (?	Incremental Pore Volume (cm?g)	Cumulative Pore Volume (cm?g)	Incremental Pore Area (m?g)	Cumulative Pore Area (m?g)	|	64.9958	0.0689738			|	68.4429	0.000169654
BJH Adsorption cumulative surface area of pores				|	0.329736	250.584	11.563	01:34		|	0.294789	11.5335	0.679752	15.0284	|	0.120289	10.8702	0.0125791		|					|					|					|	2795.5 - 489.9	553.089	0.0283997	0.0283997	2.05389	2.05389	|	58.3403	0.0696007			|	61.2504	9.41965e-05
between 17.000 ?and 3000.000 ?diameter:	19.089 m?g			|	0.383903	291.759	11.5116	01:37		|	0.329736	11.563	0.644519	14.1245	|	0.154944	11.1031	0.0165137		|					|	t = [ 13.99 / ( 0.034 - log(P/Po) ) ] ^ 0.5				|					|	489.9 - 269.3	318.067	0.0139573	0.042357	1.75526	3.80916	|	55.6488	0.0704172			|	56.9199	0.00030339
				|	0.419456	318.786	11.4541	01:39		|	0.383903	11.5116	0.609535	13.2562	|	0.189876	11.2086	0.0209107		|					|					|					|	269.3 - 186.2	212.138	0.00864539	0.0510023	1.63015	5.4393	|	48.0956	0.0704901			|	51.2244	9.6478e-06
BJH Desorption cumulative surface area of pores				|	0.454338	345.304	11.4095	01:41		|	0.419456	11.4541	0.574	12.4688	|	0.224859	11.371	0.0255113		|					|					|					|	186.2 - 142.7	158.308	0.00558826	0.0565906	1.41199	6.8513	|	23.8156	0.0706207			|	24.5655	5.37778e-06
between 17.000 ?and 3000.000 ?diameter:	26.5020 m?g			|	0.489493	372.035	11.4773	01:44		|	0.454338	11.4095	0.539062	11.8188	|	0.259807	11.4343	0.0306971		|					|	Relative Pressure (P/Po)	Statistical Thickness (?	Quantity Adsorbed (cm?g STP)	Fitted	|					|	142.7 - 115.1	125.692	0.00397439	0.060565	1.2648	8.1161	|	20.6606	0.0711848			|	21.3767	0.000178786
				|	0.504544	383.484	11.5242	01:46		|	0.489493	11.4773	0.504141	11.2751	|	0.294789	11.5335	0.0362437		|					|	0.0114769	2.66205	8.55438		|					|	115.1 - 96.8	104.233	0.00314284	0.0637078	1.20608	9.32218	|	18.9254	0.0716112			|	19.6679	0.000245751
				|	0.53996	410.412	11.682	01:48		|	0.504544	11.5242	0.450515	9.30054	|					|					|	0.0342337	3.05442	9.69348		|					|	96.8 - 83.3	88.9304	0.0024018	0.0661096	1.08031	10.4025	|	17.434	0.0733914			|	18.0756	0.00119362
				|	0.575003	437.057	11.7251	01:50		|	0.53996	11.682	0.415123	8.62665	|					|					|	0.0573711	3.31209	10.2631		|					|	83.3 - 72.9	77.3431	0.0015157	0.0676253	0.783885	11.1864	|					|
Pore Volume				|	0.628942	478.073	12.0847	01:53		|	0.575003	11.7251	0.38014	8.39243	|										|	0.0849459	3.55841	10.6312	*	|					|	72.9 - 65.0	68.4429	0.00134843	0.0689738	0.788064	11.9744	|
				|	0.6452	490.443	12.4839	01:55		|	0.628942	12.0847	0.345073	8.17536	|										|	0.120289	3.82989	10.8702	*	|					|	65.0 - 58.3	61.2504	0.000626927	0.0696007	0.409419	12.3839	|
Single point adsorption total pore volume of pores				|	0.680185	517.055	12.9581	01:58		|	0.6452	12.4839	0.310549	8.19952	|										|	0.154944	4.07177	11.1031	*	|					|	58.3 - 55.6	56.9199	0.000816547	0.0704172	0.573823	12.9577	|
less than 2796.563 ?diameter at P/Po = 0.993051084:	0.080204 cm?g			|	0.714245	542.958	13.729	02:00		|	0.680185	12.9581	0.275612	8.13766	|										|	0.189876	4.30311	11.2086	*	|					|	55.6 - 48.1	51.2244	7.28723e-05	0.0704901	0.0569044	13.0146	|
				|	0.749437	569.724	14.6178	02:02		|	0.714245	13.729	0.24058	8.10127	|										|	0.224859	4.52885	11.371	*	|					|	48.1 - 23.8	24.5655	0.000130572	0.0706207	0.212611	13.2272	|
t-Plot micropore volume:	0.013099 cm?g			|	0.784506	596.405	15.9242	02:05		|	0.749437	14.6178	0.20555	8.01953	|										|	0.259807	4.75271	11.4343	*	|					|	23.8 - 20.7	21.3767	0.000564074	0.0711848	1.05549	14.2827	|
				|	0.819081	622.704	17.6188	02:07		|	0.784506	15.9242	0.170534	7.95723	|										|	0.294789	4.9783	11.5335	*	|					|	20.7 - 18.9	19.6679	0.000426421	0.0716112	0.867243	15.1499	|
BJH Adsorption cumulative volume of pores				|	0.854647	649.758	19.8	02:09		|	0.819081	17.6188	0.135541	7.74857	|										|	0.329736	5.2078	11.563		|					|	18.9 - 17.4	18.0756	0.00178021	0.0733914	3.93948	19.0894	|
between 17.000 ?and 3000.000 ?diameter:	0.073391 cm?g			|	0.889387	676.193	22.88	02:12		|	0.854647	19.8	0.10221	7.61166	|										|	0.383903	5.57712	11.5116		|					|							|
				|	0.924313	702.763	27.6987	02:14		|	0.889387	22.88	0.0724942	7.20042	|										|	0.419456	5.83207	11.4541		|					|							|
BJH Desorption cumulative volume of pores				|	0.959075	729.21	35.6638	02:16		|	0.924313	27.6987	0.0492512	6.70138	|										|	0.454338	6.09476	11.4095		|
between 17.000 ?and 3000.000 ?diameter:	0.079364 cm?g			|	0.993051	755.069	51.8517	02:19		|	0.959075	35.6638			|										|	0.489493	6.37484	11.4773		|
				|	0.944207	717.956	38.1038	02:22		|	0.993051	51.8517			|										|	0.504544	6.50023	11.5242		|
				|	0.90746	690.03	30.703	02:24		|					|										|	0.53996	6.81029	11.682		|
				|	0.871867	662.988	25.749	02:27		|															|	0.575003	7.14122	11.7251		|
Pore Size				|	0.854791	650.018	23.9059	02:29		|															|	0.628942	7.70931	12.0847		|
				|	0.81968	623.341	21.1624	02:32		|															|	0.6452	7.89749	12.4839		|
Adsorption average pore width (4V/A by BET):	91.6832			|	0.784548	596.645	18.979	02:35		|															|	0.680185	8.33506	12.9581		|
				|	0.749622	570.097	17.3993	02:37		|															|	0.714245	8.81228	13.729		|
BJH Adsorption average pore diameter (4V/A):	153.785			|	0.714483	543.393	16.077	02:40		|															|	0.749437	9.37235	14.6178		|
				|	0.679752	516.99	15.0284	02:42		|															|	0.784506	10.0178	15.9242		|
BJH Desorption average pore diameter (4V/A):	119.786			|	0.644519	490.211	14.1245	02:45		|															|					|
				|	0.609535	463.613	13.2562	02:47		|															|					|
				|	0.574	436.595	12.4688	02:49		|															|					|
				|	0.539062	410.035	11.8188	02:52		|
				|	0.504141	383.481	11.2751	02:54		|
				|	0.450515	342.702	9.30054	02:57		|
				|	0.415123	315.787	8.62665	02:59		|
				|	0.38014	289.186	8.39243	03:02		|
				|				03:03	760.743	|
				|	0.345073	262.512	8.17536	03:06		|
				|	0.310549	236.248	8.19952	03:09		|
				|	0.275612	209.67	8.13766	03:12		|
				|	0.24058	183.02	8.10127	03:14		|
				|	0.20555	156.371	8.01953	03:17		|
				|	0.170534	129.733	7.95723	03:21		|
				|	0.135541	103.112	7.74857	03:23		|
				|	0.10221	77.7555	7.61166	03:27		|
				|	0.0724942	55.1495	7.20042	03:30		|
				|	0.0492512	37.4675	6.70138	03:32		|
				|						|
				|						|
[truncated: 77 more columns]
