# Supplementary material for: Highly efficient nickel (II) removal by sewage sludge biochar supported α-Fe2O3 and α-FeOOH: Sorption characteristics and mechanisms
Source: PLoS One. 2019 Jun 12;14(6):e0218114. doi: 10.1371/journal.pone.0218114 (PMC6561682; doi:10.1371/journal.pone.0218114)
Supplement: S1 Data — (ZIP) [file pone.0218114.s008.zip › Raw data/Characteristics/BET/BET-SBC.xlsx]

## Sheet: Sheet1
				|						|					|					|					|					|					|							|					|
ASAP 2020 V4.02 (V4.02 J)	Unit 1	Serial #: 2064	Page 1	|	ASAP 2020 V4.02 (V4.02 J)	Unit 1	Serial #: 2064	Page 1		|	ASAP 2020 V4.02 (V4.02 J)	Unit 1	Serial #: 2064	Page 1	|	ASAP 2020 V4.02 (V4.02 J)	Unit 1	Serial #: 2064	Page 1	|	ASAP 2020 V4.02 (V4.02 J)	Unit 1	Serial #: 2064	Page 1	|	ASAP 2020 V4.02 (V4.02 J)	Unit 1	Serial #: 2064	Page 1	|	ASAP 2020 V4.02 (V4.02 J)	Unit 1	Serial #: 2064	Page 1	|	ASAP 2020 V4.02 (V4.02 J)	Unit 1	Serial #: 2064	Page 1			|	ASAP 2020 V4.02 (V4.02 J)	Unit 1	Serial #: 2064	Page 1	|	ASAP 2020 V4.02 (V4.02 J)	Unit 1
				|						|					|					|					|					|					|							|					|
				|						|					|					|					|					|					|							|					|
Sample:	yanglie-2#			|	Sample:	yanglie-2#				|	Sample:	yanglie-2#			|	Sample:	yanglie-2#			|	Sample:	yanglie-2#			|	Sample:	yanglie-2#			|	Sample:	yanglie-2#			|	Sample:	yanglie-2#					|	Sample:	yanglie-2#			|	Sample:	yanglie-2#
Operator:				|	Operator:					|	Operator:				|	Operator:				|	Operator:				|	Operator:				|	Operator:				|	Operator:						|	Operator:				|	Operator:
Submitter:				|	Submitter:					|	Submitter:				|	Submitter:				|	Submitter:				|	Submitter:				|	Submitter:				|	Submitter:						|	Submitter:				|	Submitter:
File:	D:\2020\SAMPLES\18092701.SMP			|	File:	D:\2020\SAMPLES\18092701.SMP				|	File:	D:\2020\SAMPLES\18092701.SMP			|	File:	D:\2020\SAMPLES\18092701.SMP			|	File:	D:\2020\SAMPLES\18092701.SMP			|	File:	D:\2020\SAMPLES\18092701.SMP			|	File:	D:\2020\SAMPLES\18092701.SMP			|	File:	D:\2020\SAMPLES\18092701.SMP					|	File:	D:\2020\SAMPLES\18092701.SMP			|	File:	D:\2020\SAMPLES\18092701.SMP
				|						|					|					|					|					|					|							|					|
				|						|					|					|					|					|					|							|					|
Started:	9/28/2018 9:11:27AM	Analysis Adsorptive:	N2	|	Started:	9/28/2018 9:11:27AM	Analysis Adsorptive:	N2		|	Started:	9/28/2018 9:11:27AM	Analysis Adsorptive:	N2	|	Started:	9/28/2018 9:11:27AM	Analysis Adsorptive:	N2	|	Started:	9/28/2018 9:11:27AM	Analysis Adsorptive:	N2	|	Started:	9/28/2018 9:11:27AM	Analysis Adsorptive:	N2	|	Started:	9/28/2018 9:11:27AM	Analysis Adsorptive:	N2	|	Started:	9/28/2018 9:11:27AM	Analysis Adsorptive:	N2			|	Started:	9/28/2018 9:11:27AM	Analysis Adsorptive:	N2	|	Started:	9/28/2018 9:11:27AM
Completed:	9/28/2018 1:09:24PM	Analysis Bath Temp.:	-195.790 癈	|	Completed:	9/28/2018 1:09:24PM	Analysis Bath Temp.:	-195.790 癈		|	Completed:	9/28/2018 1:09:24PM	Analysis Bath Temp.:	-195.790 癈	|	Completed:	9/28/2018 1:09:24PM	Analysis Bath Temp.:	-195.790 癈	|	Completed:	9/28/2018 1:09:24PM	Analysis Bath Temp.:	-195.790 癈	|	Completed:	9/28/2018 1:09:24PM	Analysis Bath Temp.:	-195.790 癈	|	Completed:	9/28/2018 1:09:24PM	Analysis Bath Temp.:	-195.790 癈	|	Completed:	9/28/2018 1:09:24PM	Analysis Bath Temp.:	-195.790 癈			|	Completed:	9/28/2018 1:09:24PM	Analysis Bath Temp.:	-195.790 癈	|	Completed:	9/28/2018 1:09:24PM
Report Time:	9/28/2018 1:09:24PM	Thermal Correction:	No	|	Report Time:	9/28/2018 1:09:24PM	Thermal Correction:	No		|	Report Time:	9/28/2018 1:09:24PM	Thermal Correction:	No	|	Report Time:	9/28/2018 1:09:24PM	Thermal Correction:	No	|	Report Time:	9/28/2018 1:09:24PM	Thermal Correction:	No	|	Report Time:	9/28/2018 1:09:24PM	Thermal Correction:	No	|	Report Time:	9/28/2018 1:09:24PM	Thermal Correction:	No	|	Report Time:	9/28/2018 1:09:24PM	Thermal Correction:	No			|	Report Time:	9/28/2018 1:09:24PM	Thermal Correction:	No	|	Report Time:	9/28/2018 1:09:24PM
Sample Mass:	0.0504 g	Warm Free Space:	27.5588 cm?Measured	|	Sample Mass:	0.0504 g	Warm Free Space:	27.5588 cm?Measured		|	Sample Mass:	0.0504 g	Warm Free Space:	27.5588 cm?Measured	|	Sample Mass:	0.0504 g	Warm Free Space:	27.5588 cm?Measured	|	Sample Mass:	0.0504 g	Warm Free Space:	27.5588 cm?Measured	|	Sample Mass:	0.0504 g	Warm Free Space:	27.5588 cm?Measured	|	Sample Mass:	0.0504 g	Warm Free Space:	27.5588 cm?Measured	|	Sample Mass:	0.0504 g	Warm Free Space:	27.5588 cm?Measured			|	Sample Mass:	0.0504 g	Warm Free Space:	27.5588 cm?Measured	|	Sample Mass:	0.0504 g
Cold Free Space:	84.2132 cm	Equilibration Interval:	10 s	|	Cold Free Space:	84.2132 cm	Equilibration Interval:	10 s		|	Cold Free Space:	84.2132 cm	Equilibration Interval:	10 s	|	Cold Free Space:	84.2132 cm	Equilibration Interval:	10 s	|	Cold Free Space:	84.2132 cm	Equilibration Interval:	10 s	|	Cold Free Space:	84.2132 cm	Equilibration Interval:	10 s	|	Cold Free Space:	84.2132 cm	Equilibration Interval:	10 s	|	Cold Free Space:	84.2132 cm	Equilibration Interval:	10 s			|	Cold Free Space:	84.2132 cm	Equilibration Interval:	10 s	|	Cold Free Space:	84.2132 cm
Ambient Temperature:	22.00 癈	Low Pressure Dose:	None	|	Ambient Temperature:	22.00 癈	Low Pressure Dose:	None		|	Ambient Temperature:	22.00 癈	Low Pressure Dose:	None	|	Ambient Temperature:	22.00 癈	Low Pressure Dose:	None	|	Ambient Temperature:	22.00 癈	Low Pressure Dose:	None	|	Ambient Temperature:	22.00 癈	Low Pressure Dose:	None	|	Ambient Temperature:	22.00 癈	Low Pressure Dose:	None	|	Ambient Temperature:	22.00 癈	Low Pressure Dose:	None			|	Ambient Temperature:	22.00 癈	Low Pressure Dose:	None	|	Ambient Temperature:	22.00 癈
Automatic Degas:	Yes			|	Automatic Degas:	Yes				|	Automatic Degas:	Yes			|	Automatic Degas:	Yes			|	Automatic Degas:	Yes			|	Automatic Degas:	Yes			|	Automatic Degas:	Yes			|	Automatic Degas:	Yes					|	Automatic Degas:	Yes			|	Automatic Degas:	Yes
				|						|					|					|					|					|					|							|					|
				|						|					|					|					|					|					|							|					|
				|						|					|					|					|					|					|							|					|
				|						|					|					|					|					|					|							|					|
				|						|					|					|					|					|					|							|					|
				|						|					|					|					|					|					|							|					|
				|						|					|					|					|					|					|							|					|
Summary Report				|	Isotherm Tabular Report					|	Isotherm Linear Plot				|	BET Surface Area Report				|	BET Surface Area Plot				|	t-Plot Report				|	t-Plot				|	BJH Adsorption Pore Distribution Report						|	BJH Adsorption Cumulative Pore Volume (Larger)				|	BJH Adsorption dV/dD Pore Volume
				|						|					|					|					|					|	Harkins and Jura				|							|	Halsey : Faas Correction				|	Halsey : Faas Correction
				|	Relative Pressure (P/Po)	Absolute Pressure (mmHg)	Quantity Adsorbed (cm?g STP)	Elapsed Time (h:min)	Saturation Pressure (mmHg)	|					|	BET Surface Area:	24.2095 ?0.1801 m?g			|					|	Micropore Volume:	-0.003076 cm?g			|					|	Faas Correction						|					|
				|				01:07	760.979	|	yanglie-2# - Adsorption		yanglie-2# - Desorption		|	Slope:	0.175187 ?0.001314 g/cm?STP			|	yanglie-2#				|	Micropore Area:	*			|	yanglie-2#				|	Halsey						|	yanglie-2#				|	yanglie-2#
Surface Area				|	0.0101969	7.75925	2.81639	01:16		|	Relative Pressure (P/Po)	Quantity Adsorbed (cm?g STP)	Relative Pressure (P/Po)	Quantity Adsorbed (cm?g STP)	|	Y-Intercept:	0.004626 ?0.000250 g/cm?STP			|	Relative Pressure (P/Po)	1/[Q(Po/P - 1)]			|	External Surface Area:	29.3256 m?g			|	Thickness (?	Quantity Adsorbed (cm?g STP)			|	t = 3.54 [ -5 / ln(P/Po) ] ^ 0.333						|	Pore Diameter (?	Pore Volume (cm?g)			|	Pore Diameter (?	Pore Volume (cm?g放)
				|	0.0342444	26.0575	3.67065	01:19		|	0.0101969	2.81639	0.992319	54.1252	|	C:	38.870177			|	0.0575392	0.0145286			|	Slope:	1.895889 ?0.050075 cm?g放 STP			|	3.558	4.67597			|							|	495.504	0.0379565			|	565.702	1.86687e-05
Single point surface area at P/Po = 0.294971647:	22.6450 m?g			|	0.0575392	43.7828	4.20219	01:21		|	0.0342444	3.67065	0.949119	35.8725	|	Qm:	5.5613 cm?g STP			|	0.0848958	0.0198401			|	Y-Intercept:	-1.988540 ?0.216063 cm?g STP			|	3.82964	5.28733			|							|	269.337	0.0528981			|	318.899	6.60642e-05
				|	0.0848958	64.5982	4.67597	01:23		|	0.0575392	4.20219	0.910623	26.1191	|	Correlation Coefficient:	0.9998312			|	0.120255	0.0258529			|	Correlation Coefficient:	0.998261			|	4.07236	5.77629			|	Diameter Range:	17.000 ?to 3000.000					|	184.564	0.0605755			|	210.881	9.05639e-05
BET Surface Area:	24.2095 m?g			|	0.120255	91.5018	5.28733	01:26		|	0.0848958	4.67597	0.874162	20.4755	|	Molecular Cross-Sectional Area:	0.1620 nm			|	0.155032	0.0317638			|	Surface Area Correction Factor:	1.000			|	4.30366	6.23459			|	Adsorbate Property Factor:	9.53000					|	140.211	0.0647478			|	156.068	9.40695e-05
				|	0.155032	117.963	5.77629	01:28		|	0.120255	5.28733	0.838032	17.1422	|					|	0.18996	0.0376138			|	Density Conversion Factor:	0.0015468			|	4.52848	6.62969			|	Density Conversion Factor:	0.0015468					|	112.717	0.067274			|	123.296	9.18842e-05
t-Plot External Surface Area:	29.3256 m?g			|	0.18996	144.537	6.23459	01:30		|	0.155032	5.77629	0.802524	15.0946	|					|	0.224802	0.0437415			|	Total Surface Area (BET):	24.2095 m?g			|	4.75279	7.021			|	Fraction of Pores Open at Both Ends:	0.00					|	93.9583	0.0690255			|	101.513	9.3368e-05
				|	0.224802	171.046	6.62969	01:32		|	0.18996	6.23459	0.76731	13.7375	|	Relative Pressure (P/Po)	Quantity Adsorbed (cm?g STP)	1/[Q(Po/P - 1)]		|	0.25982	0.0499961			|	Thickness Range:	3.5000 ?to 5.0000			|	4.97949	7.37833			|							|	80.3161	0.0702944			|	85.9829	9.30121e-05
BJH Adsorption cumulative surface area of pores				|	0.25982	197.688	7.021	01:34		|	0.224802	6.62969	0.732266	12.7176	|	0.0575392	4.20219	0.0145286		|	0.294972	0.0567043			|	Thickness Equation:	Harkins and Jura			|					|							|	69.9421	0.0712652			|	74.3495	9.35841e-05
between 17.000 ?and 3000.000 ?diameter:	20.721 m?g			|	0.294972	224.43	7.37833	01:37		|	0.25982	7.021	0.71582	12.2896	|	0.0848958	4.67597	0.0198401		|					|					|					|	Pore Diameter Range (?	Average Diameter (?	Incremental Pore Volume (cm?g)	Cumulative Pore Volume (cm?g)	Incremental Pore Area (m?g)	Cumulative Pore Area (m?g)	|	61.7026	0.0719776			|	65.2578	8.64608e-05
				|	0.329976	251.06	7.74841	01:39		|	0.294972	7.37833	0.680648	11.5766	|	0.120255	5.28733	0.0258529		|					|					|					|	2528.7 - 495.5	565.702	0.0379565	0.0379565	2.68385	2.68385	|	55.094	0.0726704			|	57.987	0.000104834
BJH Desorption cumulative surface area of pores				|	0.364994	277.7	8.09834	01:41		|	0.329976	7.74841	0.645156	10.8955	|	0.155032	5.77629	0.0317638		|					|	t = [ 13.99 / ( 0.034 - log(P/Po) ) ] ^ 0.5				|					|	495.5 - 269.3	318.899	0.0149415	0.0528981	1.87414	4.55799	|	49.5588	0.0731254			|	52.003	8.22008e-05
between 17.000 ?and 3000.000 ?diameter:	24.3627 m?g			|	0.399815	304.189	8.43864	01:44		|	0.364994	8.09834	0.610703	10.3282	|	0.18996	6.23459	0.0376138		|					|					|					|	269.3 - 184.6	210.881	0.00767743	0.0605755	1.45626	6.01425	|	44.8564	0.0737435			|	46.9479	0.00013144
				|	0.434848	330.839	8.77747	01:46		|	0.399815	8.43864	0.575141	9.79403	|	0.224802	6.62969	0.0437415		|					|					|					|	184.6 - 140.2	156.068	0.00417225	0.0647478	1.06934	7.08359	|	40.8077	0.0742629			|	42.6192	0.000128288
				|	0.469945	357.538	9.09664	01:48		|	0.434848	8.77747	0.540099	9.26563	|	0.25982	7.021	0.0499961		|					|	Relative Pressure (P/Po)	Statistical Thickness (?	Quantity Adsorbed (cm?g STP)	Fitted	|					|	140.2 - 112.7	123.296	0.00252629	0.067274	0.819585	7.90318	|	37.2634	0.0748187			|	38.8561	0.000156809
				|	0.505375	384.487	9.38816	01:51		|	0.469945	9.09664	0.505299	8.76192	|	0.294972	7.37833	0.0567043		|					|	0.0101969	2.62808	2.81639		|					|	112.7 - 94.0	101.513	0.00175143	0.0690255	0.690133	8.59331	|	34.1198	0.0751527			|	35.5369	0.000106261
Pore Volume				|	0.540608	411.287	9.76872	01:53		|	0.505375	9.38816	0.451395	7.76463	|					|					|	0.0342444	3.05456	3.67065		|					|	94.0 - 80.3	85.9829	0.00126888	0.0702944	0.590296	9.18361	|	31.3413	0.0755914			|	32.5985	0.000157893
				|	0.575689	437.969	10.1466	01:56		|	0.540608	9.76872	0.416026	7.30063	|					|					|	0.0575392	3.31374	4.20219		|					|	80.3 - 69.9	74.3495	0.000970847	0.0712652	0.522315	9.70592	|	28.8392	0.0761041			|	29.9736	0.000204919
Single point adsorption total pore volume of pores				|	0.61073	464.623	10.5761	01:58		|	0.575689	10.1466	0.380677	6.85778	|										|	0.0848958	3.558	4.67597	*	|					|	69.9 - 61.7	65.2578	0.000712387	0.0719776	0.43666	10.1426	|	26.5726	0.0766348			|	27.6019	0.000234132
less than 2533.081 ?diameter at P/Po = 0.992319082:	0.083721 cm?g			|	0.645652	491.182	10.9585	02:01		|	0.61073	10.5761	0.345771	6.45359	|										|	0.120255	3.82964	5.28733	*	|					|	61.7 - 55.1	57.987	0.000692804	0.0726704	0.477903	10.6205	|	24.475	0.0771972			|	25.4271	0.000268104
				|	0.680334	517.56	11.4569	02:03		|	0.645652	10.9585	0.31073	6.06346	|										|	0.155032	4.07236	5.77629	*	|					|	55.1 - 49.6	52.003	0.000454998	0.0731254	0.349978	10.9705	|	22.5269	0.0778214			|	23.4103	0.000320427
t-Plot micropore volume:	-0.003076 cm?g			|	0.715481	544.289	11.9936	02:06		|	0.680334	11.4569	0.275763	5.65647	|										|	0.18996	4.30366	6.23459	*	|					|	49.6 - 44.9	46.9479	0.000618097	0.0737435	0.526624	11.4971	|	20.6903	0.0783926			|	21.5211	0.000310993
				|	0.750439	570.877	12.6745	02:08		|	0.715481	11.9936	0.240663	5.28403	|										|	0.224802	4.52848	6.62969	*	|					|	44.9 - 40.8	42.6192	0.000519391	0.0742629	0.487471	11.9846	|	18.9527	0.0790586			|	19.7362	0.000383306
BJH Adsorption cumulative volume of pores				|	0.785494	597.538	13.5337	02:10		|	0.750439	12.6745	0.205683	4.87152	|										|	0.25982	4.75279	7.021	*	|					|	40.8 - 37.3	38.8561	0.000555779	0.0748187	0.572141	12.5567	|	17.2875	0.0797051			|	18.0347	0.000388228
between 17.000 ?and 3000.000 ?diameter:	0.079705 cm?g			|	0.820546	624.195	14.6756	02:12		|	0.785494	13.5337	0.170655	4.47406	|										|	0.294972	4.97949	7.37833	*	|					|	37.3 - 34.1	35.5369	0.000334043	0.0751527	0.375996	12.9327	|					|
				|	0.855533	650.799	16.2718	02:15		|	0.820546	14.6756	0.135668	4.03233	|										|	0.329976	5.20939	7.74841		|					|	34.1 - 31.3	32.5985	0.000438711	0.0755914	0.538321	13.471	|
BJH Desorption cumulative volume of pores				|	0.890396	677.312	18.8077	02:17		|	0.855533	16.2718	0.102379	3.5296	|										|	0.364994	5.44589	8.09834		|					|	31.3 - 28.8	29.9736	0.000512719	0.0761041	0.684228	14.1552	|
between 17.000 ?and 3000.000 ?diameter:	0.081607 cm?g			|	0.925273	703.834	23.3541	02:19		|	0.890396	18.8077	0.0725821	3.0244	|										|	0.399815	5.68979	8.43864		|					|	28.8 - 26.6	27.6019	0.000530677	0.0766348	0.769045	14.9243	|
				|	0.959827	730.107	32.1731	02:22		|	0.925273	23.3541	0.0489699	2.49487	|										|	0.434848	5.94629	8.77747		|					|	26.6 - 24.5	25.4271	0.000562376	0.0771972	0.884689	15.809	|
				|	0.992319	754.802	54.1252	02:27		|	0.959827	32.1731			|										|	0.469945	6.21703	9.09664		|					|	24.5 - 22.5	23.4103	0.000624238	0.0778214	1.0666	16.8756	|
				|	0.949119	721.922	35.8725	02:32		|	0.992319	54.1252			|										|	0.505375	6.50726	9.38816		|					|	22.5 - 20.7	21.5211	0.000571156	0.0783926	1.06157	17.9372	|
Pore Size				|	0.910623	692.63	26.1191	02:35		|					|										|	0.540608	6.81618	9.76872		|					|	20.7 - 19.0	19.7362	0.00066606	0.0790586	1.34992	19.2871	|
				|	0.874162	664.886	20.4755	02:38		|															|	0.575689	7.14797	10.1466		|					|	19.0 - 17.3	18.0347	0.000646466	0.0797051	1.43383	20.7209	|
Adsorption average pore width (4V/A by BET):	138.3270			|	0.838032	637.399	17.1422	02:40		|															|	0.61073	7.50847	10.5761		|					|							|
				|	0.802524	610.382	15.0946	02:43		|															|	0.645652	7.90284	10.9585		|					|							|
BJH Adsorption average pore diameter (4V/A):	153.864			|	0.76731	583.592	13.7375	02:45		|															|	0.680334	8.33702	11.4569		|
				|	0.732266	556.929	12.7176	02:48		|															|	0.715481	8.83071	11.9936		|
BJH Desorption average pore diameter (4V/A):	133.987			|	0.71582	544.416	12.2896	02:50		|															|	0.750439	9.38948	12.6745		|
				|	0.680648	517.657	11.5766	02:53		|															|	0.785494	10.0375	13.5337		|
				|	0.645156	490.659	10.8955	02:55		|															|					|
				|	0.610703	464.448	10.3282	02:58		|															|					|
				|	0.575141	437.396	9.79403	03:01		|															|	* The micropore area is not reported because either the micropore volume is negative or the calculated external surface area is larger than the total surface area.				|
				|	0.540099	410.742	9.26563	03:03		|															|					|
				|	0.505299	384.273	8.76192	03:05		|
				|	0.451395	343.273	7.76463	03:08		|
				|				03:10	760.464	|
				|	0.416026	316.373	7.30063	03:12		|
				|	0.380677	289.491	6.85778	03:15		|
				|	0.345771	262.947	6.45359	03:17		|
				|	0.31073	236.299	6.06346	03:20		|
				|	0.275763	209.708	5.65647	03:22		|
				|	0.240663	183.016	5.28403	03:25		|
				|	0.205683	156.415	4.87152	03:28		|
				|	0.170655	129.777	4.47406	03:32		|
				|	0.135668	103.171	4.03233	03:34		|
				|	0.102379	77.8553	3.5296	03:38		|
				|	0.0725821	55.1961	3.0244	03:42		|
				|	0.0489699	37.2399	2.49487	03:44		|
				|						|
				|						|
[truncated: 77 more columns]
