# Supplementary material for: Highly efficient nickel (II) removal by sewage sludge biochar supported α-Fe2O3 and α-FeOOH: Sorption characteristics and mechanisms
Source: PLoS One. 2019 Jun 12;14(6):e0218114. doi: 10.1371/journal.pone.0218114 (PMC6561682; doi:10.1371/journal.pone.0218114)
Supplement: S1 Data — (ZIP) [file pone.0218114.s008.zip › Raw data/Characteristics/FTIR/20180913/MSBC after adsorption.CSV]

3.99E+02	8.33E+01	8.33E-01
4.01E+02	8.48E+01	8.48E-01
4.03E+02	8.64E+01	8.64E-01
4.05E+02	8.53E+01	8.53E-01
4.07E+02	8.51E+01	8.51E-01
4.09E+02	8.31E+01	8.31E-01
4.11E+02	8.15E+01	8.15E-01
4.13E+02	8.09E+01	8.09E-01
4.15E+02	8.01E+01	8.01E-01
4.17E+02	7.95E+01	7.95E-01
4.18E+02	7.82E+01	7.82E-01
4.20E+02	7.61E+01	7.61E-01
4.22E+02	7.49E+01	7.49E-01
4.24E+02	7.37E+01	7.37E-01
4.26E+02	7.34E+01	7.34E-01
4.28E+02	7.32E+01	7.32E-01
4.30E+02	7.32E+01	7.32E-01
4.32E+02	7.27E+01	7.27E-01
4.34E+02	7.21E+01	7.21E-01
4.36E+02	7.04E+01	7.04E-01
4.38E+02	6.96E+01	6.96E-01
4.40E+02	6.94E+01	6.94E-01
4.42E+02	6.97E+01	6.97E-01
4.44E+02	6.86E+01	6.86E-01
4.45E+02	6.77E+01	6.77E-01
4.47E+02	6.65E+01	6.65E-01
4.49E+02	6.57E+01	6.57E-01
4.51E+02	6.48E+01	6.48E-01
4.53E+02	6.45E+01	6.45E-01
4.55E+02	6.39E+01	6.39E-01
4.57E+02	6.33E+01	6.33E-01
4.59E+02	6.20E+01	6.20E-01
4.61E+02	6.15E+01	6.15E-01
4.63E+02	6.10E+01	6.10E-01
4.65E+02	6.07E+01	6.07E-01
4.67E+02	6.00E+01	6.00E-01
4.69E+02	5.96E+01	5.96E-01
4.71E+02	5.92E+01	5.92E-01
4.72E+02	5.94E+01	5.94E-01
4.74E+02	5.92E+01	5.92E-01
4.76E+02	5.93E+01	5.93E-01
4.78E+02	5.98E+01	5.98E-01
4.80E+02	6.08E+01	6.08E-01
4.82E+02	6.15E+01	6.15E-01
4.84E+02	6.12E+01	6.12E-01
4.86E+02	6.22E+01	6.22E-01
4.88E+02	6.31E+01	6.31E-01
4.90E+02	6.41E+01	6.41E-01
4.92E+02	6.59E+01	6.59E-01
4.94E+02	6.67E+01	6.67E-01
4.96E+02	6.77E+01	6.77E-01
4.98E+02	6.82E+01	6.82E-01
4.99E+02	6.85E+01	6.85E-01
5.01E+02	6.86E+01	6.86E-01
5.03E+02	6.92E+01	6.92E-01
5.05E+02	6.94E+01	6.94E-01
5.07E+02	6.94E+01	6.94E-01
5.09E+02	6.92E+01	6.92E-01
5.11E+02	6.97E+01	6.97E-01
5.13E+02	6.90E+01	6.90E-01
5.15E+02	6.96E+01	6.96E-01
5.17E+02	6.98E+01	6.98E-01
5.19E+02	6.98E+01	6.98E-01
5.21E+02	6.97E+01	6.97E-01
5.23E+02	7.02E+01	7.02E-01
5.25E+02	7.04E+01	7.04E-01
5.26E+02	7.10E+01	7.10E-01
5.28E+02	7.13E+01	7.13E-01
5.30E+02	7.17E+01	7.17E-01
5.32E+02	7.18E+01	7.18E-01
5.34E+02	7.21E+01	7.21E-01
5.36E+02	7.20E+01	7.20E-01
5.38E+02	7.23E+01	7.23E-01
5.40E+02	7.27E+01	7.27E-01
5.42E+02	7.32E+01	7.32E-01
5.44E+02	7.34E+01	7.34E-01
5.46E+02	7.37E+01	7.37E-01
5.48E+02	7.31E+01	7.31E-01
5.50E+02	7.31E+01	7.31E-01
5.52E+02	7.31E+01	7.31E-01
5.53E+02	7.36E+01	7.36E-01
5.55E+02	7.36E+01	7.36E-01
5.57E+02	7.39E+01	7.39E-01
5.59E+02	7.41E+01	7.41E-01
5.61E+02	7.42E+01	7.42E-01
5.63E+02	7.42E+01	7.42E-01
5.65E+02	7.45E+01	7.45E-01
5.67E+02	7.49E+01	7.49E-01
5.69E+02	7.58E+01	7.58E-01
5.71E+02	7.59E+01	7.59E-01
5.73E+02	7.67E+01	7.67E-01
5.75E+02	7.69E+01	7.69E-01
5.77E+02	7.74E+01	7.74E-01
5.79E+02	7.77E+01	7.77E-01
5.80E+02	7.81E+01	7.81E-01
5.82E+02	7.85E+01	7.85E-01
5.84E+02	7.90E+01	7.90E-01
5.86E+02	7.92E+01	7.92E-01
5.88E+02	7.96E+01	7.96E-01
5.90E+02	7.98E+01	7.98E-01
5.92E+02	8.02E+01	8.02E-01
5.94E+02	8.04E+01	8.04E-01
5.96E+02	8.07E+01	8.07E-01
5.98E+02	8.07E+01	8.07E-01
6.00E+02	8.10E+01	8.10E-01
6.02E+02	8.12E+01	8.12E-01
6.04E+02	8.17E+01	8.17E-01
6.06E+02	8.19E+01	8.19E-01
6.07E+02	8.22E+01	8.22E-01
6.09E+02	8.23E+01	8.23E-01
6.11E+02	8.25E+01	8.25E-01
6.13E+02	8.25E+01	8.25E-01
6.15E+02	8.27E+01	8.27E-01
6.17E+02	8.30E+01	8.30E-01
6.19E+02	8.35E+01	8.35E-01
6.21E+02	8.37E+01	8.37E-01
6.23E+02	8.40E+01	8.40E-01
6.25E+02	8.40E+01	8.40E-01
6.27E+02	8.42E+01	8.42E-01
6.29E+02	8.43E+01	8.43E-01
6.31E+02	8.47E+01	8.47E-01
6.33E+02	8.50E+01	8.50E-01
6.34E+02	8.53E+01	8.53E-01
6.36E+02	8.53E+01	8.53E-01
6.38E+02	8.55E+01	8.55E-01
6.40E+02	8.55E+01	8.55E-01
6.42E+02	8.58E+01	8.58E-01
6.44E+02	8.60E+01	8.60E-01
6.46E+02	8.63E+01	8.63E-01
6.48E+02	8.66E+01	8.66E-01
6.50E+02	8.69E+01	8.69E-01
6.52E+02	8.69E+01	8.69E-01
6.54E+02	8.71E+01	8.71E-01
6.56E+02	8.72E+01	8.72E-01
6.58E+02	8.74E+01	8.74E-01
6.60E+02	8.75E+01	8.75E-01
6.61E+02	8.76E+01	8.76E-01
6.63E+02	8.76E+01	8.76E-01
6.65E+02	8.77E+01	8.77E-01
6.67E+02	8.76E+01	8.76E-01
6.69E+02	8.77E+01	8.77E-01
6.71E+02	8.76E+01	8.76E-01
6.73E+02	8.77E+01	8.77E-01
6.75E+02	8.75E+01	8.75E-01
6.77E+02	8.74E+01	8.74E-01
6.79E+02	8.72E+01	8.72E-01
6.81E+02	8.72E+01	8.72E-01
6.83E+02	8.71E+01	8.71E-01
6.85E+02	8.70E+01	8.70E-01
6.87E+02	8.67E+01	8.67E-01
6.88E+02	8.63E+01	8.63E-01
6.90E+02	8.58E+01	8.58E-01
6.92E+02	8.55E+01	8.55E-01
6.94E+02	8.54E+01	8.54E-01
6.96E+02	8.60E+01	8.60E-01
6.98E+02	8.69E+01	8.69E-01
7.00E+02	8.78E+01	8.78E-01
7.02E+02	8.82E+01	8.82E-01
7.04E+02	8.84E+01	8.84E-01
7.06E+02	8.85E+01	8.85E-01
7.08E+02	8.87E+01	8.87E-01
7.10E+02	8.88E+01	8.88E-01
7.12E+02	8.90E+01	8.90E-01
7.14E+02	8.90E+01	8.90E-01
7.15E+02	8.89E+01	8.89E-01
7.17E+02	8.87E+01	8.87E-01
7.19E+02	8.88E+01	8.88E-01
7.21E+02	8.89E+01	8.89E-01
7.23E+02	8.93E+01	8.93E-01
7.25E+02	8.95E+01	8.95E-01
7.27E+02	8.97E+01	8.97E-01
7.29E+02	8.98E+01	8.98E-01
7.31E+02	8.99E+01	8.99E-01
7.33E+02	9.01E+01	9.01E-01
7.35E+02	9.04E+01	9.04E-01
7.37E+02	9.05E+01	9.05E-01
7.39E+02	9.07E+01	9.07E-01
7.41E+02	9.07E+01	9.07E-01
7.42E+02	9.09E+01	9.09E-01
7.44E+02	9.09E+01	9.09E-01
7.46E+02	9.10E+01	9.10E-01
7.48E+02	9.11E+01	9.11E-01
7.50E+02	9.12E+01	9.12E-01
7.52E+02	9.11E+01	9.11E-01
7.54E+02	9.10E+01	9.10E-01
7.56E+02	9.10E+01	9.10E-01
7.58E+02	9.12E+01	9.12E-01
7.60E+02	9.13E+01	9.13E-01
7.62E+02	9.13E+01	9.13E-01
7.64E+02	9.11E+01	9.11E-01
7.66E+02	9.09E+01	9.09E-01
7.68E+02	9.04E+01	9.04E-01
7.69E+02	9.01E+01	9.01E-01
7.71E+02	8.98E+01	8.98E-01
7.73E+02	8.96E+01	8.96E-01
7.75E+02	8.91E+01	8.91E-01
7.77E+02	8.87E+01	8.87E-01
7.79E+02	8.85E+01	8.85E-01
7.81E+02	8.89E+01	8.89E-01
7.83E+02	8.96E+01	8.96E-01
7.85E+02	9.03E+01	9.03E-01
7.87E+02	9.07E+01	9.07E-01
7.89E+02	9.08E+01	9.08E-01
7.91E+02	9.04E+01	9.04E-01
7.93E+02	8.99E+01	8.99E-01
7.95E+02	8.92E+01	8.92E-01
7.96E+02	8.89E+01	8.89E-01
7.98E+02	8.90E+01	8.90E-01
8.00E+02	8.99E+01	8.99E-01
8.02E+02	9.10E+01	9.10E-01
8.04E+02	9.24E+01	9.24E-01
8.06E+02	9.37E+01	9.37E-01
8.08E+02	9.51E+01	9.51E-01
8.10E+02	9.62E+01	9.62E-01
8.12E+02	9.72E+01	9.72E-01
8.14E+02	9.80E+01	9.80E-01
8.16E+02	9.85E+01	9.85E-01
8.18E+02	9.87E+01	9.87E-01
8.20E+02	9.89E+01	9.89E-01
8.22E+02	9.91E+01	9.91E-01
8.23E+02	9.94E+01	9.94E-01
8.25E+02	9.96E+01	9.96E-01
8.27E+02	9.98E+01	9.98E-01
8.29E+02	9.96E+01	9.96E-01
8.31E+02	9.93E+01	9.93E-01
8.33E+02	9.90E+01	9.90E-01
8.35E+02	9.90E+01	9.90E-01
8.37E+02	9.91E+01	9.91E-01
8.39E+02	9.92E+01	9.92E-01
8.41E+02	9.92E+01	9.92E-01
8.43E+02	9.89E+01	9.89E-01
8.45E+02	9.85E+01	9.85E-01
8.47E+02	9.82E+01	9.82E-01
8.49E+02	9.80E+01	9.80E-01
8.50E+02	9.80E+01	9.80E-01
8.52E+02	9.80E+01	9.80E-01
8.54E+02	9.78E+01	9.78E-01
8.56E+02	9.73E+01	9.73E-01
8.58E+02	9.68E+01	9.68E-01
8.60E+02	9.63E+01	9.63E-01
8.62E+02	9.61E+01	9.61E-01
8.64E+02	9.58E+01	9.58E-01
8.66E+02	9.56E+01	9.56E-01
8.68E+02	9.52E+01	9.52E-01
8.70E+02	9.47E+01	9.47E-01
8.72E+02	9.41E+01	9.41E-01
8.74E+02	9.37E+01	9.37E-01
8.76E+02	9.33E+01	9.33E-01
8.77E+02	9.29E+01	9.29E-01
8.79E+02	9.25E+01	9.25E-01
8.81E+02	9.20E+01	9.20E-01
8.83E+02	9.15E+01	9.15E-01
8.85E+02	9.10E+01	9.10E-01
8.87E+02	9.05E+01	9.05E-01
8.89E+02	9.01E+01	9.01E-01
8.91E+02	8.96E+01	8.96E-01
8.93E+02	8.91E+01	8.91E-01
8.95E+02	8.84E+01	8.84E-01
8.97E+02	8.77E+01	8.77E-01
8.99E+02	8.71E+01	8.71E-01
9.01E+02	8.66E+01	8.66E-01
9.03E+02	8.61E+01	8.61E-01
9.04E+02	8.57E+01	8.57E-01
9.06E+02	8.51E+01	8.51E-01
9.08E+02	8.44E+01	8.44E-01
9.10E+02	8.37E+01	8.37E-01
9.12E+02	8.33E+01	8.33E-01
9.14E+02	8.28E+01	8.28E-01
9.16E+02	8.26E+01	8.26E-01
9.18E+02	8.22E+01	8.22E-01
9.20E+02	8.17E+01	8.17E-01
9.22E+02	8.11E+01	8.11E-01
9.24E+02	8.06E+01	8.06E-01
9.26E+02	8.01E+01	8.01E-01
9.28E+02	7.97E+01	7.97E-01
9.30E+02	7.92E+01	7.92E-01
9.31E+02	7.87E+01	7.87E-01
9.33E+02	7.81E+01	7.81E-01
9.35E+02	7.76E+01	7.76E-01
9.37E+02	7.69E+01	7.69E-01
9.39E+02	7.64E+01	7.64E-01
9.41E+02	7.58E+01	7.58E-01
9.43E+02	7.52E+01	7.52E-01
9.45E+02	7.45E+01	7.45E-01
9.47E+02	7.37E+01	7.37E-01
9.49E+02	7.28E+01	7.28E-01
9.51E+02	7.20E+01	7.20E-01
9.53E+02	7.12E+01	7.12E-01
9.55E+02	7.04E+01	7.04E-01
9.57E+02	6.95E+01	6.95E-01
9.58E+02	6.86E+01	6.86E-01
9.60E+02	6.75E+01	6.75E-01
9.62E+02	6.64E+01	6.64E-01
9.64E+02	6.54E+01	6.54E-01
9.66E+02	6.44E+01	6.44E-01
9.68E+02	6.34E+01	6.34E-01
9.70E+02	6.25E+01	6.25E-01
9.72E+02	6.14E+01	6.14E-01
9.74E+02	6.03E+01	6.03E-01
9.76E+02	5.92E+01	5.92E-01
9.78E+02	5.83E+01	5.83E-01
9.80E+02	5.74E+01	5.74E-01
9.82E+02	5.65E+01	5.65E-01
9.84E+02	5.56E+01	5.56E-01
9.85E+02	5.48E+01	5.48E-01
9.87E+02	5.39E+01	5.39E-01
9.89E+02	5.31E+01	5.31E-01
9.91E+02	5.23E+01	5.23E-01
9.93E+02	5.17E+01	5.17E-01
9.95E+02	5.10E+01	5.10E-01
9.97E+02	5.04E+01	5.04E-01
9.99E+02	4.97E+01	4.97E-01
1.00E+03	4.92E+01	4.92E-01
1.00E+03	4.85E+01	4.85E-01
1.00E+03	4.80E+01	4.80E-01
1.01E+03	4.75E+01	4.75E-01
1.01E+03	4.71E+01	4.71E-01
1.01E+03	4.66E+01	4.66E-01
1.01E+03	4.62E+01	4.62E-01
1.01E+03	4.57E+01	4.57E-01
1.02E+03	4.54E+01	4.54E-01
1.02E+03	4.50E+01	4.50E-01
1.02E+03	4.48E+01	4.48E-01
1.02E+03	4.46E+01	4.46E-01
1.02E+03	4.44E+01	4.44E-01
1.03E+03	4.42E+01	4.42E-01
1.03E+03	4.41E+01	4.41E-01
1.03E+03	4.40E+01	4.40E-01
1.03E+03	4.41E+01	4.41E-01
1.03E+03	4.41E+01	4.41E-01
1.04E+03	4.42E+01	4.42E-01
1.04E+03	4.43E+01	4.43E-01
1.04E+03	4.45E+01	4.45E-01
1.04E+03	4.47E+01	4.47E-01
1.04E+03	4.49E+01	4.49E-01
1.05E+03	4.51E+01	4.51E-01
1.05E+03	4.53E+01	4.53E-01
1.05E+03	4.55E+01	4.55E-01
1.05E+03	4.58E+01	4.58E-01
1.05E+03	4.59E+01	4.59E-01
1.05E+03	4.61E+01	4.61E-01
1.06E+03	4.63E+01	4.63E-01
1.06E+03	4.65E+01	4.65E-01
1.06E+03	4.66E+01	4.66E-01
1.06E+03	4.68E+01	4.68E-01
1.06E+03	4.69E+01	4.69E-01
1.07E+03	4.71E+01	4.71E-01
1.07E+03	4.71E+01	4.71E-01
1.07E+03	4.72E+01	4.72E-01
1.07E+03	4.72E+01	4.72E-01
1.07E+03	4.71E+01	4.71E-01
1.08E+03	4.70E+01	4.70E-01
1.08E+03	4.70E+01	4.70E-01
1.08E+03	4.70E+01	4.70E-01
1.08E+03	4.72E+01	4.72E-01
1.08E+03	4.73E+01	4.73E-01
1.09E+03	4.76E+01	4.76E-01
1.09E+03	4.78E+01	4.78E-01
1.09E+03	4.81E+01	4.81E-01
1.09E+03	4.84E+01	4.84E-01
1.09E+03	4.89E+01	4.89E-01
1.10E+03	4.93E+01	4.93E-01
1.10E+03	4.99E+01	4.99E-01
1.10E+03	5.05E+01	5.05E-01
1.10E+03	5.11E+01	5.11E-01
1.10E+03	5.17E+01	5.17E-01
1.11E+03	5.23E+01	5.23E-01
1.11E+03	5.29E+01	5.29E-01
1.11E+03	5.36E+01	5.36E-01
1.11E+03	5.44E+01	5.44E-01
1.11E+03	5.52E+01	5.52E-01
1.11E+03	5.60E+01	5.60E-01
1.12E+03	5.69E+01	5.69E-01
1.12E+03	5.77E+01	5.77E-01
1.12E+03	5.86E+01	5.86E-01
1.12E+03	5.95E+01	5.95E-01
1.12E+03	6.05E+01	6.05E-01
1.13E+03	6.15E+01	6.15E-01
1.13E+03	6.25E+01	6.25E-01
1.13E+03	6.34E+01	6.34E-01
1.13E+03	6.44E+01	6.44E-01
1.13E+03	6.53E+01	6.53E-01
1.14E+03	6.63E+01	6.63E-01
1.14E+03	6.72E+01	6.72E-01
1.14E+03	6.80E+01	6.80E-01
1.14E+03	6.87E+01	6.87E-01
1.14E+03	6.95E+01	6.95E-01
1.15E+03	7.02E+01	7.02E-01
1.15E+03	7.11E+01	7.11E-01
1.15E+03	7.20E+01	7.20E-01
1.15E+03	7.28E+01	7.28E-01
1.15E+03	7.36E+01	7.36E-01
1.16E+03	7.43E+01	7.43E-01
1.16E+03	7.49E+01	7.49E-01
1.16E+03	7.53E+01	7.53E-01
1.16E+03	7.55E+01	7.55E-01
1.16E+03	7.58E+01	7.58E-01
1.16E+03	7.63E+01	7.63E-01
1.17E+03	7.69E+01	7.69E-01
1.17E+03	7.74E+01	7.74E-01
1.17E+03	7.79E+01	7.79E-01
1.17E+03	7.84E+01	7.84E-01
1.17E+03	7.91E+01	7.91E-01
1.18E+03	8.00E+01	8.00E-01
1.18E+03	8.09E+01	8.09E-01
1.18E+03	8.16E+01	8.16E-01
1.18E+03	8.23E+01	8.23E-01
1.18E+03	8.29E+01	8.29E-01
1.19E+03	8.34E+01	8.34E-01
1.19E+03	8.40E+01	8.40E-01
1.19E+03	8.48E+01	8.48E-01
1.19E+03	8.55E+01	8.55E-01
1.19E+03	8.63E+01	8.63E-01
1.20E+03	8.70E+01	8.70E-01
1.20E+03	8.76E+01	8.76E-01
1.20E+03	8.80E+01	8.80E-01
1.20E+03	8.85E+01	8.85E-01
1.20E+03	8.89E+01	8.89E-01
1.21E+03	8.95E+01	8.95E-01
1.21E+03	9.01E+01	9.01E-01
1.21E+03	9.07E+01	9.07E-01
1.21E+03	9.12E+01	9.12E-01
1.21E+03	9.17E+01	9.17E-01
1.21E+03	9.20E+01	9.20E-01
1.22E+03	9.23E+01	9.23E-01
1.22E+03	9.26E+01	9.26E-01
1.22E+03	9.29E+01	9.29E-01
1.22E+03	9.33E+01	9.33E-01
1.22E+03	9.37E+01	9.37E-01
1.23E+03	9.40E+01	9.40E-01
1.23E+03	9.43E+01	9.43E-01
1.23E+03	9.45E+01	9.45E-01
1.23E+03	9.46E+01	9.46E-01
1.23E+03	9.46E+01	9.46E-01
1.24E+03	9.48E+01	9.48E-01
1.24E+03	9.50E+01	9.50E-01
1.24E+03	9.53E+01	9.53E-01
1.24E+03	9.55E+01	9.55E-01
1.24E+03	9.57E+01	9.57E-01
1.25E+03	9.58E+01	9.58E-01
1.25E+03	9.58E+01	9.58E-01
1.25E+03	9.58E+01	9.58E-01
1.25E+03	9.59E+01	9.59E-01
1.25E+03	9.61E+01	9.61E-01
1.26E+03	9.63E+01	9.63E-01
1.26E+03	9.64E+01	9.64E-01
1.26E+03	9.65E+01	9.65E-01
1.26E+03	9.65E+01	9.65E-01
1.26E+03	9.65E+01	9.65E-01
1.27E+03	9.65E+01	9.65E-01
1.27E+03	9.65E+01	9.65E-01
1.27E+03	9.66E+01	9.66E-01
1.27E+03	9.67E+01	9.67E-01
1.27E+03	9.67E+01	9.67E-01
1.27E+03	9.68E+01	9.68E-01
1.28E+03	9.68E+01	9.68E-01
1.28E+03	9.69E+01	9.69E-01
1.28E+03	9.68E+01	9.68E-01
1.28E+03	9.68E+01	9.68E-01
1.28E+03	9.67E+01	9.67E-01
1.29E+03	9.67E+01	9.67E-01
1.29E+03	9.68E+01	9.68E-01
1.29E+03	9.69E+01	9.69E-01
1.29E+03	9.70E+01	9.70E-01
1.29E+03	9.70E+01	9.70E-01
1.30E+03	9.69E+01	9.69E-01
1.30E+03	9.68E+01	9.68E-01
1.30E+03	9.67E+01	9.67E-01
1.30E+03	9.67E+01	9.67E-01
1.30E+03	9.68E+01	9.68E-01
1.31E+03	9.69E+01	9.69E-01
1.31E+03	9.69E+01	9.69E-01
1.31E+03	9.69E+01	9.69E-01
1.31E+03	9.67E+01	9.67E-01
1.31E+03	9.65E+01	9.65E-01
1.32E+03	9.64E+01	9.64E-01
1.32E+03	9.64E+01	9.64E-01
1.32E+03	9.65E+01	9.65E-01
1.32E+03	9.67E+01	9.67E-01
1.32E+03	9.67E+01	9.67E-01
1.32E+03	9.66E+01	9.66E-01
1.33E+03	9.64E+01	9.64E-01
1.33E+03	9.63E+01	9.63E-01
1.33E+03	9.62E+01	9.62E-01
1.33E+03	9.63E+01	9.63E-01
1.33E+03	9.63E+01	9.63E-01
1.34E+03	9.63E+01	9.63E-01
1.34E+03	9.62E+01	9.62E-01
1.34E+03	9.61E+01	9.61E-01
1.34E+03	9.60E+01	9.60E-01
1.34E+03	9.60E+01	9.60E-01
1.35E+03	9.60E+01	9.60E-01
1.35E+03	9.60E+01	9.60E-01
1.35E+03	9.60E+01	9.60E-01
1.35E+03	9.60E+01	9.60E-01
1.35E+03	9.58E+01	9.58E-01
1.36E+03	9.57E+01	9.57E-01
1.36E+03	9.56E+01	9.56E-01
1.36E+03	9.56E+01	9.56E-01
1.36E+03	9.55E+01	9.55E-01
1.36E+03	9.54E+01	9.54E-01
1.37E+03	9.54E+01	9.54E-01
1.37E+03	9.53E+01	9.53E-01
1.37E+03	9.52E+01	9.52E-01
1.37E+03	9.51E+01	9.51E-01
1.37E+03	9.49E+01	9.49E-01
1.37E+03	9.48E+01	9.48E-01
1.38E+03	9.47E+01	9.47E-01
1.38E+03	9.46E+01	9.46E-01
1.38E+03	9.42E+01	9.42E-01
1.38E+03	9.37E+01	9.37E-01
1.38E+03	9.35E+01	9.35E-01
1.39E+03	9.39E+01	9.39E-01
1.39E+03	9.45E+01	9.45E-01
1.39E+03	9.46E+01	9.46E-01
1.39E+03	9.46E+01	9.46E-01
1.39E+03	9.45E+01	9.45E-01
1.40E+03	9.44E+01	9.44E-01
1.40E+03	9.44E+01	9.44E-01
1.40E+03	9.44E+01	9.44E-01
1.40E+03	9.45E+01	9.45E-01
1.40E+03	9.45E+01	9.45E-01
1.41E+03	9.45E+01	9.45E-01
1.41E+03	9.46E+01	9.46E-01
1.41E+03	9.46E+01	9.46E-01
1.41E+03	9.47E+01	9.47E-01
1.41E+03	9.47E+01	9.47E-01
1.42E+03	9.47E+01	9.47E-01
1.42E+03	9.47E+01	9.47E-01
1.42E+03	9.48E+01	9.48E-01
1.42E+03	9.48E+01	9.48E-01
1.42E+03	9.47E+01	9.47E-01
1.43E+03	9.48E+01	9.48E-01
1.43E+03	9.48E+01	9.48E-01
1.43E+03	9.47E+01	9.47E-01
1.43E+03	9.46E+01	9.46E-01
1.43E+03	9.45E+01	9.45E-01
1.43E+03	9.45E+01	9.45E-01
1.44E+03	9.46E+01	9.46E-01
1.44E+03	9.47E+01	9.47E-01
1.44E+03	9.47E+01	9.47E-01
1.44E+03	9.46E+01	9.46E-01
1.44E+03	9.45E+01	9.45E-01
1.45E+03	9.44E+01	9.44E-01
1.45E+03	9.43E+01	9.43E-01
1.45E+03	9.44E+01	9.44E-01
1.45E+03	9.45E+01	9.45E-01
1.45E+03	9.46E+01	9.46E-01
1.46E+03	9.46E+01	9.46E-01
1.46E+03	9.45E+01	9.45E-01
1.46E+03	9.44E+01	9.44E-01
1.46E+03	9.44E+01	9.44E-01
1.46E+03	9.44E+01	9.44E-01
1.47E+03	9.45E+01	9.45E-01
1.47E+03	9.47E+01	9.47E-01
1.47E+03	9.48E+01	9.48E-01
1.47E+03	9.48E+01	9.48E-01
1.47E+03	9.47E+01	9.47E-01
1.48E+03	9.47E+01	9.47E-01
1.48E+03	9.47E+01	9.47E-01
1.48E+03	9.48E+01	9.48E-01
1.48E+03	9.47E+01	9.47E-01
1.48E+03	9.48E+01	9.48E-01
1.48E+03	9.47E+01	9.47E-01
1.49E+03	9.46E+01	9.46E-01
1.49E+03	9.45E+01	9.45E-01
1.49E+03	9.45E+01	9.45E-01
1.49E+03	9.44E+01	9.44E-01
1.49E+03	9.44E+01	9.44E-01
1.50E+03	9.42E+01	9.42E-01
1.50E+03	9.41E+01	9.41E-01
1.50E+03	9.41E+01	9.41E-01
1.50E+03	9.41E+01	9.41E-01
1.50E+03	9.42E+01	9.42E-01
1.51E+03	9.41E+01	9.41E-01
1.51E+03	9.35E+01	9.35E-01
1.51E+03	9.34E+01	9.34E-01
1.51E+03	9.33E+01	9.33E-01
1.51E+03	9.33E+01	9.33E-01
1.52E+03	9.32E+01	9.32E-01
1.52E+03	9.33E+01	9.33E-01
1.52E+03	9.32E+01	9.32E-01
1.52E+03	9.30E+01	9.30E-01
1.52E+03	9.26E+01	9.26E-01
1.53E+03	9.24E+01	9.24E-01
1.53E+03	9.22E+01	9.22E-01
1.53E+03	9.22E+01	9.22E-01
1.53E+03	9.21E+01	9.21E-01
1.53E+03	9.21E+01	9.21E-01
1.54E+03	9.19E+01	9.19E-01
1.54E+03	9.18E+01	9.18E-01
1.54E+03	9.16E+01	9.16E-01
1.54E+03	9.12E+01	9.12E-01
1.54E+03	9.08E+01	9.08E-01
1.54E+03	9.08E+01	9.08E-01
1.55E+03	9.07E+01	9.07E-01
1.55E+03	9.05E+01	9.05E-01
1.55E+03	9.02E+01	9.02E-01
1.55E+03	9.01E+01	9.01E-01
1.55E+03	8.97E+01	8.97E-01
1.56E+03	8.95E+01	8.95E-01
1.56E+03	8.93E+01	8.93E-01
1.56E+03	8.89E+01	8.89E-01
1.56E+03	8.86E+01	8.86E-01
1.56E+03	8.84E+01	8.84E-01
1.57E+03	8.82E+01	8.82E-01
1.57E+03	8.80E+01	8.80E-01
1.57E+03	8.75E+01	8.75E-01
1.57E+03	8.70E+01	8.70E-01
1.57E+03	8.67E+01	8.67E-01
1.58E+03	8.65E+01	8.65E-01
1.58E+03	8.61E+01	8.61E-01
1.58E+03	8.59E+01	8.59E-01
1.58E+03	8.56E+01	8.56E-01
1.58E+03	8.52E+01	8.52E-01
1.59E+03	8.47E+01	8.47E-01
1.59E+03	8.42E+01	8.42E-01
1.59E+03	8.37E+01	8.37E-01
1.59E+03	8.34E+01	8.34E-01
1.59E+03	8.31E+01	8.31E-01
1.59E+03	8.28E+01	8.28E-01
1.60E+03	8.24E+01	8.24E-01
1.60E+03	8.20E+01	8.20E-01
1.60E+03	8.14E+01	8.14E-01
1.60E+03	8.09E+01	8.09E-01
1.60E+03	8.04E+01	8.04E-01
1.61E+03	8.00E+01	8.00E-01
1.61E+03	7.96E+01	7.96E-01
1.61E+03	7.94E+01	7.94E-01
1.61E+03	7.90E+01	7.90E-01
1.61E+03	7.87E+01	7.87E-01
1.62E+03	7.83E+01	7.83E-01
1.62E+03	7.78E+01	7.78E-01
1.62E+03	7.75E+01	7.75E-01
1.62E+03	7.73E+01	7.73E-01
1.62E+03	7.71E+01	7.71E-01
1.63E+03	7.71E+01	7.71E-01
1.63E+03	7.71E+01	7.71E-01
1.63E+03	7.71E+01	7.71E-01
1.63E+03	7.71E+01	7.71E-01
1.63E+03	7.72E+01	7.72E-01
1.64E+03	7.72E+01	7.72E-01
1.64E+03	7.74E+01	7.74E-01
1.64E+03	7.76E+01	7.76E-01
1.64E+03	7.79E+01	7.79E-01
1.64E+03	7.82E+01	7.82E-01
1.64E+03	7.86E+01	7.86E-01
1.65E+03	7.90E+01	7.90E-01
1.65E+03	7.95E+01	7.95E-01
1.65E+03	7.98E+01	7.98E-01
1.65E+03	8.03E+01	8.03E-01
1.65E+03	8.11E+01	8.11E-01
1.66E+03	8.14E+01	8.14E-01
1.66E+03	8.20E+01	8.20E-01
1.66E+03	8.26E+01	8.26E-01
1.66E+03	8.33E+01	8.33E-01
1.66E+03	8.40E+01	8.40E-01
1.67E+03	8.43E+01	8.43E-01
1.67E+03	8.47E+01	8.47E-01
1.67E+03	8.56E+01	8.56E-01
1.67E+03	8.63E+01	8.63E-01
1.67E+03	8.69E+01	8.69E-01
1.68E+03	8.78E+01	8.78E-01
1.68E+03	8.83E+01	8.83E-01
1.68E+03	8.86E+01	8.86E-01
1.68E+03	8.90E+01	8.90E-01
1.68E+03	8.94E+01	8.94E-01
1.69E+03	9.04E+01	9.04E-01
1.69E+03	9.06E+01	9.06E-01
1.69E+03	9.12E+01	9.12E-01
1.69E+03	9.18E+01	9.18E-01
1.69E+03	9.22E+01	9.22E-01
1.70E+03	9.25E+01	9.25E-01
1.70E+03	9.29E+01	9.29E-01
1.70E+03	9.31E+01	9.31E-01
1.70E+03	9.39E+01	9.39E-01
1.70E+03	9.40E+01	9.40E-01
1.70E+03	9.43E+01	9.43E-01
1.71E+03	9.48E+01	9.48E-01
1.71E+03	9.51E+01	9.51E-01
1.71E+03	9.53E+01	9.53E-01
1.71E+03	9.55E+01	9.55E-01
1.71E+03	9.57E+01	9.57E-01
1.72E+03	9.60E+01	9.60E-01
1.72E+03	9.65E+01	9.65E-01
1.72E+03	9.69E+01	9.69E-01
1.72E+03	9.71E+01	9.71E-01
1.72E+03	9.74E+01	9.74E-01
1.73E+03	9.76E+01	9.76E-01
1.73E+03	9.78E+01	9.78E-01
1.73E+03	9.78E+01	9.78E-01
1.73E+03	9.80E+01	9.80E-01
1.73E+03	9.82E+01	9.82E-01
1.74E+03	9.86E+01	9.86E-01
1.74E+03	9.86E+01	9.86E-01
1.74E+03	9.88E+01	9.88E-01
1.74E+03	9.89E+01	9.89E-01
1.74E+03	9.89E+01	9.89E-01
1.75E+03	9.89E+01	9.89E-01
1.75E+03	9.89E+01	9.89E-01
1.75E+03	9.90E+01	9.90E-01
1.75E+03	9.93E+01	9.93E-01
1.75E+03	9.95E+01	9.95E-01
1.75E+03	9.96E+01	9.96E-01
1.76E+03	9.97E+01	9.97E-01
1.76E+03	9.97E+01	9.97E-01
1.76E+03	9.97E+01	9.97E-01
1.76E+03	9.97E+01	9.97E-01
1.76E+03	9.97E+01	9.97E-01
1.77E+03	9.97E+01	9.97E-01
1.77E+03	9.98E+01	9.98E-01
1.77E+03	9.99E+01	9.99E-01
1.77E+03	9.99E+01	9.99E-01
1.77E+03	9.99E+01	9.99E-01
1.78E+03	9.98E+01	9.98E-01
1.78E+03	9.97E+01	9.97E-01
1.78E+03	9.97E+01	9.97E-01
1.78E+03	9.97E+01	9.97E-01
1.78E+03	9.97E+01	9.97E-01
1.79E+03	9.98E+01	9.98E-01
1.79E+03	9.98E+01	9.98E-01
1.79E+03	9.97E+01	9.97E-01
1.79E+03	9.96E+01	9.96E-01
1.79E+03	9.96E+01	9.96E-01
1.80E+03	9.95E+01	9.95E-01
1.80E+03	9.95E+01	9.95E-01
1.80E+03	9.94E+01	9.94E-01
1.80E+03	9.94E+01	9.94E-01
1.80E+03	9.95E+01	9.95E-01
1.81E+03	9.96E+01	9.96E-01
1.81E+03	9.95E+01	9.95E-01
1.81E+03	9.94E+01	9.94E-01
1.81E+03	9.93E+01	9.93E-01
1.81E+03	9.92E+01	9.92E-01
1.81E+03	9.92E+01	9.92E-01
1.82E+03	9.93E+01	9.93E-01
1.82E+03	9.94E+01	9.94E-01
1.82E+03	9.94E+01	9.94E-01
1.82E+03	9.93E+01	9.93E-01
1.82E+03	9.91E+01	9.91E-01
1.83E+03	9.90E+01	9.90E-01
1.83E+03	9.89E+01	9.89E-01
1.83E+03	9.90E+01	9.90E-01
1.83E+03	9.91E+01	9.91E-01
1.83E+03	9.91E+01	9.91E-01
1.84E+03	9.90E+01	9.90E-01
1.84E+03	9.89E+01	9.89E-01
1.84E+03	9.88E+01	9.88E-01
1.84E+03	9.87E+01	9.87E-01
1.84E+03	9.87E+01	9.87E-01
1.85E+03	9.87E+01	9.87E-01
1.85E+03	9.87E+01	9.87E-01
1.85E+03	9.87E+01	9.87E-01
1.85E+03	9.86E+01	9.86E-01
1.85E+03	9.85E+01	9.85E-01
1.86E+03	9.84E+01	9.84E-01
1.86E+03	9.83E+01	9.83E-01
1.86E+03	9.83E+01	9.83E-01
1.86E+03	9.82E+01	9.82E-01
1.86E+03	9.81E+01	9.81E-01
1.86E+03	9.79E+01	9.79E-01
1.87E+03	9.78E+01	9.78E-01
1.87E+03	9.77E+01	9.77E-01
1.87E+03	9.77E+01	9.77E-01
1.87E+03	9.77E+01	9.77E-01
1.87E+03	9.77E+01	9.77E-01
1.88E+03	9.75E+01	9.75E-01
1.88E+03	9.74E+01	9.74E-01
1.88E+03	9.74E+01	9.74E-01
1.88E+03	9.74E+01	9.74E-01
1.88E+03	9.74E+01	9.74E-01
1.89E+03	9.74E+01	9.74E-01
1.89E+03	9.73E+01	9.73E-01
1.89E+03	9.72E+01	9.72E-01
1.89E+03	9.71E+01	9.71E-01
1.89E+03	9.70E+01	9.70E-01
1.90E+03	9.70E+01	9.70E-01
1.90E+03	9.70E+01	9.70E-01
1.90E+03	9.70E+01	9.70E-01
1.90E+03	9.70E+01	9.70E-01
1.90E+03	9.69E+01	9.69E-01
1.91E+03	9.69E+01	9.69E-01
1.91E+03	9.68E+01	9.68E-01
1.91E+03	9.67E+01	9.67E-01
1.91E+03	9.67E+01	9.67E-01
1.91E+03	9.67E+01	9.67E-01
1.91E+03	9.67E+01	9.67E-01
1.92E+03	9.66E+01	9.66E-01
1.92E+03	9.66E+01	9.66E-01
1.92E+03	9.66E+01	9.66E-01
1.92E+03	9.65E+01	9.65E-01
1.92E+03	9.65E+01	9.65E-01
1.93E+03	9.64E+01	9.64E-01
1.93E+03	9.63E+01	9.63E-01
1.93E+03	9.63E+01	9.63E-01
1.93E+03	9.63E+01	9.63E-01
1.93E+03	9.63E+01	9.63E-01
1.94E+03	9.63E+01	9.63E-01
1.94E+03	9.62E+01	9.62E-01
1.94E+03	9.61E+01	9.61E-01
1.94E+03	9.59E+01	9.59E-01
1.94E+03	9.59E+01	9.59E-01
1.95E+03	9.59E+01	9.59E-01
1.95E+03	9.59E+01	9.59E-01
1.95E+03	9.59E+01	9.59E-01
1.95E+03	9.59E+01	9.59E-01
1.95E+03	9.58E+01	9.58E-01
1.96E+03	9.57E+01	9.57E-01
1.96E+03	9.56E+01	9.56E-01
1.96E+03	9.55E+01	9.55E-01
1.96E+03	9.55E+01	9.55E-01
1.96E+03	9.55E+01	9.55E-01
1.97E+03	9.55E+01	9.55E-01
1.97E+03	9.54E+01	9.54E-01
1.97E+03	9.53E+01	9.53E-01
1.97E+03	9.53E+01	9.53E-01
1.97E+03	9.52E+01	9.52E-01
1.97E+03	9.51E+01	9.51E-01
1.98E+03	9.51E+01	9.51E-01
1.98E+03	9.50E+01	9.50E-01
1.98E+03	9.50E+01	9.50E-01
1.98E+03	9.50E+01	9.50E-01
1.98E+03	9.49E+01	9.49E-01
1.99E+03	9.49E+01	9.49E-01
1.99E+03	9.48E+01	9.48E-01
1.99E+03	9.47E+01	9.47E-01
1.99E+03	9.46E+01	9.46E-01
1.99E+03	9.46E+01	9.46E-01
2.00E+03	9.45E+01	9.45E-01
2.00E+03	9.45E+01	9.45E-01
2.00E+03	9.45E+01	9.45E-01
2.00E+03	9.45E+01	9.45E-01
2.00E+03	9.44E+01	9.44E-01
2.01E+03	9.43E+01	9.43E-01
2.01E+03	9.42E+01	9.42E-01
2.01E+03	9.42E+01	9.42E-01
2.01E+03	9.42E+01	9.42E-01
2.01E+03	9.42E+01	9.42E-01
2.02E+03	9.42E+01	9.42E-01
2.02E+03	9.41E+01	9.41E-01
2.02E+03	9.41E+01	9.41E-01
2.02E+03	9.40E+01	9.40E-01
2.02E+03	9.39E+01	9.39E-01
2.02E+03	9.39E+01	9.39E-01
2.03E+03	9.39E+01	9.39E-01
2.03E+03	9.39E+01	9.39E-01
2.03E+03	9.39E+01	9.39E-01
2.03E+03	9.38E+01	9.38E-01
2.03E+03	9.38E+01	9.38E-01
2.04E+03	9.37E+01	9.37E-01
2.04E+03	9.36E+01	9.36E-01
2.04E+03	9.36E+01	9.36E-01
2.04E+03	9.36E+01	9.36E-01
2.04E+03	9.36E+01	9.36E-01
2.05E+03	9.36E+01	9.36E-01
2.05E+03	9.36E+01	9.36E-01
2.05E+03	9.35E+01	9.35E-01
2.05E+03	9.35E+01	9.35E-01
2.05E+03	9.34E+01	9.34E-01
2.06E+03	9.34E+01	9.34E-01
2.06E+03	9.34E+01	9.34E-01
2.06E+03	9.34E+01	9.34E-01
2.06E+03	9.34E+01	9.34E-01
2.06E+03	9.33E+01	9.33E-01
2.07E+03	9.33E+01	9.33E-01
2.07E+03	9.32E+01	9.32E-01
2.07E+03	9.32E+01	9.32E-01
2.07E+03	9.31E+01	9.31E-01
2.07E+03	9.31E+01	9.31E-01
2.08E+03	9.31E+01	9.31E-01
2.08E+03	9.31E+01	9.31E-01
2.08E+03	9.31E+01	9.31E-01
2.08E+03	9.30E+01	9.30E-01
2.08E+03	9.30E+01	9.30E-01
2.08E+03	9.29E+01	9.29E-01
2.09E+03	9.29E+01	9.29E-01
2.09E+03	9.28E+01	9.28E-01
2.09E+03	9.28E+01	9.28E-01
2.09E+03	9.28E+01	9.28E-01
2.09E+03	9.28E+01	9.28E-01
2.10E+03	9.28E+01	9.28E-01
2.10E+03	9.27E+01	9.27E-01
2.10E+03	9.27E+01	9.27E-01
2.10E+03	9.26E+01	9.26E-01
2.10E+03	9.26E+01	9.26E-01
2.11E+03	9.26E+01	9.26E-01
2.11E+03	9.26E+01	9.26E-01
2.11E+03	9.26E+01	9.26E-01
2.11E+03	9.25E+01	9.25E-01
2.11E+03	9.25E+01	9.25E-01
2.12E+03	9.25E+01	9.25E-01
2.12E+03	9.24E+01	9.24E-01
2.12E+03	9.24E+01	9.24E-01
2.12E+03	9.24E+01	9.24E-01
2.12E+03	9.23E+01	9.23E-01
2.13E+03	9.23E+01	9.23E-01
2.13E+03	9.23E+01	9.23E-01
2.13E+03	9.23E+01	9.23E-01
2.13E+03	9.22E+01	9.22E-01
2.13E+03	9.22E+01	9.22E-01
2.13E+03	9.22E+01	9.22E-01
2.14E+03	9.21E+01	9.21E-01
2.14E+03	9.21E+01	9.21E-01
2.14E+03	9.21E+01	9.21E-01
2.14E+03	9.21E+01	9.21E-01
2.14E+03	9.21E+01	9.21E-01
2.15E+03	9.20E+01	9.20E-01
2.15E+03	9.20E+01	9.20E-01
2.15E+03	9.19E+01	9.19E-01
2.15E+03	9.19E+01	9.19E-01
2.15E+03	9.18E+01	9.18E-01
2.16E+03	9.19E+01	9.19E-01
2.16E+03	9.19E+01	9.19E-01
2.16E+03	9.19E+01	9.19E-01
2.16E+03	9.18E+01	9.18E-01
2.16E+03	9.18E+01	9.18E-01
2.17E+03	9.17E+01	9.17E-01
2.17E+03	9.17E+01	9.17E-01
2.17E+03	9.16E+01	9.16E-01
2.17E+03	9.17E+01	9.17E-01
2.17E+03	9.17E+01	9.17E-01
2.18E+03	9.16E+01	9.16E-01
2.18E+03	9.16E+01	9.16E-01
2.18E+03	9.15E+01	9.15E-01
2.18E+03	9.15E+01	9.15E-01
2.18E+03	9.15E+01	9.15E-01
2.18E+03	9.15E+01	9.15E-01
2.19E+03	9.15E+01	9.15E-01
2.19E+03	9.14E+01	9.14E-01
2.19E+03	9.14E+01	9.14E-01
2.19E+03	9.13E+01	9.13E-01
2.19E+03	9.12E+01	9.12E-01
2.20E+03	9.12E+01	9.12E-01
2.20E+03	9.13E+01	9.13E-01
2.20E+03	9.12E+01	9.12E-01
2.20E+03	9.12E+01	9.12E-01
2.20E+03	9.11E+01	9.11E-01
2.21E+03	9.10E+01	9.10E-01
2.21E+03	9.10E+01	9.10E-01
2.21E+03	9.10E+01	9.10E-01
2.21E+03	9.10E+01	9.10E-01
2.21E+03	9.10E+01	9.10E-01
2.22E+03	9.09E+01	9.09E-01
2.22E+03	9.09E+01	9.09E-01
2.22E+03	9.08E+01	9.08E-01
2.22E+03	9.07E+01	9.07E-01
2.22E+03	9.07E+01	9.07E-01
2.23E+03	9.08E+01	9.08E-01
2.23E+03	9.08E+01	9.08E-01
2.23E+03	9.08E+01	9.08E-01
2.23E+03	9.07E+01	9.07E-01
2.23E+03	9.06E+01	9.06E-01
2.24E+03	9.06E+01	9.06E-01
2.24E+03	9.06E+01	9.06E-01
2.24E+03	9.06E+01	9.06E-01
2.24E+03	9.07E+01	9.07E-01
2.24E+03	9.06E+01	9.06E-01
2.24E+03	9.06E+01	9.06E-01
2.25E+03	9.05E+01	9.05E-01
2.25E+03	9.04E+01	9.04E-01
2.25E+03	9.04E+01	9.04E-01
2.25E+03	9.04E+01	9.04E-01
2.25E+03	9.04E+01	9.04E-01
2.26E+03	9.04E+01	9.04E-01
2.26E+03	9.04E+01	9.04E-01
2.26E+03	9.03E+01	9.03E-01
2.26E+03	9.03E+01	9.03E-01
2.26E+03	9.02E+01	9.02E-01
2.27E+03	9.02E+01	9.02E-01
2.27E+03	9.02E+01	9.02E-01
2.27E+03	9.02E+01	9.02E-01
2.27E+03	9.02E+01	9.02E-01
2.27E+03	9.01E+01	9.01E-01
2.28E+03	9.01E+01	9.01E-01
2.28E+03	9.00E+01	9.00E-01
2.28E+03	9.00E+01	9.00E-01
2.28E+03	9.00E+01	9.00E-01
2.28E+03	9.00E+01	9.00E-01
2.29E+03	8.99E+01	8.99E-01
2.29E+03	8.99E+01	8.99E-01
2.29E+03	8.99E+01	8.99E-01
2.29E+03	8.98E+01	8.98E-01
2.29E+03	8.98E+01	8.98E-01
2.29E+03	8.97E+01	8.97E-01
2.30E+03	8.97E+01	8.97E-01
2.30E+03	8.97E+01	8.97E-01
2.30E+03	8.96E+01	8.96E-01
2.30E+03	8.96E+01	8.96E-01
2.30E+03	8.96E+01	8.96E-01
2.31E+03	8.96E+01	8.96E-01
2.31E+03	8.95E+01	8.95E-01
2.31E+03	8.95E+01	8.95E-01
2.31E+03	8.94E+01	8.94E-01
2.31E+03	8.94E+01	8.94E-01
2.32E+03	8.94E+01	8.94E-01
2.32E+03	8.93E+01	8.93E-01
2.32E+03	8.93E+01	8.93E-01
2.32E+03	8.93E+01	8.93E-01
2.32E+03	8.92E+01	8.92E-01
2.33E+03	8.92E+01	8.92E-01
2.33E+03	8.92E+01	8.92E-01
2.33E+03	8.92E+01	8.92E-01
2.33E+03	8.91E+01	8.91E-01
2.33E+03	8.91E+01	8.91E-01
2.34E+03	8.90E+01	8.90E-01
2.34E+03	8.91E+01	8.91E-01
2.34E+03	8.90E+01	8.90E-01
2.34E+03	8.90E+01	8.90E-01
2.34E+03	8.90E+01	8.90E-01
2.35E+03	8.90E+01	8.90E-01
2.35E+03	8.89E+01	8.89E-01
2.35E+03	8.89E+01	8.89E-01
2.35E+03	8.89E+01	8.89E-01
2.35E+03	8.89E+01	8.89E-01
2.35E+03	8.89E+01	8.89E-01
2.36E+03	8.88E+01	8.88E-01
2.36E+03	8.88E+01	8.88E-01
2.36E+03	8.87E+01	8.87E-01
2.36E+03	8.87E+01	8.87E-01
2.36E+03	8.87E+01	8.87E-01
2.37E+03	8.86E+01	8.86E-01
2.37E+03	8.86E+01	8.86E-01
2.37E+03	8.86E+01	8.86E-01
2.37E+03	8.86E+01	8.86E-01
2.37E+03	8.85E+01	8.85E-01
2.38E+03	8.85E+01	8.85E-01
2.38E+03	8.84E+01	8.84E-01
2.38E+03	8.84E+01	8.84E-01
2.38E+03	8.84E+01	8.84E-01
2.38E+03	8.84E+01	8.84E-01
2.39E+03	8.84E+01	8.84E-01
2.39E+03	8.83E+01	8.83E-01
2.39E+03	8.83E+01	8.83E-01
2.39E+03	8.83E+01	8.83E-01
2.39E+03	8.82E+01	8.82E-01
2.40E+03	8.82E+01	8.82E-01
2.40E+03	8.81E+01	8.81E-01
2.40E+03	8.81E+01	8.81E-01
2.40E+03	8.81E+01	8.81E-01
2.40E+03	8.81E+01	8.81E-01
2.40E+03	8.80E+01	8.80E-01
2.41E+03	8.80E+01	8.80E-01
2.41E+03	8.79E+01	8.79E-01
2.41E+03	8.79E+01	8.79E-01
2.41E+03	8.78E+01	8.78E-01
2.41E+03	8.78E+01	8.78E-01
2.42E+03	8.78E+01	8.78E-01
2.42E+03	8.78E+01	8.78E-01
2.42E+03	8.78E+01	8.78E-01
2.42E+03	8.77E+01	8.77E-01
2.42E+03	8.76E+01	8.76E-01
2.43E+03	8.76E+01	8.76E-01
2.43E+03	8.75E+01	8.75E-01
2.43E+03	8.75E+01	8.75E-01
2.43E+03	8.76E+01	8.76E-01
2.43E+03	8.76E+01	8.76E-01
2.44E+03	8.75E+01	8.75E-01
2.44E+03	8.74E+01	8.74E-01
2.44E+03	8.73E+01	8.73E-01
2.44E+03	8.73E+01	8.73E-01
2.44E+03	8.73E+01	8.73E-01
2.45E+03	8.73E+01	8.73E-01
2.45E+03	8.73E+01	8.73E-01
2.45E+03	8.73E+01	8.73E-01
2.45E+03	8.72E+01	8.72E-01
2.45E+03	8.71E+01	8.71E-01
2.45E+03	8.71E+01	8.71E-01
2.46E+03	8.70E+01	8.70E-01
2.46E+03	8.70E+01	8.70E-01
2.46E+03	8.70E+01	8.70E-01
2.46E+03	8.70E+01	8.70E-01
2.46E+03	8.69E+01	8.69E-01
2.47E+03	8.69E+01	8.69E-01
2.47E+03	8.68E+01	8.68E-01
2.47E+03	8.68E+01	8.68E-01
2.47E+03	8.67E+01	8.67E-01
2.47E+03	8.67E+01	8.67E-01
2.48E+03	8.67E+01	8.67E-01
2.48E+03	8.66E+01	8.66E-01
2.48E+03	8.66E+01	8.66E-01
2.48E+03	8.65E+01	8.65E-01
2.48E+03	8.65E+01	8.65E-01
2.49E+03	8.65E+01	8.65E-01
2.49E+03	8.64E+01	8.64E-01
2.49E+03	8.64E+01	8.64E-01
2.49E+03	8.63E+01	8.63E-01
2.49E+03	8.63E+01	8.63E-01
2.50E+03	8.62E+01	8.62E-01
2.50E+03	8.62E+01	8.62E-01
2.50E+03	8.62E+01	8.62E-01
2.50E+03	8.62E+01	8.62E-01
2.50E+03	8.61E+01	8.61E-01
2.51E+03	8.60E+01	8.60E-01
2.51E+03	8.60E+01	8.60E-01
2.51E+03	8.59E+01	8.59E-01
2.51E+03	8.59E+01	8.59E-01
2.51E+03	8.59E+01	8.59E-01
2.51E+03	8.59E+01	8.59E-01
2.52E+03	8.58E+01	8.58E-01
2.52E+03	8.57E+01	8.57E-01
2.52E+03	8.56E+01	8.56E-01
2.52E+03	8.56E+01	8.56E-01
2.52E+03	8.56E+01	8.56E-01
2.53E+03	8.56E+01	8.56E-01
2.53E+03	8.55E+01	8.55E-01
2.53E+03	8.55E+01	8.55E-01
2.53E+03	8.54E+01	8.54E-01
2.53E+03	8.53E+01	8.53E-01
2.54E+03	8.53E+01	8.53E-01
2.54E+03	8.52E+01	8.52E-01
2.54E+03	8.52E+01	8.52E-01
2.54E+03	8.52E+01	8.52E-01
2.54E+03	8.51E+01	8.51E-01
2.55E+03	8.51E+01	8.51E-01
2.55E+03	8.50E+01	8.50E-01
2.55E+03	8.50E+01	8.50E-01
2.55E+03	8.49E+01	8.49E-01
2.55E+03	8.49E+01	8.49E-01
2.56E+03	8.48E+01	8.48E-01
2.56E+03	8.48E+01	8.48E-01
2.56E+03	8.47E+01	8.47E-01
2.56E+03	8.47E+01	8.47E-01
2.56E+03	8.46E+01	8.46E-01
2.56E+03	8.46E+01	8.46E-01
2.57E+03	8.45E+01	8.45E-01
2.57E+03	8.45E+01	8.45E-01
2.57E+03	8.44E+01	8.44E-01
2.57E+03	8.43E+01	8.43E-01
2.57E+03	8.43E+01	8.43E-01
2.58E+03	8.42E+01	8.42E-01
2.58E+03	8.42E+01	8.42E-01
2.58E+03	8.42E+01	8.42E-01
2.58E+03	8.41E+01	8.41E-01
2.58E+03	8.40E+01	8.40E-01
2.59E+03	8.40E+01	8.40E-01
2.59E+03	8.39E+01	8.39E-01
2.59E+03	8.39E+01	8.39E-01
2.59E+03	8.38E+01	8.38E-01
2.59E+03	8.38E+01	8.38E-01
2.60E+03	8.37E+01	8.37E-01
2.60E+03	8.36E+01	8.36E-01
2.60E+03	8.36E+01	8.36E-01
2.60E+03	8.35E+01	8.35E-01
2.60E+03	8.35E+01	8.35E-01
2.61E+03	8.34E+01	8.34E-01
2.61E+03	8.34E+01	8.34E-01
2.61E+03	8.33E+01	8.33E-01
2.61E+03	8.32E+01	8.32E-01
2.61E+03	8.32E+01	8.32E-01
2.62E+03	8.31E+01	8.31E-01
2.62E+03	8.30E+01	8.30E-01
2.62E+03	8.30E+01	8.30E-01
2.62E+03	8.29E+01	8.29E-01
2.62E+03	8.29E+01	8.29E-01
2.62E+03	8.28E+01	8.28E-01
2.63E+03	8.27E+01	8.27E-01
2.63E+03	8.27E+01	8.27E-01
2.63E+03	8.26E+01	8.26E-01
2.63E+03	8.25E+01	8.25E-01
2.63E+03	8.24E+01	8.24E-01
2.64E+03	8.24E+01	8.24E-01
2.64E+03	8.23E+01	8.23E-01
2.64E+03	8.23E+01	8.23E-01
2.64E+03	8.22E+01	8.22E-01
2.64E+03	8.22E+01	8.22E-01
2.65E+03	8.21E+01	8.21E-01
2.65E+03	8.20E+01	8.20E-01
2.65E+03	8.19E+01	8.19E-01
2.65E+03	8.19E+01	8.19E-01
2.65E+03	8.18E+01	8.18E-01
2.66E+03	8.18E+01	8.18E-01
2.66E+03	8.17E+01	8.17E-01
2.66E+03	8.16E+01	8.16E-01
2.66E+03	8.15E+01	8.15E-01
2.66E+03	8.15E+01	8.15E-01
2.67E+03	8.14E+01	8.14E-01
2.67E+03	8.14E+01	8.14E-01
2.67E+03	8.13E+01	8.13E-01
2.67E+03	8.12E+01	8.12E-01
2.67E+03	8.11E+01	8.11E-01
2.67E+03	8.11E+01	8.11E-01
2.68E+03	8.10E+01	8.10E-01
2.68E+03	8.09E+01	8.09E-01
2.68E+03	8.08E+01	8.08E-01
2.68E+03	8.08E+01	8.08E-01
2.68E+03	8.07E+01	8.07E-01
2.69E+03	8.06E+01	8.06E-01
2.69E+03	8.06E+01	8.06E-01
2.69E+03	8.05E+01	8.05E-01
2.69E+03	8.04E+01	8.04E-01
2.69E+03	8.04E+01	8.04E-01
2.70E+03	8.03E+01	8.03E-01
2.70E+03	8.02E+01	8.02E-01
2.70E+03	8.01E+01	8.01E-01
2.70E+03	8.00E+01	8.00E-01
2.70E+03	8.00E+01	8.00E-01
2.71E+03	7.99E+01	7.99E-01
2.71E+03	7.99E+01	7.99E-01
2.71E+03	7.98E+01	7.98E-01
2.71E+03	7.97E+01	7.97E-01
2.71E+03	7.96E+01	7.96E-01
2.72E+03	7.95E+01	7.95E-01
2.72E+03	7.94E+01	7.94E-01
2.72E+03	7.94E+01	7.94E-01
2.72E+03	7.93E+01	7.93E-01
2.72E+03	7.92E+01	7.92E-01
2.72E+03	7.91E+01	7.91E-01
2.73E+03	7.90E+01	7.90E-01
2.73E+03	7.90E+01	7.90E-01
2.73E+03	7.89E+01	7.89E-01
2.73E+03	7.88E+01	7.88E-01
2.73E+03	7.88E+01	7.88E-01
2.74E+03	7.87E+01	7.87E-01
2.74E+03	7.86E+01	7.86E-01
2.74E+03	7.85E+01	7.85E-01
2.74E+03	7.84E+01	7.84E-01
2.74E+03	7.83E+01	7.83E-01
2.75E+03	7.83E+01	7.83E-01
2.75E+03	7.82E+01	7.82E-01
2.75E+03	7.81E+01	7.81E-01
2.75E+03	7.80E+01	7.80E-01
2.75E+03	7.79E+01	7.79E-01
2.76E+03	7.78E+01	7.78E-01
2.76E+03	7.78E+01	7.78E-01
2.76E+03	7.77E+01	7.77E-01
2.76E+03	7.76E+01	7.76E-01
2.76E+03	7.76E+01	7.76E-01
2.77E+03	7.75E+01	7.75E-01
2.77E+03	7.73E+01	7.73E-01
2.77E+03	7.73E+01	7.73E-01
2.77E+03	7.72E+01	7.72E-01
2.77E+03	7.71E+01	7.71E-01
2.78E+03	7.70E+01	7.70E-01
2.78E+03	7.69E+01	7.69E-01
2.78E+03	7.68E+01	7.68E-01
2.78E+03	7.67E+01	7.67E-01
2.78E+03	7.66E+01	7.66E-01
2.78E+03	7.66E+01	7.66E-01
2.79E+03	7.65E+01	7.65E-01
2.79E+03	7.64E+01	7.64E-01
2.79E+03	7.63E+01	7.63E-01
2.79E+03	7.62E+01	7.62E-01
2.79E+03	7.61E+01	7.61E-01
2.80E+03	7.60E+01	7.60E-01
2.80E+03	7.59E+01	7.59E-01
2.80E+03	7.58E+01	7.58E-01
2.80E+03	7.58E+01	7.58E-01
2.80E+03	7.56E+01	7.56E-01
2.81E+03	7.55E+01	7.55E-01
2.81E+03	7.54E+01	7.54E-01
2.81E+03	7.53E+01	7.53E-01
2.81E+03	7.52E+01	7.52E-01
2.81E+03	7.51E+01	7.51E-01
2.82E+03	7.51E+01	7.51E-01
2.82E+03	7.49E+01	7.49E-01
2.82E+03	7.48E+01	7.48E-01
2.82E+03	7.47E+01	7.47E-01
2.82E+03	7.46E+01	7.46E-01
2.83E+03	7.45E+01	7.45E-01
2.83E+03	7.44E+01	7.44E-01
2.83E+03	7.43E+01	7.43E-01
2.83E+03	7.42E+01	7.42E-01
2.83E+03	7.40E+01	7.40E-01
2.83E+03	7.39E+01	7.39E-01
2.84E+03	7.37E+01	7.37E-01
2.84E+03	7.36E+01	7.36E-01
2.84E+03	7.34E+01	7.34E-01
2.84E+03	7.33E+01	7.33E-01
2.84E+03	7.31E+01	7.31E-01
2.85E+03	7.28E+01	7.28E-01
2.85E+03	7.26E+01	7.26E-01
2.85E+03	7.24E+01	7.24E-01
2.85E+03	7.22E+01	7.22E-01
2.85E+03	7.22E+01	7.22E-01
2.86E+03	7.21E+01	7.21E-01
2.86E+03	7.21E+01	7.21E-01
2.86E+03	7.21E+01	7.21E-01
2.86E+03	7.21E+01	7.21E-01
2.86E+03	7.21E+01	7.21E-01
2.87E+03	7.20E+01	7.20E-01
2.87E+03	7.19E+01	7.19E-01
2.87E+03	7.18E+01	7.18E-01
2.87E+03	7.17E+01	7.17E-01
2.87E+03	7.17E+01	7.17E-01
2.88E+03	7.16E+01	7.16E-01
2.88E+03	7.15E+01	7.15E-01
2.88E+03	7.14E+01	7.14E-01
2.88E+03	7.13E+01	7.13E-01
2.88E+03	7.12E+01	7.12E-01
2.88E+03	7.10E+01	7.10E-01
2.89E+03	7.09E+01	7.09E-01
2.89E+03	7.08E+01	7.08E-01
2.89E+03	7.07E+01	7.07E-01
2.89E+03	7.05E+01	7.05E-01
2.89E+03	7.04E+01	7.04E-01
2.90E+03	7.02E+01	7.02E-01
2.90E+03	7.00E+01	7.00E-01
2.90E+03	6.99E+01	6.99E-01
2.90E+03	6.98E+01	6.98E-01
2.90E+03	6.96E+01	6.96E-01
2.91E+03	6.94E+01	6.94E-01
2.91E+03	6.93E+01	6.93E-01
2.91E+03	6.91E+01	6.91E-01
2.91E+03	6.89E+01	6.89E-01
2.91E+03	6.86E+01	6.86E-01
2.92E+03	6.84E+01	6.84E-01
2.92E+03	6.82E+01	6.82E-01
2.92E+03	6.80E+01	6.80E-01
2.92E+03	6.78E+01	6.78E-01
2.92E+03	6.76E+01	6.76E-01
2.93E+03	6.76E+01	6.76E-01
2.93E+03	6.76E+01	6.76E-01
2.93E+03	6.76E+01	6.76E-01
2.93E+03	6.76E+01	6.76E-01
2.93E+03	6.76E+01	6.76E-01
2.94E+03	6.76E+01	6.76E-01
2.94E+03	6.76E+01	6.76E-01
2.94E+03	6.76E+01	6.76E-01
2.94E+03	6.76E+01	6.76E-01
2.94E+03	6.76E+01	6.76E-01
2.94E+03	6.75E+01	6.75E-01
2.95E+03	6.74E+01	6.74E-01
2.95E+03	6.73E+01	6.73E-01
2.95E+03	6.72E+01	6.72E-01
2.95E+03	6.70E+01	6.70E-01
2.95E+03	6.70E+01	6.70E-01
2.96E+03	6.69E+01	6.69E-01
2.96E+03	6.68E+01	6.68E-01
2.96E+03	6.67E+01	6.67E-01
2.96E+03	6.66E+01	6.66E-01
2.96E+03	6.65E+01	6.65E-01
2.97E+03	6.64E+01	6.64E-01
2.97E+03	6.64E+01	6.64E-01
2.97E+03	6.63E+01	6.63E-01
2.97E+03	6.63E+01	6.63E-01
2.97E+03	6.62E+01	6.62E-01
2.98E+03	6.61E+01	6.61E-01
2.98E+03	6.59E+01	6.59E-01
2.98E+03	6.58E+01	6.58E-01
2.98E+03	6.57E+01	6.57E-01
2.98E+03	6.57E+01	6.57E-01
2.99E+03	6.56E+01	6.56E-01
2.99E+03	6.55E+01	6.55E-01
2.99E+03	6.53E+01	6.53E-01
2.99E+03	6.52E+01	6.52E-01
2.99E+03	6.50E+01	6.50E-01
2.99E+03	6.49E+01	6.49E-01
3.00E+03	6.48E+01	6.48E-01
3.00E+03	6.47E+01	6.47E-01
3.00E+03	6.46E+01	6.46E-01
3.00E+03	6.44E+01	6.44E-01
3.00E+03	6.43E+01	6.43E-01
3.01E+03	6.42E+01	6.42E-01
3.01E+03	6.40E+01	6.40E-01
3.01E+03	6.39E+01	6.39E-01
3.01E+03	6.38E+01	6.38E-01
3.01E+03	6.36E+01	6.36E-01
3.02E+03	6.35E+01	6.35E-01
3.02E+03	6.34E+01	6.34E-01
3.02E+03	6.32E+01	6.32E-01
3.02E+03	6.31E+01	6.31E-01
3.02E+03	6.30E+01	6.30E-01
3.03E+03	6.28E+01	6.28E-01
3.03E+03	6.27E+01	6.27E-01
3.03E+03	6.25E+01	6.25E-01
3.03E+03	6.24E+01	6.24E-01
3.03E+03	6.23E+01	6.23E-01
3.04E+03	6.22E+01	6.22E-01
3.04E+03	6.20E+01	6.20E-01
3.04E+03	6.19E+01	6.19E-01
3.04E+03	6.17E+01	6.17E-01
3.04E+03	6.16E+01	6.16E-01
3.05E+03	6.14E+01	6.14E-01
3.05E+03	6.13E+01	6.13E-01
3.05E+03	6.12E+01	6.12E-01
3.05E+03	6.11E+01	6.11E-01
3.05E+03	6.09E+01	6.09E-01
3.05E+03	6.08E+01	6.08E-01
3.06E+03	6.06E+01	6.06E-01
3.06E+03	6.05E+01	6.05E-01
3.06E+03	6.04E+01	6.04E-01
3.06E+03	6.02E+01	6.02E-01
3.06E+03	6.01E+01	6.01E-01
3.07E+03	6.00E+01	6.00E-01
3.07E+03	5.98E+01	5.98E-01
3.07E+03	5.97E+01	5.97E-01
3.07E+03	5.96E+01	5.96E-01
3.07E+03	5.94E+01	5.94E-01
3.08E+03	5.93E+01	5.93E-01
3.08E+03	5.92E+01	5.92E-01
3.08E+03	5.90E+01	5.90E-01
3.08E+03	5.89E+01	5.89E-01
3.08E+03	5.88E+01	5.88E-01
3.09E+03	5.86E+01	5.86E-01
3.09E+03	5.85E+01	5.85E-01
3.09E+03	5.83E+01	5.83E-01
3.09E+03	5.82E+01	5.82E-01
3.09E+03	5.81E+01	5.81E-01
3.10E+03	5.79E+01	5.79E-01
3.10E+03	5.78E+01	5.78E-01
3.10E+03	5.77E+01	5.77E-01
3.10E+03	5.76E+01	5.76E-01
3.10E+03	5.74E+01	5.74E-01
3.10E+03	5.72E+01	5.72E-01
3.11E+03	5.71E+01	5.71E-01
3.11E+03	5.70E+01	5.70E-01
3.11E+03	5.69E+01	5.69E-01
3.11E+03	5.67E+01	5.67E-01
3.11E+03	5.66E+01	5.66E-01
3.12E+03	5.65E+01	5.65E-01
3.12E+03	5.63E+01	5.63E-01
3.12E+03	5.62E+01	5.62E-01
3.12E+03	5.60E+01	5.60E-01
3.12E+03	5.59E+01	5.59E-01
3.13E+03	5.58E+01	5.58E-01
3.13E+03	5.56E+01	5.56E-01
3.13E+03	5.55E+01	5.55E-01
3.13E+03	5.54E+01	5.54E-01
3.13E+03	5.52E+01	5.52E-01
3.14E+03	5.51E+01	5.51E-01
3.14E+03	5.50E+01	5.50E-01
3.14E+03	5.48E+01	5.48E-01
3.14E+03	5.47E+01	5.47E-01
3.14E+03	5.46E+01	5.46E-01
3.15E+03	5.44E+01	5.44E-01
3.15E+03	5.43E+01	5.43E-01
3.15E+03	5.41E+01	5.41E-01
3.15E+03	5.40E+01	5.40E-01
3.15E+03	5.39E+01	5.39E-01
3.15E+03	5.37E+01	5.37E-01
3.16E+03	5.36E+01	5.36E-01
3.16E+03	5.34E+01	5.34E-01
3.16E+03	5.33E+01	5.33E-01
3.16E+03	5.32E+01	5.32E-01
3.16E+03	5.30E+01	5.30E-01
3.17E+03	5.29E+01	5.29E-01
3.17E+03	5.28E+01	5.28E-01
3.17E+03	5.26E+01	5.26E-01
3.17E+03	5.25E+01	5.25E-01
3.17E+03	5.23E+01	5.23E-01
3.18E+03	5.22E+01	5.22E-01
3.18E+03	5.21E+01	5.21E-01
3.18E+03	5.20E+01	5.20E-01
3.18E+03	5.18E+01	5.18E-01
3.18E+03	5.17E+01	5.17E-01
3.19E+03	5.15E+01	5.15E-01
3.19E+03	5.14E+01	5.14E-01
3.19E+03	5.13E+01	5.13E-01
3.19E+03	5.12E+01	5.12E-01
3.19E+03	5.10E+01	5.10E-01
3.20E+03	5.09E+01	5.09E-01
3.20E+03	5.08E+01	5.08E-01
3.20E+03	5.07E+01	5.07E-01
3.20E+03	5.05E+01	5.05E-01
3.20E+03	5.04E+01	5.04E-01
3.21E+03	5.03E+01	5.03E-01
3.21E+03	5.02E+01	5.02E-01
3.21E+03	5.01E+01	5.01E-01
3.21E+03	5.00E+01	5.00E-01
3.21E+03	4.99E+01	4.99E-01
3.21E+03	4.97E+01	4.97E-01
3.22E+03	4.96E+01	4.96E-01
3.22E+03	4.95E+01	4.95E-01
3.22E+03	4.94E+01	4.94E-01
3.22E+03	4.93E+01	4.93E-01
3.22E+03	4.92E+01	4.92E-01
3.23E+03	4.91E+01	4.91E-01
3.23E+03	4.90E+01	4.90E-01
3.23E+03	4.89E+01	4.89E-01
3.23E+03	4.89E+01	4.89E-01
3.23E+03	4.88E+01	4.88E-01
3.24E+03	4.87E+01	4.87E-01
3.24E+03	4.86E+01	4.86E-01
3.24E+03	4.85E+01	4.85E-01
3.24E+03	4.85E+01	4.85E-01
3.24E+03	4.84E+01	4.84E-01
3.25E+03	4.83E+01	4.83E-01
3.25E+03	4.82E+01	4.82E-01
3.25E+03	4.81E+01	4.81E-01
3.25E+03	4.80E+01	4.80E-01
3.25E+03	4.80E+01	4.80E-01
3.26E+03	4.79E+01	4.79E-01
3.26E+03	4.78E+01	4.78E-01
3.26E+03	4.78E+01	4.78E-01
3.26E+03	4.77E+01	4.77E-01
3.26E+03	4.76E+01	4.76E-01
3.26E+03	4.75E+01	4.75E-01
3.27E+03	4.74E+01	4.74E-01
3.27E+03	4.73E+01	4.73E-01
3.27E+03	4.73E+01	4.73E-01
3.27E+03	4.72E+01	4.72E-01
3.27E+03	4.71E+01	4.71E-01
3.28E+03	4.70E+01	4.70E-01
3.28E+03	4.69E+01	4.69E-01
3.28E+03	4.68E+01	4.68E-01
3.28E+03	4.67E+01	4.67E-01
3.28E+03	4.67E+01	4.67E-01
3.29E+03	4.66E+01	4.66E-01
3.29E+03	4.65E+01	4.65E-01
3.29E+03	4.64E+01	4.64E-01
3.29E+03	4.63E+01	4.63E-01
3.29E+03	4.62E+01	4.62E-01
3.30E+03	4.61E+01	4.61E-01
3.30E+03	4.60E+01	4.60E-01
3.30E+03	4.59E+01	4.59E-01
3.30E+03	4.58E+01	4.58E-01
3.30E+03	4.57E+01	4.57E-01
3.31E+03	4.56E+01	4.56E-01
3.31E+03	4.55E+01	4.55E-01
3.31E+03	4.54E+01	4.54E-01
3.31E+03	4.53E+01	4.53E-01
3.31E+03	4.52E+01	4.52E-01
3.32E+03	4.51E+01	4.51E-01
3.32E+03	4.50E+01	4.50E-01
3.32E+03	4.49E+01	4.49E-01
3.32E+03	4.48E+01	4.48E-01
3.32E+03	4.47E+01	4.47E-01
3.32E+03	4.46E+01	4.46E-01
3.33E+03	4.44E+01	4.44E-01
3.33E+03	4.43E+01	4.43E-01
3.33E+03	4.42E+01	4.42E-01
3.33E+03	4.41E+01	4.41E-01
3.33E+03	4.40E+01	4.40E-01
3.34E+03	4.39E+01	4.39E-01
3.34E+03	4.38E+01	4.38E-01
3.34E+03	4.37E+01	4.37E-01
3.34E+03	4.36E+01	4.36E-01
3.34E+03	4.35E+01	4.35E-01
3.35E+03	4.34E+01	4.34E-01
3.35E+03	4.33E+01	4.33E-01
3.35E+03	4.32E+01	4.32E-01
3.35E+03	4.31E+01	4.31E-01
3.35E+03	4.30E+01	4.30E-01
3.36E+03	4.29E+01	4.29E-01
3.36E+03	4.28E+01	4.28E-01
3.36E+03	4.28E+01	4.28E-01
3.36E+03	4.27E+01	4.27E-01
3.36E+03	4.26E+01	4.26E-01
3.37E+03	4.26E+01	4.26E-01
3.37E+03	4.25E+01	4.25E-01
3.37E+03	4.24E+01	4.24E-01
3.37E+03	4.24E+01	4.24E-01
3.37E+03	4.23E+01	4.23E-01
3.37E+03	4.22E+01	4.22E-01
3.38E+03	4.22E+01	4.22E-01
3.38E+03	4.21E+01	4.21E-01
3.38E+03	4.21E+01	4.21E-01
3.38E+03	4.20E+01	4.20E-01
3.38E+03	4.20E+01	4.20E-01
3.39E+03	4.20E+01	4.20E-01
3.39E+03	4.20E+01	4.20E-01
3.39E+03	4.20E+01	4.20E-01
3.39E+03	4.20E+01	4.20E-01
3.39E+03	4.19E+01	4.19E-01
3.40E+03	4.19E+01	4.19E-01
3.40E+03	4.19E+01	4.19E-01
3.40E+03	4.19E+01	4.19E-01
3.40E+03	4.20E+01	4.20E-01
3.40E+03	4.19E+01	4.19E-01
3.41E+03	4.19E+01	4.19E-01
3.41E+03	4.20E+01	4.20E-01
3.41E+03	4.20E+01	4.20E-01
3.41E+03	4.20E+01	4.20E-01
3.41E+03	4.21E+01	4.21E-01
3.42E+03	4.21E+01	4.21E-01
3.42E+03	4.21E+01	4.21E-01
3.42E+03	4.22E+01	4.22E-01
3.42E+03	4.22E+01	4.22E-01
3.42E+03	4.23E+01	4.23E-01
3.42E+03	4.24E+01	4.24E-01
3.43E+03	4.25E+01	4.25E-01
3.43E+03	4.26E+01	4.26E-01
3.43E+03	4.26E+01	4.26E-01
3.43E+03	4.27E+01	4.27E-01
3.43E+03	4.28E+01	4.28E-01
3.44E+03	4.29E+01	4.29E-01
3.44E+03	4.30E+01	4.30E-01
3.44E+03	4.31E+01	4.31E-01
3.44E+03	4.32E+01	4.32E-01
3.44E+03	4.33E+01	4.33E-01
3.45E+03	4.34E+01	4.34E-01
3.45E+03	4.36E+01	4.36E-01
3.45E+03	4.37E+01	4.37E-01
3.45E+03	4.39E+01	4.39E-01
3.45E+03	4.40E+01	4.40E-01
3.46E+03	4.42E+01	4.42E-01
3.46E+03	4.43E+01	4.43E-01
3.46E+03	4.45E+01	4.45E-01
3.46E+03	4.47E+01	4.47E-01
3.46E+03	4.49E+01	4.49E-01
3.47E+03	4.51E+01	4.51E-01
3.47E+03	4.53E+01	4.53E-01
3.47E+03	4.55E+01	4.55E-01
3.47E+03	4.57E+01	4.57E-01
3.47E+03	4.58E+01	4.58E-01
3.48E+03	4.61E+01	4.61E-01
3.48E+03	4.63E+01	4.63E-01
3.48E+03	4.66E+01	4.66E-01
3.48E+03	4.68E+01	4.68E-01
3.48E+03	4.70E+01	4.70E-01
3.48E+03	4.72E+01	4.72E-01
3.49E+03	4.75E+01	4.75E-01
3.49E+03	4.77E+01	4.77E-01
3.49E+03	4.80E+01	4.80E-01
3.49E+03	4.83E+01	4.83E-01
3.49E+03	4.86E+01	4.86E-01
3.50E+03	4.88E+01	4.88E-01
3.50E+03	4.91E+01	4.91E-01
3.50E+03	4.94E+01	4.94E-01
3.50E+03	4.96E+01	4.96E-01
3.50E+03	5.00E+01	5.00E-01
3.51E+03	5.03E+01	5.03E-01
3.51E+03	5.05E+01	5.05E-01
3.51E+03	5.09E+01	5.09E-01
3.51E+03	5.12E+01	5.12E-01
3.51E+03	5.16E+01	5.16E-01
3.52E+03	5.19E+01	5.19E-01
3.52E+03	5.22E+01	5.22E-01
3.52E+03	5.25E+01	5.25E-01
3.52E+03	5.29E+01	5.29E-01
3.52E+03	5.32E+01	5.32E-01
3.53E+03	5.36E+01	5.36E-01
3.53E+03	5.39E+01	5.39E-01
3.53E+03	5.43E+01	5.43E-01
3.53E+03	5.47E+01	5.47E-01
3.53E+03	5.51E+01	5.51E-01
3.53E+03	5.55E+01	5.55E-01
3.54E+03	5.59E+01	5.59E-01
3.54E+03	5.63E+01	5.63E-01
3.54E+03	5.67E+01	5.67E-01
3.54E+03	5.71E+01	5.71E-01
3.54E+03	5.75E+01	5.75E-01
3.55E+03	5.79E+01	5.79E-01
3.55E+03	5.84E+01	5.84E-01
3.55E+03	5.87E+01	5.87E-01
3.55E+03	5.92E+01	5.92E-01
3.55E+03	5.96E+01	5.96E-01
3.56E+03	6.01E+01	6.01E-01
3.56E+03	6.05E+01	6.05E-01
3.56E+03	6.10E+01	6.10E-01
3.56E+03	6.15E+01	6.15E-01
3.56E+03	6.19E+01	6.19E-01
3.57E+03	6.22E+01	6.22E-01
3.57E+03	6.29E+01	6.29E-01
3.57E+03	6.34E+01	6.34E-01
3.57E+03	6.39E+01	6.39E-01
3.57E+03	6.43E+01	6.43E-01
3.58E+03	6.49E+01	6.49E-01
3.58E+03	6.54E+01	6.54E-01
3.58E+03	6.59E+01	6.59E-01
3.58E+03	6.64E+01	6.64E-01
3.58E+03	6.69E+01	6.69E-01
3.59E+03	6.73E+01	6.73E-01
3.59E+03	6.78E+01	6.78E-01
3.59E+03	6.84E+01	6.84E-01
3.59E+03	6.89E+01	6.89E-01
3.59E+03	6.94E+01	6.94E-01
3.59E+03	7.00E+01	7.00E-01
3.60E+03	7.05E+01	7.05E-01
3.60E+03	7.10E+01	7.10E-01
3.60E+03	7.15E+01	7.15E-01
3.60E+03	7.21E+01	7.21E-01
3.60E+03	7.26E+01	7.26E-01
3.61E+03	7.31E+01	7.31E-01
3.61E+03	7.37E+01	7.37E-01
3.61E+03	7.43E+01	7.43E-01
3.61E+03	7.47E+01	7.47E-01
3.61E+03	7.53E+01	7.53E-01
3.62E+03	7.58E+01	7.58E-01
3.62E+03	7.63E+01	7.63E-01
3.62E+03	7.70E+01	7.70E-01
3.62E+03	7.77E+01	7.77E-01
3.62E+03	7.82E+01	7.82E-01
3.63E+03	7.88E+01	7.88E-01
3.63E+03	7.94E+01	7.94E-01
3.63E+03	8.04E+01	8.04E-01
3.63E+03	8.08E+01	8.08E-01
3.63E+03	8.14E+01	8.14E-01
3.64E+03	8.21E+01	8.21E-01
3.64E+03	8.28E+01	8.28E-01
3.64E+03	8.35E+01	8.35E-01
3.64E+03	8.42E+01	8.42E-01
3.64E+03	8.48E+01	8.48E-01
3.64E+03	8.54E+01	8.54E-01
3.65E+03	8.59E+01	8.59E-01
3.65E+03	8.66E+01	8.66E-01
3.65E+03	8.75E+01	8.75E-01
3.65E+03	8.82E+01	8.82E-01
3.65E+03	8.87E+01	8.87E-01
3.66E+03	8.94E+01	8.94E-01
3.66E+03	9.00E+01	9.00E-01
3.66E+03	9.06E+01	9.06E-01
3.66E+03	9.11E+01	9.11E-01
3.66E+03	9.17E+01	9.17E-01
3.67E+03	9.21E+01	9.21E-01
3.67E+03	9.26E+01	9.26E-01
3.67E+03	9.31E+01	9.31E-01
3.67E+03	9.36E+01	9.36E-01
3.67E+03	9.39E+01	9.39E-01
3.68E+03	9.44E+01	9.44E-01
3.68E+03	9.47E+01	9.47E-01
3.68E+03	9.50E+01	9.50E-01
3.68E+03	9.53E+01	9.53E-01
3.68E+03	9.56E+01	9.56E-01
3.69E+03	9.58E+01	9.58E-01
3.69E+03	9.61E+01	9.61E-01
3.69E+03	9.62E+01	9.62E-01
3.69E+03	9.65E+01	9.65E-01
3.69E+03	9.67E+01	9.67E-01
3.69E+03	9.69E+01	9.69E-01
3.70E+03	9.70E+01	9.70E-01
3.70E+03	9.71E+01	9.71E-01
3.70E+03	9.73E+01	9.73E-01
3.70E+03	9.75E+01	9.75E-01
3.70E+03	9.76E+01	9.76E-01
3.71E+03	9.77E+01	9.77E-01
3.71E+03	9.77E+01	9.77E-01
3.71E+03	9.78E+01	9.78E-01
3.71E+03	9.78E+01	9.78E-01
3.71E+03	9.79E+01	9.79E-01
3.72E+03	9.80E+01	9.80E-01
3.72E+03	9.81E+01	9.81E-01
3.72E+03	9.81E+01	9.81E-01
3.72E+03	9.82E+01	9.82E-01
3.72E+03	9.82E+01	9.82E-01
3.73E+03	9.83E+01	9.83E-01
3.73E+03	9.83E+01	9.83E-01
3.73E+03	9.83E+01	9.83E-01
3.73E+03	9.83E+01	9.83E-01
3.73E+03	9.83E+01	9.83E-01
3.74E+03	9.83E+01	9.83E-01
3.74E+03	9.84E+01	9.84E-01
3.74E+03	9.84E+01	9.84E-01
3.74E+03	9.84E+01	9.84E-01
3.74E+03	9.85E+01	9.85E-01
3.75E+03	9.84E+01	9.84E-01
3.75E+03	9.83E+01	9.83E-01
3.75E+03	9.84E+01	9.84E-01
3.75E+03	9.84E+01	9.84E-01
3.75E+03	9.85E+01	9.85E-01
3.75E+03	9.85E+01	9.85E-01
3.76E+03	9.85E+01	9.85E-01
3.76E+03	9.85E+01	9.85E-01
3.76E+03	9.85E+01	9.85E-01
3.76E+03	9.85E+01	9.85E-01
3.76E+03	9.85E+01	9.85E-01
3.77E+03	9.85E+01	9.85E-01
3.77E+03	9.86E+01	9.86E-01
3.77E+03	9.86E+01	9.86E-01
3.77E+03	9.86E+01	9.86E-01
3.77E+03	9.86E+01	9.86E-01
3.78E+03	9.86E+01	9.86E-01
3.78E+03	9.86E+01	9.86E-01
3.78E+03	9.86E+01	9.86E-01
3.78E+03	9.86E+01	9.86E-01
3.78E+03	9.86E+01	9.86E-01
3.79E+03	9.86E+01	9.86E-01
3.79E+03	9.86E+01	9.86E-01
3.79E+03	9.86E+01	9.86E-01
3.79E+03	9.86E+01	9.86E-01
3.79E+03	9.86E+01	9.86E-01
3.80E+03	9.86E+01	9.86E-01
3.80E+03	9.86E+01	9.86E-01
3.80E+03	9.87E+01	9.87E-01
3.80E+03	9.86E+01	9.86E-01
3.80E+03	9.87E+01	9.87E-01
3.80E+03	9.87E+01	9.87E-01
3.81E+03	9.87E+01	9.87E-01
3.81E+03	9.86E+01	9.86E-01
3.81E+03	9.87E+01	9.87E-01
3.81E+03	9.87E+01	9.87E-01
3.81E+03	9.88E+01	9.88E-01
3.82E+03	9.87E+01	9.87E-01
3.82E+03	9.88E+01	9.88E-01
3.82E+03	9.87E+01	9.87E-01
3.82E+03	9.87E+01	9.87E-01
3.82E+03	9.87E+01	9.87E-01
3.83E+03	9.87E+01	9.87E-01
3.83E+03	9.87E+01	9.87E-01
3.83E+03	9.88E+01	9.88E-01
3.83E+03	9.88E+01	9.88E-01
3.83E+03	9.88E+01	9.88E-01
3.84E+03	9.88E+01	9.88E-01
3.84E+03	9.88E+01	9.88E-01
3.84E+03	9.86E+01	9.86E-01
3.84E+03	9.87E+01	9.87E-01
3.84E+03	9.87E+01	9.87E-01
3.85E+03	9.88E+01	9.88E-01
3.85E+03	9.88E+01	9.88E-01
3.85E+03	9.89E+01	9.89E-01
3.85E+03	9.89E+01	9.89E-01
3.85E+03	9.88E+01	9.88E-01
3.86E+03	9.88E+01	9.88E-01
3.86E+03	9.88E+01	9.88E-01
3.86E+03	9.89E+01	9.89E-01
3.86E+03	9.89E+01	9.89E-01
3.86E+03	9.88E+01	9.88E-01
3.86E+03	9.88E+01	9.88E-01
3.87E+03	9.89E+01	9.89E-01
3.87E+03	9.89E+01	9.89E-01
3.87E+03	9.88E+01	9.88E-01
3.87E+03	9.89E+01	9.89E-01
3.87E+03	9.89E+01	9.89E-01
3.88E+03	9.89E+01	9.89E-01
3.88E+03	9.89E+01	9.89E-01
3.88E+03	9.89E+01	9.89E-01
3.88E+03	9.89E+01	9.89E-01
3.88E+03	9.90E+01	9.90E-01
3.89E+03	9.90E+01	9.90E-01
3.89E+03	9.90E+01	9.90E-01
3.89E+03	9.90E+01	9.90E-01
3.89E+03	9.89E+01	9.89E-01
3.89E+03	9.89E+01	9.89E-01
3.90E+03	9.90E+01	9.90E-01
3.90E+03	9.91E+01	9.91E-01
3.90E+03	9.90E+01	9.90E-01
3.90E+03	9.90E+01	9.90E-01
3.90E+03	9.89E+01	9.89E-01
3.91E+03	9.89E+01	9.89E-01
3.91E+03	9.90E+01	9.90E-01
3.91E+03	9.91E+01	9.91E-01
3.91E+03	9.92E+01	9.92E-01
3.91E+03	9.92E+01	9.92E-01
3.91E+03	9.92E+01	9.92E-01
3.92E+03	9.92E+01	9.92E-01
3.92E+03	9.92E+01	9.92E-01
3.92E+03	9.92E+01	9.92E-01
3.92E+03	9.92E+01	9.92E-01
3.92E+03	9.92E+01	9.92E-01
3.93E+03	9.92E+01	9.92E-01
3.93E+03	9.92E+01	9.92E-01
3.93E+03	9.92E+01	9.92E-01
3.93E+03	9.93E+01	9.93E-01
3.93E+03	9.93E+01	9.93E-01
3.94E+03	9.93E+01	9.93E-01
3.94E+03	9.93E+01	9.93E-01
3.94E+03	9.93E+01	9.93E-01
3.94E+03	9.93E+01	9.93E-01
3.94E+03	9.94E+01	9.94E-01
3.95E+03	9.94E+01	9.94E-01
3.95E+03	9.94E+01	9.94E-01
3.95E+03	9.94E+01	9.94E-01
3.95E+03	9.95E+01	9.95E-01
3.95E+03	9.95E+01	9.95E-01
3.96E+03	9.95E+01	9.95E-01
3.96E+03	9.95E+01	9.95E-01
3.96E+03	9.95E+01	9.95E-01
3.96E+03	9.96E+01	9.96E-01
3.96E+03	9.96E+01	9.96E-01
3.96E+03	9.96E+01	9.96E-01
3.97E+03	9.97E+01	9.97E-01
3.97E+03	9.96E+01	9.96E-01
3.97E+03	9.96E+01	9.96E-01
3.97E+03	9.97E+01	9.97E-01
3.97E+03	9.97E+01	9.97E-01
3.98E+03	9.98E+01	9.98E-01
3.98E+03	9.98E+01	9.98E-01
3.98E+03	9.98E+01	9.98E-01
3.98E+03	9.98E+01	9.98E-01
3.98E+03	9.98E+01	9.98E-01
3.99E+03	9.98E+01	9.98E-01
3.99E+03	9.99E+01	9.99E-01
3.99E+03	9.99E+01	9.99E-01
3.99E+03	9.99E+01	9.99E-01
3.99E+03	1.00E+02	1.00E+00
4.00E+03	1.00E+02	1.00E+00
4.00E+03	1.00E+02	1.00E+00
4.00E+03	1.00E+02	1.00E+00
4.00E+03	0.00E+00	0.00E+00
