# Supplementary material for: Highly efficient nickel (II) removal by sewage sludge biochar supported α-Fe2O3 and α-FeOOH: Sorption characteristics and mechanisms
Source: PLoS One. 2019 Jun 12;14(6):e0218114. doi: 10.1371/journal.pone.0218114 (PMC6561682; doi:10.1371/journal.pone.0218114)
Supplement: S1 Data — (ZIP) [file pone.0218114.s008.zip › Raw data/Characteristics/FTIR/20180913/MSBC before adsorption.CSV]

3.99E+02	8.62E+01
4.01E+02	8.69E+01
4.03E+02	8.93E+01
4.05E+02	8.94E+01
4.07E+02	8.90E+01
4.09E+02	8.88E+01
4.11E+02	8.79E+01
4.13E+02	8.65E+01
4.15E+02	8.59E+01
4.17E+02	8.52E+01
4.18E+02	8.44E+01
4.20E+02	8.45E+01
4.22E+02	8.38E+01
4.24E+02	8.29E+01
4.26E+02	8.24E+01
4.28E+02	8.20E+01
4.30E+02	8.23E+01
4.32E+02	8.17E+01
4.34E+02	8.16E+01
4.36E+02	8.10E+01
4.38E+02	8.07E+01
4.40E+02	8.00E+01
4.42E+02	7.93E+01
4.44E+02	7.86E+01
4.45E+02	7.81E+01
4.47E+02	7.73E+01
4.49E+02	7.72E+01
4.51E+02	7.70E+01
4.53E+02	7.70E+01
4.55E+02	7.71E+01
4.57E+02	7.64E+01
4.59E+02	7.56E+01
4.61E+02	7.49E+01
4.63E+02	7.44E+01
4.65E+02	7.45E+01
4.67E+02	7.40E+01
4.69E+02	7.39E+01
4.71E+02	7.32E+01
4.72E+02	7.28E+01
4.74E+02	7.29E+01
4.76E+02	7.33E+01
4.78E+02	7.37E+01
4.80E+02	7.45E+01
4.82E+02	7.45E+01
4.84E+02	7.44E+01
4.86E+02	7.51E+01
4.88E+02	7.57E+01
4.90E+02	7.66E+01
4.92E+02	7.75E+01
4.94E+02	7.80E+01
4.96E+02	7.85E+01
4.98E+02	7.87E+01
4.99E+02	7.87E+01
5.01E+02	7.89E+01
5.03E+02	7.92E+01
5.05E+02	7.94E+01
5.07E+02	7.98E+01
5.09E+02	7.97E+01
5.11E+02	7.99E+01
5.13E+02	7.94E+01
5.15E+02	7.96E+01
5.17E+02	7.96E+01
5.19E+02	7.97E+01
5.21E+02	8.00E+01
5.23E+02	8.03E+01
5.25E+02	8.02E+01
5.26E+02	8.04E+01
5.28E+02	8.07E+01
5.30E+02	8.08E+01
5.32E+02	8.09E+01
5.34E+02	8.12E+01
5.36E+02	8.12E+01
5.38E+02	8.13E+01
5.40E+02	8.14E+01
5.42E+02	8.16E+01
5.44E+02	8.16E+01
5.46E+02	8.20E+01
5.48E+02	8.17E+01
5.50E+02	8.17E+01
5.52E+02	8.18E+01
5.53E+02	8.20E+01
5.55E+02	8.18E+01
5.57E+02	8.19E+01
5.59E+02	8.20E+01
5.61E+02	8.21E+01
5.63E+02	8.21E+01
5.65E+02	8.25E+01
5.67E+02	8.27E+01
5.69E+02	8.32E+01
5.71E+02	8.31E+01
5.73E+02	8.35E+01
5.75E+02	8.35E+01
5.77E+02	8.40E+01
5.79E+02	8.42E+01
5.80E+02	8.46E+01
5.82E+02	8.48E+01
5.84E+02	8.49E+01
5.86E+02	8.47E+01
5.88E+02	8.47E+01
5.90E+02	8.46E+01
5.92E+02	8.49E+01
5.94E+02	8.50E+01
5.96E+02	8.52E+01
5.98E+02	8.50E+01
6.00E+02	8.48E+01
6.02E+02	8.46E+01
6.04E+02	8.46E+01
6.06E+02	8.47E+01
6.07E+02	8.51E+01
6.09E+02	8.53E+01
6.11E+02	8.56E+01
6.13E+02	8.53E+01
6.15E+02	8.50E+01
6.17E+02	8.48E+01
6.19E+02	8.51E+01
6.21E+02	8.56E+01
6.23E+02	8.63E+01
6.25E+02	8.68E+01
6.27E+02	8.74E+01
6.29E+02	8.77E+01
6.31E+02	8.79E+01
6.33E+02	8.81E+01
6.34E+02	8.84E+01
6.36E+02	8.85E+01
6.38E+02	8.88E+01
6.40E+02	8.88E+01
6.42E+02	8.89E+01
6.44E+02	8.86E+01
6.46E+02	8.85E+01
6.48E+02	8.86E+01
6.50E+02	8.89E+01
6.52E+02	8.91E+01
6.54E+02	8.93E+01
6.56E+02	8.93E+01
6.58E+02	8.95E+01
6.60E+02	8.96E+01
6.61E+02	9.00E+01
6.63E+02	9.03E+01
6.65E+02	9.06E+01
6.67E+02	9.07E+01
6.69E+02	9.11E+01
6.71E+02	9.11E+01
6.73E+02	9.11E+01
6.75E+02	9.09E+01
6.77E+02	9.07E+01
6.79E+02	9.06E+01
6.81E+02	9.07E+01
6.83E+02	9.10E+01
6.85E+02	9.11E+01
6.87E+02	9.10E+01
6.88E+02	9.07E+01
6.90E+02	9.02E+01
6.92E+02	8.99E+01
6.94E+02	9.00E+01
6.96E+02	9.05E+01
6.98E+02	9.13E+01
7.00E+02	9.19E+01
7.02E+02	9.20E+01
7.04E+02	9.19E+01
7.06E+02	9.18E+01
7.08E+02	9.20E+01
7.10E+02	9.22E+01
7.12E+02	9.25E+01
7.14E+02	9.26E+01
7.15E+02	9.26E+01
7.17E+02	9.24E+01
7.19E+02	9.23E+01
7.21E+02	9.23E+01
7.23E+02	9.25E+01
7.25E+02	9.27E+01
7.27E+02	9.30E+01
7.29E+02	9.31E+01
7.31E+02	9.32E+01
7.33E+02	9.31E+01
7.35E+02	9.32E+01
7.37E+02	9.33E+01
7.39E+02	9.34E+01
7.41E+02	9.34E+01
7.42E+02	9.36E+01
7.44E+02	9.37E+01
7.46E+02	9.38E+01
7.48E+02	9.38E+01
7.50E+02	9.37E+01
7.52E+02	9.36E+01
7.54E+02	9.36E+01
7.56E+02	9.37E+01
7.58E+02	9.39E+01
7.60E+02	9.41E+01
7.62E+02	9.41E+01
7.64E+02	9.39E+01
7.66E+02	9.36E+01
7.68E+02	9.34E+01
7.69E+02	9.34E+01
7.71E+02	9.34E+01
7.73E+02	9.35E+01
7.75E+02	9.33E+01
7.77E+02	9.30E+01
7.79E+02	9.26E+01
7.81E+02	9.28E+01
7.83E+02	9.32E+01
7.85E+02	9.39E+01
7.87E+02	9.44E+01
7.89E+02	9.45E+01
7.91E+02	9.43E+01
7.93E+02	9.38E+01
7.95E+02	9.33E+01
7.96E+02	9.32E+01
7.98E+02	9.34E+01
8.00E+02	9.41E+01
8.02E+02	9.49E+01
8.04E+02	9.56E+01
8.06E+02	9.62E+01
8.08E+02	9.68E+01
8.10E+02	9.74E+01
8.12E+02	9.81E+01
8.14E+02	9.87E+01
8.16E+02	9.91E+01
8.18E+02	9.92E+01
8.20E+02	9.93E+01
8.22E+02	9.93E+01
8.23E+02	9.95E+01
8.25E+02	9.97E+01
8.27E+02	9.98E+01
8.29E+02	9.98E+01
8.31E+02	9.98E+01
8.33E+02	9.97E+01
8.35E+02	9.97E+01
8.37E+02	9.98E+01
8.39E+02	9.98E+01
8.41E+02	9.98E+01
8.43E+02	9.98E+01
8.45E+02	9.96E+01
8.47E+02	9.95E+01
8.49E+02	9.94E+01
8.50E+02	9.96E+01
8.52E+02	9.95E+01
8.54E+02	9.94E+01
8.56E+02	9.91E+01
8.58E+02	9.89E+01
8.60E+02	9.87E+01
8.62E+02	9.87E+01
8.64E+02	9.87E+01
8.66E+02	9.87E+01
8.68E+02	9.84E+01
8.70E+02	9.80E+01
8.72E+02	9.77E+01
8.74E+02	9.75E+01
8.76E+02	9.75E+01
8.77E+02	9.75E+01
8.79E+02	9.73E+01
8.81E+02	9.70E+01
8.83E+02	9.65E+01
8.85E+02	9.62E+01
8.87E+02	9.60E+01
8.89E+02	9.59E+01
8.91E+02	9.58E+01
8.93E+02	9.55E+01
8.95E+02	9.51E+01
8.97E+02	9.46E+01
8.99E+02	9.41E+01
9.01E+02	9.38E+01
9.03E+02	9.36E+01
9.04E+02	9.34E+01
9.06E+02	9.31E+01
9.08E+02	9.27E+01
9.10E+02	9.22E+01
9.12E+02	9.18E+01
9.14E+02	9.15E+01
9.16E+02	9.14E+01
9.18E+02	9.12E+01
9.20E+02	9.09E+01
9.22E+02	9.05E+01
9.24E+02	9.01E+01
9.26E+02	8.97E+01
9.28E+02	8.95E+01
9.30E+02	8.92E+01
9.31E+02	8.89E+01
9.33E+02	8.85E+01
9.35E+02	8.81E+01
9.37E+02	8.77E+01
9.39E+02	8.73E+01
9.41E+02	8.69E+01
9.43E+02	8.65E+01
9.45E+02	8.60E+01
9.47E+02	8.56E+01
9.49E+02	8.49E+01
9.51E+02	8.43E+01
9.53E+02	8.38E+01
9.55E+02	8.33E+01
9.57E+02	8.27E+01
9.58E+02	8.20E+01
9.60E+02	8.13E+01
9.62E+02	8.06E+01
9.64E+02	8.00E+01
9.66E+02	7.94E+01
9.68E+02	7.87E+01
9.70E+02	7.80E+01
9.72E+02	7.72E+01
9.74E+02	7.64E+01
9.76E+02	7.56E+01
9.78E+02	7.50E+01
9.80E+02	7.44E+01
9.82E+02	7.38E+01
9.84E+02	7.32E+01
9.85E+02	7.25E+01
9.87E+02	7.18E+01
9.89E+02	7.12E+01
9.91E+02	7.07E+01
9.93E+02	7.04E+01
9.95E+02	7.00E+01
9.97E+02	6.96E+01
9.99E+02	6.91E+01
1.00E+03	6.85E+01
1.00E+03	6.80E+01
1.00E+03	6.76E+01
1.01E+03	6.73E+01
1.01E+03	6.72E+01
1.01E+03	6.69E+01
1.01E+03	6.65E+01
1.01E+03	6.61E+01
1.02E+03	6.58E+01
1.02E+03	6.55E+01
1.02E+03	6.53E+01
1.02E+03	6.52E+01
1.02E+03	6.52E+01
1.03E+03	6.50E+01
1.03E+03	6.49E+01
1.03E+03	6.48E+01
1.03E+03	6.47E+01
1.03E+03	6.47E+01
1.04E+03	6.48E+01
1.04E+03	6.49E+01
1.04E+03	6.50E+01
1.04E+03	6.51E+01
1.04E+03	6.52E+01
1.05E+03	6.52E+01
1.05E+03	6.52E+01
1.05E+03	6.52E+01
1.05E+03	6.53E+01
1.05E+03	6.53E+01
1.05E+03	6.54E+01
1.06E+03	6.54E+01
1.06E+03	6.54E+01
1.06E+03	6.52E+01
1.06E+03	6.51E+01
1.06E+03	6.48E+01
1.07E+03	6.46E+01
1.07E+03	6.43E+01
1.07E+03	6.40E+01
1.07E+03	6.36E+01
1.07E+03	6.32E+01
1.08E+03	6.27E+01
1.08E+03	6.23E+01
1.08E+03	6.19E+01
1.08E+03	6.17E+01
1.08E+03	6.15E+01
1.09E+03	6.13E+01
1.09E+03	6.09E+01
1.09E+03	6.06E+01
1.09E+03	6.01E+01
1.09E+03	6.00E+01
1.10E+03	6.00E+01
1.10E+03	6.03E+01
1.10E+03	6.07E+01
1.10E+03	6.12E+01
1.10E+03	6.15E+01
1.11E+03	6.19E+01
1.11E+03	6.22E+01
1.11E+03	6.26E+01
1.11E+03	6.29E+01
1.11E+03	6.34E+01
1.11E+03	6.37E+01
1.12E+03	6.41E+01
1.12E+03	6.43E+01
1.12E+03	6.46E+01
1.12E+03	6.48E+01
1.12E+03	6.52E+01
1.13E+03	6.57E+01
1.13E+03	6.65E+01
1.13E+03	6.73E+01
1.13E+03	6.80E+01
1.13E+03	6.85E+01
1.14E+03	6.90E+01
1.14E+03	6.94E+01
1.14E+03	7.00E+01
1.14E+03	7.06E+01
1.14E+03	7.13E+01
1.15E+03	7.19E+01
1.15E+03	7.28E+01
1.15E+03	7.36E+01
1.15E+03	7.43E+01
1.15E+03	7.50E+01
1.16E+03	7.55E+01
1.16E+03	7.60E+01
1.16E+03	7.66E+01
1.16E+03	7.70E+01
1.16E+03	7.76E+01
1.16E+03	7.82E+01
1.17E+03	7.89E+01
1.17E+03	7.95E+01
1.17E+03	8.00E+01
1.17E+03	8.06E+01
1.17E+03	8.13E+01
1.18E+03	8.21E+01
1.18E+03	8.28E+01
1.18E+03	8.34E+01
1.18E+03	8.39E+01
1.18E+03	8.42E+01
1.19E+03	8.46E+01
1.19E+03	8.50E+01
1.19E+03	8.55E+01
1.19E+03	8.59E+01
1.19E+03	8.63E+01
1.20E+03	8.66E+01
1.20E+03	8.69E+01
1.20E+03	8.74E+01
1.20E+03	8.80E+01
1.20E+03	8.87E+01
1.21E+03	8.96E+01
1.21E+03	9.04E+01
1.21E+03	9.10E+01
1.21E+03	9.15E+01
1.21E+03	9.18E+01
1.21E+03	9.21E+01
1.22E+03	9.24E+01
1.22E+03	9.27E+01
1.22E+03	9.31E+01
1.22E+03	9.35E+01
1.22E+03	9.38E+01
1.23E+03	9.41E+01
1.23E+03	9.44E+01
1.23E+03	9.47E+01
1.23E+03	9.50E+01
1.23E+03	9.53E+01
1.24E+03	9.57E+01
1.24E+03	9.60E+01
1.24E+03	9.63E+01
1.24E+03	9.64E+01
1.24E+03	9.65E+01
1.25E+03	9.66E+01
1.25E+03	9.67E+01
1.25E+03	9.68E+01
1.25E+03	9.70E+01
1.25E+03	9.71E+01
1.26E+03	9.73E+01
1.26E+03	9.73E+01
1.26E+03	9.73E+01
1.26E+03	9.73E+01
1.26E+03	9.74E+01
1.27E+03	9.74E+01
1.27E+03	9.75E+01
1.27E+03	9.75E+01
1.27E+03	9.76E+01
1.27E+03	9.76E+01
1.27E+03	9.76E+01
1.28E+03	9.77E+01
1.28E+03	9.77E+01
1.28E+03	9.78E+01
1.28E+03	9.78E+01
1.28E+03	9.77E+01
1.29E+03	9.77E+01
1.29E+03	9.77E+01
1.29E+03	9.78E+01
1.29E+03	9.79E+01
1.29E+03	9.79E+01
1.30E+03	9.78E+01
1.30E+03	9.78E+01
1.30E+03	9.77E+01
1.30E+03	9.77E+01
1.30E+03	9.78E+01
1.31E+03	9.80E+01
1.31E+03	9.80E+01
1.31E+03	9.79E+01
1.31E+03	9.77E+01
1.31E+03	9.75E+01
1.32E+03	9.75E+01
1.32E+03	9.76E+01
1.32E+03	9.77E+01
1.32E+03	9.79E+01
1.32E+03	9.79E+01
1.32E+03	9.78E+01
1.33E+03	9.76E+01
1.33E+03	9.75E+01
1.33E+03	9.75E+01
1.33E+03	9.77E+01
1.33E+03	9.77E+01
1.34E+03	9.76E+01
1.34E+03	9.72E+01
1.34E+03	9.71E+01
1.34E+03	9.72E+01
1.34E+03	9.72E+01
1.35E+03	9.73E+01
1.35E+03	9.74E+01
1.35E+03	9.75E+01
1.35E+03	9.76E+01
1.35E+03	9.73E+01
1.36E+03	9.71E+01
1.36E+03	9.69E+01
1.36E+03	9.68E+01
1.36E+03	9.66E+01
1.36E+03	9.70E+01
1.37E+03	9.72E+01
1.37E+03	9.71E+01
1.37E+03	9.70E+01
1.37E+03	9.68E+01
1.37E+03	9.63E+01
1.37E+03	9.64E+01
1.38E+03	9.66E+01
1.38E+03	9.68E+01
1.38E+03	9.70E+01
1.38E+03	9.72E+01
1.38E+03	9.71E+01
1.39E+03	9.67E+01
1.39E+03	9.64E+01
1.39E+03	9.63E+01
1.39E+03	9.62E+01
1.39E+03	9.61E+01
1.40E+03	9.62E+01
1.40E+03	9.62E+01
1.40E+03	9.64E+01
1.40E+03	9.63E+01
1.40E+03	9.60E+01
1.41E+03	9.61E+01
1.41E+03	9.63E+01
1.41E+03	9.64E+01
1.41E+03	9.67E+01
1.41E+03	9.68E+01
1.42E+03	9.65E+01
1.42E+03	9.62E+01
1.42E+03	9.64E+01
1.42E+03	9.64E+01
1.42E+03	9.62E+01
1.43E+03	9.68E+01
1.43E+03	9.70E+01
1.43E+03	9.69E+01
1.43E+03	9.67E+01
1.43E+03	9.64E+01
1.43E+03	9.62E+01
1.44E+03	9.66E+01
1.44E+03	9.68E+01
1.44E+03	9.69E+01
1.44E+03	9.70E+01
1.44E+03	9.69E+01
1.45E+03	9.64E+01
1.45E+03	9.62E+01
1.45E+03	9.61E+01
1.45E+03	9.60E+01
1.45E+03	9.62E+01
1.46E+03	9.64E+01
1.46E+03	9.67E+01
1.46E+03	9.66E+01
1.46E+03	9.65E+01
1.46E+03	9.62E+01
1.47E+03	9.63E+01
1.47E+03	9.63E+01
1.47E+03	9.64E+01
1.47E+03	9.62E+01
1.47E+03	9.65E+01
1.48E+03	9.65E+01
1.48E+03	9.65E+01
1.48E+03	9.63E+01
1.48E+03	9.60E+01
1.48E+03	9.61E+01
1.48E+03	9.61E+01
1.49E+03	9.58E+01
1.49E+03	9.56E+01
1.49E+03	9.61E+01
1.49E+03	9.62E+01
1.49E+03	9.60E+01
1.50E+03	9.56E+01
1.50E+03	9.55E+01
1.50E+03	9.56E+01
1.50E+03	9.58E+01
1.50E+03	9.62E+01
1.51E+03	9.53E+01
1.51E+03	9.50E+01
1.51E+03	9.47E+01
1.51E+03	9.49E+01
1.51E+03	9.48E+01
1.52E+03	9.44E+01
1.52E+03	9.50E+01
1.52E+03	9.52E+01
1.52E+03	9.50E+01
1.52E+03	9.46E+01
1.53E+03	9.42E+01
1.53E+03	9.42E+01
1.53E+03	9.45E+01
1.53E+03	9.44E+01
1.53E+03	9.44E+01
1.54E+03	9.47E+01
1.54E+03	9.47E+01
1.54E+03	9.42E+01
1.54E+03	9.37E+01
1.54E+03	9.35E+01
1.54E+03	9.38E+01
1.55E+03	9.41E+01
1.55E+03	9.38E+01
1.55E+03	9.37E+01
1.55E+03	9.38E+01
1.55E+03	9.33E+01
1.56E+03	9.31E+01
1.56E+03	9.26E+01
1.56E+03	9.41E+01
1.56E+03	9.32E+01
1.56E+03	9.28E+01
1.57E+03	9.27E+01
1.57E+03	9.24E+01
1.57E+03	9.20E+01
1.57E+03	9.19E+01
1.57E+03	9.16E+01
1.58E+03	9.17E+01
1.58E+03	9.18E+01
1.58E+03	9.15E+01
1.58E+03	9.12E+01
1.58E+03	9.09E+01
1.59E+03	9.04E+01
1.59E+03	8.99E+01
1.59E+03	8.95E+01
1.59E+03	8.94E+01
1.59E+03	8.92E+01
1.59E+03	8.90E+01
1.60E+03	8.87E+01
1.60E+03	8.82E+01
1.60E+03	8.75E+01
1.60E+03	8.70E+01
1.60E+03	8.66E+01
1.61E+03	8.63E+01
1.61E+03	8.60E+01
1.61E+03	8.58E+01
1.61E+03	8.54E+01
1.61E+03	8.49E+01
1.62E+03	8.45E+01
1.62E+03	8.41E+01
1.62E+03	8.34E+01
1.62E+03	8.31E+01
1.62E+03	8.31E+01
1.63E+03	8.30E+01
1.63E+03	8.27E+01
1.63E+03	8.26E+01
1.63E+03	8.23E+01
1.63E+03	8.24E+01
1.64E+03	8.22E+01
1.64E+03	8.27E+01
1.64E+03	8.27E+01
1.64E+03	8.29E+01
1.64E+03	8.30E+01
1.64E+03	8.30E+01
1.65E+03	8.29E+01
1.65E+03	8.35E+01
1.65E+03	8.43E+01
1.65E+03	8.49E+01
1.65E+03	8.59E+01
1.66E+03	8.55E+01
1.66E+03	8.58E+01
1.66E+03	8.60E+01
1.66E+03	8.64E+01
1.66E+03	8.71E+01
1.67E+03	8.72E+01
1.67E+03	8.74E+01
1.67E+03	8.82E+01
1.67E+03	8.90E+01
1.67E+03	8.94E+01
1.68E+03	9.02E+01
1.68E+03	9.02E+01
1.68E+03	9.01E+01
1.68E+03	9.05E+01
1.68E+03	9.12E+01
1.69E+03	9.30E+01
1.69E+03	9.25E+01
1.69E+03	9.28E+01
1.69E+03	9.34E+01
1.69E+03	9.36E+01
1.70E+03	9.40E+01
1.70E+03	9.43E+01
1.70E+03	9.48E+01
1.70E+03	9.61E+01
1.70E+03	9.54E+01
1.70E+03	9.53E+01
1.71E+03	9.58E+01
1.71E+03	9.61E+01
1.71E+03	9.62E+01
1.71E+03	9.63E+01
1.71E+03	9.63E+01
1.72E+03	9.70E+01
1.72E+03	9.79E+01
1.72E+03	9.79E+01
1.72E+03	9.77E+01
1.72E+03	9.79E+01
1.73E+03	9.81E+01
1.73E+03	9.81E+01
1.73E+03	9.81E+01
1.73E+03	9.86E+01
1.73E+03	9.91E+01
1.74E+03	9.94E+01
1.74E+03	9.87E+01
1.74E+03	9.89E+01
1.74E+03	9.88E+01
1.74E+03	9.87E+01
1.75E+03	9.88E+01
1.75E+03	9.86E+01
1.75E+03	9.89E+01
1.75E+03	9.96E+01
1.75E+03	9.98E+01
1.75E+03	9.95E+01
1.76E+03	9.95E+01
1.76E+03	9.97E+01
1.76E+03	9.96E+01
1.76E+03	1.00E+02
1.76E+03	1.00E+02
1.77E+03	9.99E+01
1.77E+03	9.98E+01
1.77E+03	9.95E+01
1.77E+03	9.97E+01
1.77E+03	9.99E+01
1.78E+03	9.98E+01
1.78E+03	9.98E+01
1.78E+03	9.98E+01
1.78E+03	1.00E+02
1.78E+03	9.99E+01
1.79E+03	1.00E+02
1.79E+03	9.98E+01
1.79E+03	9.96E+01
1.79E+03	9.96E+01
1.79E+03	1.00E+02
1.80E+03	9.98E+01
1.80E+03	9.97E+01
1.80E+03	9.95E+01
1.80E+03	9.96E+01
1.80E+03	9.98E+01
1.81E+03	9.99E+01
1.81E+03	9.98E+01
1.81E+03	9.97E+01
1.81E+03	9.97E+01
1.81E+03	9.98E+01
1.81E+03	9.98E+01
1.82E+03	9.98E+01
1.82E+03	9.99E+01
1.82E+03	9.99E+01
1.82E+03	9.97E+01
1.82E+03	9.96E+01
1.83E+03	9.96E+01
1.83E+03	9.93E+01
1.83E+03	9.95E+01
1.83E+03	9.98E+01
1.83E+03	9.97E+01
1.84E+03	9.96E+01
1.84E+03	9.96E+01
1.84E+03	9.96E+01
1.84E+03	9.95E+01
1.84E+03	9.96E+01
1.85E+03	9.97E+01
1.85E+03	9.95E+01
1.85E+03	9.96E+01
1.85E+03	9.95E+01
1.85E+03	9.94E+01
1.86E+03	9.95E+01
1.86E+03	9.94E+01
1.86E+03	9.95E+01
1.86E+03	9.94E+01
1.86E+03	9.93E+01
1.86E+03	9.90E+01
1.87E+03	9.86E+01
1.87E+03	9.87E+01
1.87E+03	9.92E+01
1.87E+03	9.92E+01
1.87E+03	9.92E+01
1.88E+03	9.91E+01
1.88E+03	9.90E+01
1.88E+03	9.89E+01
1.88E+03	9.89E+01
1.88E+03	9.89E+01
1.89E+03	9.90E+01
1.89E+03	9.88E+01
1.89E+03	9.88E+01
1.89E+03	9.88E+01
1.89E+03	9.86E+01
1.90E+03	9.87E+01
1.90E+03	9.88E+01
1.90E+03	9.88E+01
1.90E+03	9.88E+01
1.90E+03	9.88E+01
1.91E+03	9.87E+01
1.91E+03	9.86E+01
1.91E+03	9.85E+01
1.91E+03	9.86E+01
1.91E+03	9.86E+01
1.91E+03	9.85E+01
1.92E+03	9.85E+01
1.92E+03	9.86E+01
1.92E+03	9.85E+01
1.92E+03	9.84E+01
1.92E+03	9.85E+01
1.93E+03	9.84E+01
1.93E+03	9.84E+01
1.93E+03	9.84E+01
1.93E+03	9.84E+01
1.93E+03	9.85E+01
1.94E+03	9.85E+01
1.94E+03	9.84E+01
1.94E+03	9.81E+01
1.94E+03	9.79E+01
1.94E+03	9.80E+01
1.95E+03	9.81E+01
1.95E+03	9.82E+01
1.95E+03	9.83E+01
1.95E+03	9.82E+01
1.95E+03	9.81E+01
1.96E+03	9.79E+01
1.96E+03	9.79E+01
1.96E+03	9.80E+01
1.96E+03	9.80E+01
1.96E+03	9.80E+01
1.97E+03	9.79E+01
1.97E+03	9.78E+01
1.97E+03	9.78E+01
1.97E+03	9.77E+01
1.97E+03	9.77E+01
1.97E+03	9.77E+01
1.98E+03	9.77E+01
1.98E+03	9.77E+01
1.98E+03	9.77E+01
1.98E+03	9.77E+01
1.98E+03	9.76E+01
1.99E+03	9.74E+01
1.99E+03	9.74E+01
1.99E+03	9.73E+01
1.99E+03	9.73E+01
1.99E+03	9.75E+01
2.00E+03	9.74E+01
2.00E+03	9.74E+01
2.00E+03	9.73E+01
2.00E+03	9.73E+01
2.00E+03	9.72E+01
2.01E+03	9.71E+01
2.01E+03	9.72E+01
2.01E+03	9.72E+01
2.01E+03	9.73E+01
2.01E+03	9.72E+01
2.02E+03	9.71E+01
2.02E+03	9.69E+01
2.02E+03	9.69E+01
2.02E+03	9.69E+01
2.02E+03	9.70E+01
2.02E+03	9.70E+01
2.03E+03	9.71E+01
2.03E+03	9.71E+01
2.03E+03	9.70E+01
2.03E+03	9.68E+01
2.03E+03	9.67E+01
2.04E+03	9.67E+01
2.04E+03	9.68E+01
2.04E+03	9.69E+01
2.04E+03	9.69E+01
2.04E+03	9.69E+01
2.05E+03	9.68E+01
2.05E+03	9.66E+01
2.05E+03	9.66E+01
2.05E+03	9.66E+01
2.05E+03	9.67E+01
2.06E+03	9.68E+01
2.06E+03	9.68E+01
2.06E+03	9.67E+01
2.06E+03	9.66E+01
2.06E+03	9.64E+01
2.07E+03	9.63E+01
2.07E+03	9.64E+01
2.07E+03	9.65E+01
2.07E+03	9.66E+01
2.07E+03	9.66E+01
2.08E+03	9.66E+01
2.08E+03	9.64E+01
2.08E+03	9.63E+01
2.08E+03	9.62E+01
2.08E+03	9.63E+01
2.08E+03	9.64E+01
2.09E+03	9.65E+01
2.09E+03	9.65E+01
2.09E+03	9.64E+01
2.09E+03	9.63E+01
2.09E+03	9.62E+01
2.10E+03	9.61E+01
2.10E+03	9.62E+01
2.10E+03	9.63E+01
2.10E+03	9.64E+01
2.10E+03	9.64E+01
2.11E+03	9.63E+01
2.11E+03	9.62E+01
2.11E+03	9.60E+01
2.11E+03	9.60E+01
2.11E+03	9.61E+01
2.12E+03	9.62E+01
2.12E+03	9.63E+01
2.12E+03	9.63E+01
2.12E+03	9.62E+01
2.12E+03	9.61E+01
2.13E+03	9.59E+01
2.13E+03	9.59E+01
2.13E+03	9.60E+01
2.13E+03	9.61E+01
2.13E+03	9.62E+01
2.13E+03	9.62E+01
2.14E+03	9.61E+01
2.14E+03	9.60E+01
2.14E+03	9.59E+01
2.14E+03	9.58E+01
2.14E+03	9.59E+01
2.15E+03	9.61E+01
2.15E+03	9.62E+01
2.15E+03	9.61E+01
2.15E+03	9.60E+01
2.15E+03	9.59E+01
2.16E+03	9.58E+01
2.16E+03	9.58E+01
2.16E+03	9.59E+01
2.16E+03	9.60E+01
2.16E+03	9.61E+01
2.17E+03	9.60E+01
2.17E+03	9.59E+01
2.17E+03	9.58E+01
2.17E+03	9.57E+01
2.17E+03	9.58E+01
2.18E+03	9.58E+01
2.18E+03	9.59E+01
2.18E+03	9.60E+01
2.18E+03	9.59E+01
2.18E+03	9.59E+01
2.18E+03	9.57E+01
2.19E+03	9.57E+01
2.19E+03	9.57E+01
2.19E+03	9.57E+01
2.19E+03	9.58E+01
2.19E+03	9.59E+01
2.20E+03	9.59E+01
2.20E+03	9.58E+01
2.20E+03	9.57E+01
2.20E+03	9.56E+01
2.20E+03	9.55E+01
2.21E+03	9.56E+01
2.21E+03	9.57E+01
2.21E+03	9.58E+01
2.21E+03	9.58E+01
2.21E+03	9.57E+01
2.22E+03	9.56E+01
2.22E+03	9.54E+01
2.22E+03	9.54E+01
2.22E+03	9.55E+01
2.22E+03	9.56E+01
2.23E+03	9.57E+01
2.23E+03	9.57E+01
2.23E+03	9.56E+01
2.23E+03	9.55E+01
2.23E+03	9.53E+01
2.24E+03	9.54E+01
2.24E+03	9.55E+01
2.24E+03	9.56E+01
2.24E+03	9.57E+01
2.24E+03	9.57E+01
2.24E+03	9.56E+01
2.25E+03	9.54E+01
2.25E+03	9.53E+01
2.25E+03	9.53E+01
2.25E+03	9.55E+01
2.25E+03	9.56E+01
2.26E+03	9.56E+01
2.26E+03	9.56E+01
2.26E+03	9.54E+01
2.26E+03	9.53E+01
2.26E+03	9.52E+01
2.27E+03	9.53E+01
2.27E+03	9.54E+01
2.27E+03	9.55E+01
2.27E+03	9.55E+01
2.27E+03	9.55E+01
2.28E+03	9.54E+01
2.28E+03	9.53E+01
2.28E+03	9.52E+01
2.28E+03	9.52E+01
2.28E+03	9.53E+01
2.29E+03	9.54E+01
2.29E+03	9.54E+01
2.29E+03	9.54E+01
2.29E+03	9.53E+01
2.29E+03	9.52E+01
2.29E+03	9.51E+01
2.30E+03	9.51E+01
2.30E+03	9.52E+01
2.30E+03	9.53E+01
2.30E+03	9.53E+01
2.30E+03	9.53E+01
2.31E+03	9.52E+01
2.31E+03	9.51E+01
2.31E+03	9.51E+01
2.31E+03	9.51E+01
2.31E+03	9.52E+01
2.32E+03	9.52E+01
2.32E+03	9.52E+01
2.32E+03	9.52E+01
2.32E+03	9.51E+01
2.32E+03	9.50E+01
2.33E+03	9.50E+01
2.33E+03	9.50E+01
2.33E+03	9.50E+01
2.33E+03	9.51E+01
2.33E+03	9.51E+01
2.34E+03	9.51E+01
2.34E+03	9.51E+01
2.34E+03	9.50E+01
2.34E+03	9.50E+01
2.34E+03	9.50E+01
2.35E+03	9.50E+01
2.35E+03	9.50E+01
2.35E+03	9.50E+01
2.35E+03	9.50E+01
2.35E+03	9.51E+01
2.35E+03	9.50E+01
2.36E+03	9.50E+01
2.36E+03	9.50E+01
2.36E+03	9.50E+01
2.36E+03	9.49E+01
2.36E+03	9.50E+01
2.37E+03	9.49E+01
2.37E+03	9.49E+01
2.37E+03	9.48E+01
2.37E+03	9.48E+01
2.37E+03	9.47E+01
2.38E+03	9.48E+01
2.38E+03	9.48E+01
2.38E+03	9.49E+01
2.38E+03	9.49E+01
2.38E+03	9.48E+01
2.39E+03	9.47E+01
2.39E+03	9.46E+01
2.39E+03	9.46E+01
2.39E+03	9.46E+01
2.39E+03	9.47E+01
2.40E+03	9.47E+01
2.40E+03	9.47E+01
2.40E+03	9.47E+01
2.40E+03	9.46E+01
2.40E+03	9.45E+01
2.40E+03	9.45E+01
2.41E+03	9.45E+01
2.41E+03	9.45E+01
2.41E+03	9.46E+01
2.41E+03	9.46E+01
2.41E+03	9.45E+01
2.42E+03	9.44E+01
2.42E+03	9.44E+01
2.42E+03	9.44E+01
2.42E+03	9.44E+01
2.42E+03	9.44E+01
2.43E+03	9.44E+01
2.43E+03	9.44E+01
2.43E+03	9.44E+01
2.43E+03	9.44E+01
2.43E+03	9.43E+01
2.44E+03	9.42E+01
2.44E+03	9.42E+01
2.44E+03	9.42E+01
2.44E+03	9.43E+01
2.44E+03	9.43E+01
2.45E+03	9.43E+01
2.45E+03	9.43E+01
2.45E+03	9.42E+01
2.45E+03	9.41E+01
2.45E+03	9.40E+01
2.45E+03	9.41E+01
2.46E+03	9.42E+01
2.46E+03	9.42E+01
2.46E+03	9.42E+01
2.46E+03	9.41E+01
2.46E+03	9.40E+01
2.47E+03	9.39E+01
2.47E+03	9.39E+01
2.47E+03	9.40E+01
2.47E+03	9.41E+01
2.47E+03	9.41E+01
2.48E+03	9.40E+01
2.48E+03	9.39E+01
2.48E+03	9.38E+01
2.48E+03	9.37E+01
2.48E+03	9.37E+01
2.49E+03	9.38E+01
2.49E+03	9.39E+01
2.49E+03	9.40E+01
2.49E+03	9.39E+01
2.49E+03	9.37E+01
2.50E+03	9.36E+01
2.50E+03	9.36E+01
2.50E+03	9.36E+01
2.50E+03	9.37E+01
2.50E+03	9.38E+01
2.51E+03	9.38E+01
2.51E+03	9.37E+01
2.51E+03	9.35E+01
2.51E+03	9.34E+01
2.51E+03	9.34E+01
2.51E+03	9.34E+01
2.52E+03	9.35E+01
2.52E+03	9.35E+01
2.52E+03	9.35E+01
2.52E+03	9.35E+01
2.52E+03	9.34E+01
2.53E+03	9.33E+01
2.53E+03	9.32E+01
2.53E+03	9.33E+01
2.53E+03	9.33E+01
2.53E+03	9.34E+01
2.54E+03	9.34E+01
2.54E+03	9.33E+01
2.54E+03	9.32E+01
2.54E+03	9.31E+01
2.54E+03	9.30E+01
2.55E+03	9.30E+01
2.55E+03	9.31E+01
2.55E+03	9.32E+01
2.55E+03	9.32E+01
2.55E+03	9.31E+01
2.56E+03	9.30E+01
2.56E+03	9.29E+01
2.56E+03	9.28E+01
2.56E+03	9.28E+01
2.56E+03	9.29E+01
2.56E+03	9.30E+01
2.57E+03	9.30E+01
2.57E+03	9.29E+01
2.57E+03	9.28E+01
2.57E+03	9.26E+01
2.57E+03	9.26E+01
2.58E+03	9.26E+01
2.58E+03	9.27E+01
2.58E+03	9.28E+01
2.58E+03	9.28E+01
2.58E+03	9.26E+01
2.59E+03	9.25E+01
2.59E+03	9.24E+01
2.59E+03	9.24E+01
2.59E+03	9.24E+01
2.59E+03	9.25E+01
2.60E+03	9.25E+01
2.60E+03	9.25E+01
2.60E+03	9.24E+01
2.60E+03	9.23E+01
2.60E+03	9.22E+01
2.61E+03	9.22E+01
2.61E+03	9.22E+01
2.61E+03	9.23E+01
2.61E+03	9.23E+01
2.61E+03	9.23E+01
2.62E+03	9.22E+01
2.62E+03	9.21E+01
2.62E+03	9.20E+01
2.62E+03	9.19E+01
2.62E+03	9.20E+01
2.62E+03	9.20E+01
2.63E+03	9.20E+01
2.63E+03	9.20E+01
2.63E+03	9.19E+01
2.63E+03	9.18E+01
2.63E+03	9.17E+01
2.64E+03	9.17E+01
2.64E+03	9.17E+01
2.64E+03	9.18E+01
2.64E+03	9.18E+01
2.64E+03	9.18E+01
2.65E+03	9.16E+01
2.65E+03	9.15E+01
2.65E+03	9.14E+01
2.65E+03	9.14E+01
2.65E+03	9.15E+01
2.66E+03	9.15E+01
2.66E+03	9.15E+01
2.66E+03	9.15E+01
2.66E+03	9.13E+01
2.66E+03	9.12E+01
2.67E+03	9.12E+01
2.67E+03	9.12E+01
2.67E+03	9.12E+01
2.67E+03	9.12E+01
2.67E+03	9.12E+01
2.67E+03	9.11E+01
2.68E+03	9.10E+01
2.68E+03	9.10E+01
2.68E+03	9.09E+01
2.68E+03	9.09E+01
2.68E+03	9.09E+01
2.69E+03	9.09E+01
2.69E+03	9.09E+01
2.69E+03	9.08E+01
2.69E+03	9.07E+01
2.69E+03	9.07E+01
2.70E+03	9.06E+01
2.70E+03	9.06E+01
2.70E+03	9.06E+01
2.70E+03	9.06E+01
2.70E+03	9.06E+01
2.71E+03	9.05E+01
2.71E+03	9.05E+01
2.71E+03	9.04E+01
2.71E+03	9.03E+01
2.71E+03	9.03E+01
2.72E+03	9.03E+01
2.72E+03	9.03E+01
2.72E+03	9.03E+01
2.72E+03	9.02E+01
2.72E+03	9.02E+01
2.72E+03	9.01E+01
2.73E+03	9.00E+01
2.73E+03	9.00E+01
2.73E+03	9.00E+01
2.73E+03	9.00E+01
2.73E+03	9.00E+01
2.74E+03	8.99E+01
2.74E+03	8.98E+01
2.74E+03	8.97E+01
2.74E+03	8.96E+01
2.74E+03	8.96E+01
2.75E+03	8.97E+01
2.75E+03	8.97E+01
2.75E+03	8.96E+01
2.75E+03	8.95E+01
2.75E+03	8.94E+01
2.76E+03	8.93E+01
2.76E+03	8.93E+01
2.76E+03	8.93E+01
2.76E+03	8.93E+01
2.76E+03	8.93E+01
2.77E+03	8.92E+01
2.77E+03	8.91E+01
2.77E+03	8.90E+01
2.77E+03	8.90E+01
2.77E+03	8.90E+01
2.78E+03	8.89E+01
2.78E+03	8.89E+01
2.78E+03	8.89E+01
2.78E+03	8.88E+01
2.78E+03	8.87E+01
2.78E+03	8.87E+01
2.79E+03	8.86E+01
2.79E+03	8.86E+01
2.79E+03	8.86E+01
2.79E+03	8.85E+01
2.79E+03	8.85E+01
2.80E+03	8.84E+01
2.80E+03	8.83E+01
2.80E+03	8.83E+01
2.80E+03	8.82E+01
2.80E+03	8.82E+01
2.81E+03	8.81E+01
2.81E+03	8.81E+01
2.81E+03	8.80E+01
2.81E+03	8.80E+01
2.81E+03	8.79E+01
2.82E+03	8.79E+01
2.82E+03	8.78E+01
2.82E+03	8.77E+01
2.82E+03	8.77E+01
2.82E+03	8.76E+01
2.83E+03	8.76E+01
2.83E+03	8.75E+01
2.83E+03	8.75E+01
2.83E+03	8.74E+01
2.83E+03	8.73E+01
2.83E+03	8.73E+01
2.84E+03	8.72E+01
2.84E+03	8.72E+01
2.84E+03	8.71E+01
2.84E+03	8.70E+01
2.84E+03	8.69E+01
2.85E+03	8.68E+01
2.85E+03	8.67E+01
2.85E+03	8.66E+01
2.85E+03	8.66E+01
2.85E+03	8.66E+01
2.86E+03	8.65E+01
2.86E+03	8.65E+01
2.86E+03	8.64E+01
2.86E+03	8.64E+01
2.86E+03	8.63E+01
2.87E+03	8.63E+01
2.87E+03	8.63E+01
2.87E+03	8.62E+01
2.87E+03	8.61E+01
2.87E+03	8.61E+01
2.88E+03	8.60E+01
2.88E+03	8.60E+01
2.88E+03	8.59E+01
2.88E+03	8.59E+01
2.88E+03	8.58E+01
2.88E+03	8.57E+01
2.89E+03	8.56E+01
2.89E+03	8.55E+01
2.89E+03	8.55E+01
2.89E+03	8.54E+01
2.89E+03	8.54E+01
2.90E+03	8.53E+01
2.90E+03	8.52E+01
2.90E+03	8.51E+01
2.90E+03	8.50E+01
2.90E+03	8.49E+01
2.91E+03	8.49E+01
2.91E+03	8.48E+01
2.91E+03	8.47E+01
2.91E+03	8.46E+01
2.91E+03	8.45E+01
2.92E+03	8.43E+01
2.92E+03	8.42E+01
2.92E+03	8.41E+01
2.92E+03	8.40E+01
2.92E+03	8.40E+01
2.93E+03	8.39E+01
2.93E+03	8.39E+01
2.93E+03	8.38E+01
2.93E+03	8.38E+01
2.93E+03	8.37E+01
2.94E+03	8.36E+01
2.94E+03	8.36E+01
2.94E+03	8.35E+01
2.94E+03	8.35E+01
2.94E+03	8.34E+01
2.94E+03	8.34E+01
2.95E+03	8.33E+01
2.95E+03	8.32E+01
2.95E+03	8.31E+01
2.95E+03	8.30E+01
2.95E+03	8.30E+01
2.96E+03	8.29E+01
2.96E+03	8.28E+01
2.96E+03	8.27E+01
2.96E+03	8.26E+01
2.96E+03	8.25E+01
2.97E+03	8.24E+01
2.97E+03	8.24E+01
2.97E+03	8.24E+01
2.97E+03	8.23E+01
2.97E+03	8.22E+01
2.98E+03	8.21E+01
2.98E+03	8.20E+01
2.98E+03	8.19E+01
2.98E+03	8.18E+01
2.98E+03	8.18E+01
2.99E+03	8.17E+01
2.99E+03	8.16E+01
2.99E+03	8.15E+01
2.99E+03	8.14E+01
2.99E+03	8.13E+01
2.99E+03	8.12E+01
3.00E+03	8.12E+01
3.00E+03	8.11E+01
3.00E+03	8.10E+01
3.00E+03	8.08E+01
3.00E+03	8.07E+01
3.01E+03	8.06E+01
3.01E+03	8.05E+01
3.01E+03	8.04E+01
3.01E+03	8.04E+01
3.01E+03	8.03E+01
3.02E+03	8.02E+01
3.02E+03	8.01E+01
3.02E+03	8.00E+01
3.02E+03	7.98E+01
3.02E+03	7.97E+01
3.03E+03	7.96E+01
3.03E+03	7.95E+01
3.03E+03	7.94E+01
3.03E+03	7.93E+01
3.03E+03	7.93E+01
3.04E+03	7.92E+01
3.04E+03	7.90E+01
3.04E+03	7.89E+01
3.04E+03	7.88E+01
3.04E+03	7.87E+01
3.05E+03	7.86E+01
3.05E+03	7.85E+01
3.05E+03	7.84E+01
3.05E+03	7.83E+01
3.05E+03	7.82E+01
3.05E+03	7.80E+01
3.06E+03	7.79E+01
3.06E+03	7.78E+01
3.06E+03	7.77E+01
3.06E+03	7.76E+01
3.06E+03	7.75E+01
3.07E+03	7.74E+01
3.07E+03	7.73E+01
3.07E+03	7.72E+01
3.07E+03	7.71E+01
3.07E+03	7.70E+01
3.08E+03	7.69E+01
3.08E+03	7.67E+01
3.08E+03	7.66E+01
3.08E+03	7.65E+01
3.08E+03	7.64E+01
3.09E+03	7.63E+01
3.09E+03	7.62E+01
3.09E+03	7.61E+01
3.09E+03	7.60E+01
3.09E+03	7.58E+01
3.10E+03	7.57E+01
3.10E+03	7.55E+01
3.10E+03	7.54E+01
3.10E+03	7.53E+01
3.10E+03	7.52E+01
3.10E+03	7.51E+01
3.11E+03	7.50E+01
3.11E+03	7.49E+01
3.11E+03	7.47E+01
3.11E+03	7.46E+01
3.11E+03	7.44E+01
3.12E+03	7.43E+01
3.12E+03	7.42E+01
3.12E+03	7.41E+01
3.12E+03	7.40E+01
3.12E+03	7.38E+01
3.13E+03	7.37E+01
3.13E+03	7.36E+01
3.13E+03	7.34E+01
3.13E+03	7.33E+01
3.13E+03	7.31E+01
3.14E+03	7.30E+01
3.14E+03	7.29E+01
3.14E+03	7.28E+01
3.14E+03	7.26E+01
3.14E+03	7.25E+01
3.15E+03	7.23E+01
3.15E+03	7.22E+01
3.15E+03	7.20E+01
3.15E+03	7.19E+01
3.15E+03	7.18E+01
3.15E+03	7.17E+01
3.16E+03	7.15E+01
3.16E+03	7.13E+01
3.16E+03	7.12E+01
3.16E+03	7.10E+01
3.16E+03	7.09E+01
3.17E+03	7.07E+01
3.17E+03	7.06E+01
3.17E+03	7.04E+01
3.17E+03	7.03E+01
3.17E+03	7.01E+01
3.18E+03	7.00E+01
3.18E+03	6.98E+01
3.18E+03	6.97E+01
3.18E+03	6.95E+01
3.18E+03	6.94E+01
3.19E+03	6.92E+01
3.19E+03	6.91E+01
3.19E+03	6.89E+01
3.19E+03	6.88E+01
3.19E+03	6.86E+01
3.20E+03	6.84E+01
3.20E+03	6.83E+01
3.20E+03	6.82E+01
3.20E+03	6.80E+01
3.20E+03	6.79E+01
3.21E+03	6.77E+01
3.21E+03	6.76E+01
3.21E+03	6.74E+01
3.21E+03	6.73E+01
3.21E+03	6.71E+01
3.21E+03	6.70E+01
3.22E+03	6.69E+01
3.22E+03	6.67E+01
3.22E+03	6.66E+01
3.22E+03	6.65E+01
3.22E+03	6.63E+01
3.23E+03	6.62E+01
3.23E+03	6.61E+01
3.23E+03	6.59E+01
3.23E+03	6.58E+01
3.23E+03	6.57E+01
3.24E+03	6.56E+01
3.24E+03	6.55E+01
3.24E+03	6.53E+01
3.24E+03	6.52E+01
3.24E+03	6.51E+01
3.25E+03	6.50E+01
3.25E+03	6.49E+01
3.25E+03	6.48E+01
3.25E+03	6.46E+01
3.25E+03	6.45E+01
3.26E+03	6.45E+01
3.26E+03	6.44E+01
3.26E+03	6.43E+01
3.26E+03	6.41E+01
3.26E+03	6.40E+01
3.26E+03	6.39E+01
3.27E+03	6.38E+01
3.27E+03	6.37E+01
3.27E+03	6.36E+01
3.27E+03	6.35E+01
3.27E+03	6.34E+01
3.28E+03	6.33E+01
3.28E+03	6.31E+01
3.28E+03	6.30E+01
3.28E+03	6.29E+01
3.28E+03	6.28E+01
3.29E+03	6.27E+01
3.29E+03	6.26E+01
3.29E+03	6.24E+01
3.29E+03	6.23E+01
3.29E+03	6.22E+01
3.30E+03	6.21E+01
3.30E+03	6.19E+01
3.30E+03	6.18E+01
3.30E+03	6.16E+01
3.30E+03	6.15E+01
3.31E+03	6.13E+01
3.31E+03	6.12E+01
3.31E+03	6.11E+01
3.31E+03	6.10E+01
3.31E+03	6.08E+01
3.32E+03	6.06E+01
3.32E+03	6.05E+01
3.32E+03	6.03E+01
3.32E+03	6.02E+01
3.32E+03	6.01E+01
3.32E+03	5.99E+01
3.33E+03	5.98E+01
3.33E+03	5.96E+01
3.33E+03	5.94E+01
3.33E+03	5.93E+01
3.33E+03	5.91E+01
3.34E+03	5.90E+01
3.34E+03	5.89E+01
3.34E+03	5.87E+01
3.34E+03	5.86E+01
3.34E+03	5.84E+01
3.35E+03	5.82E+01
3.35E+03	5.81E+01
3.35E+03	5.80E+01
3.35E+03	5.78E+01
3.35E+03	5.77E+01
3.36E+03	5.75E+01
3.36E+03	5.74E+01
3.36E+03	5.72E+01
3.36E+03	5.71E+01
3.36E+03	5.69E+01
3.37E+03	5.68E+01
3.37E+03	5.67E+01
3.37E+03	5.66E+01
3.37E+03	5.65E+01
3.37E+03	5.63E+01
3.37E+03	5.62E+01
3.38E+03	5.61E+01
3.38E+03	5.59E+01
3.38E+03	5.58E+01
3.38E+03	5.57E+01
3.38E+03	5.56E+01
3.39E+03	5.55E+01
3.39E+03	5.54E+01
3.39E+03	5.53E+01
3.39E+03	5.53E+01
3.39E+03	5.52E+01
3.40E+03	5.51E+01
3.40E+03	5.50E+01
3.40E+03	5.50E+01
3.40E+03	5.49E+01
3.40E+03	5.49E+01
3.41E+03	5.48E+01
3.41E+03	5.48E+01
3.41E+03	5.48E+01
3.41E+03	5.47E+01
3.41E+03	5.47E+01
3.42E+03	5.46E+01
3.42E+03	5.46E+01
3.42E+03	5.45E+01
3.42E+03	5.45E+01
3.42E+03	5.45E+01
3.42E+03	5.46E+01
3.43E+03	5.46E+01
3.43E+03	5.47E+01
3.43E+03	5.47E+01
3.43E+03	5.47E+01
3.43E+03	5.48E+01
3.44E+03	5.48E+01
3.44E+03	5.48E+01
3.44E+03	5.48E+01
3.44E+03	5.48E+01
3.44E+03	5.49E+01
3.45E+03	5.49E+01
3.45E+03	5.50E+01
3.45E+03	5.51E+01
3.45E+03	5.52E+01
3.45E+03	5.53E+01
3.46E+03	5.54E+01
3.46E+03	5.55E+01
3.46E+03	5.57E+01
3.46E+03	5.57E+01
3.46E+03	5.59E+01
3.47E+03	5.60E+01
3.47E+03	5.62E+01
3.47E+03	5.64E+01
3.47E+03	5.65E+01
3.47E+03	5.66E+01
3.48E+03	5.67E+01
3.48E+03	5.69E+01
3.48E+03	5.71E+01
3.48E+03	5.72E+01
3.48E+03	5.74E+01
3.48E+03	5.76E+01
3.49E+03	5.78E+01
3.49E+03	5.80E+01
3.49E+03	5.82E+01
3.49E+03	5.84E+01
3.49E+03	5.86E+01
3.50E+03	5.88E+01
3.50E+03	5.91E+01
3.50E+03	5.92E+01
3.50E+03	5.94E+01
3.50E+03	5.97E+01
3.51E+03	6.00E+01
3.51E+03	6.01E+01
3.51E+03	6.04E+01
3.51E+03	6.07E+01
3.51E+03	6.10E+01
3.52E+03	6.12E+01
3.52E+03	6.15E+01
3.52E+03	6.17E+01
3.52E+03	6.19E+01
3.52E+03	6.22E+01
3.53E+03	6.25E+01
3.53E+03	6.27E+01
3.53E+03	6.31E+01
3.53E+03	6.35E+01
3.53E+03	6.38E+01
3.53E+03	6.41E+01
3.54E+03	6.45E+01
3.54E+03	6.48E+01
3.54E+03	6.51E+01
3.54E+03	6.53E+01
3.54E+03	6.56E+01
3.55E+03	6.60E+01
3.55E+03	6.64E+01
3.55E+03	6.66E+01
3.55E+03	6.70E+01
3.55E+03	6.75E+01
3.56E+03	6.79E+01
3.56E+03	6.81E+01
3.56E+03	6.85E+01
3.56E+03	6.88E+01
3.56E+03	6.89E+01
3.57E+03	6.90E+01
3.57E+03	7.00E+01
3.57E+03	7.05E+01
3.57E+03	7.08E+01
3.57E+03	7.11E+01
3.58E+03	7.15E+01
3.58E+03	7.19E+01
3.58E+03	7.24E+01
3.58E+03	7.28E+01
3.58E+03	7.33E+01
3.59E+03	7.35E+01
3.59E+03	7.39E+01
3.59E+03	7.47E+01
3.59E+03	7.50E+01
3.59E+03	7.52E+01
3.59E+03	7.57E+01
3.60E+03	7.62E+01
3.60E+03	7.65E+01
3.60E+03	7.71E+01
3.60E+03	7.76E+01
3.60E+03	7.79E+01
3.61E+03	7.81E+01
3.61E+03	7.87E+01
3.61E+03	7.90E+01
3.61E+03	7.90E+01
3.61E+03	7.96E+01
3.62E+03	8.03E+01
3.62E+03	8.06E+01
3.62E+03	8.14E+01
3.62E+03	8.21E+01
3.62E+03	8.26E+01
3.63E+03	8.31E+01
3.63E+03	8.35E+01
3.63E+03	8.45E+01
3.63E+03	8.45E+01
3.63E+03	8.49E+01
3.64E+03	8.55E+01
3.64E+03	8.59E+01
3.64E+03	8.63E+01
3.64E+03	8.68E+01
3.64E+03	8.73E+01
3.64E+03	8.76E+01
3.65E+03	8.75E+01
3.65E+03	8.82E+01
3.65E+03	8.94E+01
3.65E+03	8.99E+01
3.65E+03	9.02E+01
3.66E+03	9.09E+01
3.66E+03	9.13E+01
3.66E+03	9.18E+01
3.66E+03	9.23E+01
3.66E+03	9.27E+01
3.67E+03	9.30E+01
3.67E+03	9.31E+01
3.67E+03	9.38E+01
3.67E+03	9.42E+01
3.67E+03	9.41E+01
3.68E+03	9.48E+01
3.68E+03	9.49E+01
3.68E+03	9.54E+01
3.68E+03	9.57E+01
3.68E+03	9.59E+01
3.69E+03	9.63E+01
3.69E+03	9.64E+01
3.69E+03	9.63E+01
3.69E+03	9.70E+01
3.69E+03	9.72E+01
3.69E+03	9.74E+01
3.70E+03	9.77E+01
3.70E+03	9.79E+01
3.70E+03	9.79E+01
3.70E+03	9.82E+01
3.70E+03	9.82E+01
3.71E+03	9.83E+01
3.71E+03	9.80E+01
3.71E+03	9.78E+01
3.71E+03	9.81E+01
3.71E+03	9.80E+01
3.72E+03	9.82E+01
3.72E+03	9.84E+01
3.72E+03	9.86E+01
3.72E+03	9.87E+01
3.72E+03	9.89E+01
3.73E+03	9.91E+01
3.73E+03	9.93E+01
3.73E+03	9.93E+01
3.73E+03	9.89E+01
3.73E+03	9.85E+01
3.74E+03	9.88E+01
3.74E+03	9.88E+01
3.74E+03	9.85E+01
3.74E+03	9.89E+01
3.74E+03	9.95E+01
3.75E+03	9.84E+01
3.75E+03	9.83E+01
3.75E+03	9.83E+01
3.75E+03	9.84E+01
3.75E+03	9.86E+01
3.75E+03	9.84E+01
3.76E+03	9.83E+01
3.76E+03	9.84E+01
3.76E+03	9.87E+01
3.76E+03	9.86E+01
3.76E+03	9.86E+01
3.77E+03	9.88E+01
3.77E+03	9.87E+01
3.77E+03	9.87E+01
3.77E+03	9.89E+01
3.77E+03	9.89E+01
3.78E+03	9.88E+01
3.78E+03	9.87E+01
3.78E+03	9.89E+01
3.78E+03	9.89E+01
3.78E+03	9.87E+01
3.79E+03	9.88E+01
3.79E+03	9.90E+01
3.79E+03	9.90E+01
3.79E+03	9.90E+01
3.79E+03	9.90E+01
3.80E+03	9.87E+01
3.80E+03	9.87E+01
3.80E+03	9.89E+01
3.80E+03	9.86E+01
3.80E+03	9.88E+01
3.80E+03	9.90E+01
3.81E+03	9.90E+01
3.81E+03	9.90E+01
3.81E+03	9.90E+01
3.81E+03	9.91E+01
3.81E+03	9.92E+01
3.82E+03	9.89E+01
3.82E+03	9.87E+01
3.82E+03	9.86E+01
3.82E+03	9.89E+01
3.82E+03	9.87E+01
3.83E+03	9.88E+01
3.83E+03	9.90E+01
3.83E+03	9.90E+01
3.83E+03	9.89E+01
3.83E+03	9.89E+01
3.84E+03	9.91E+01
3.84E+03	9.87E+01
3.84E+03	9.87E+01
3.84E+03	9.89E+01
3.84E+03	9.89E+01
3.85E+03	9.91E+01
3.85E+03	9.90E+01
3.85E+03	9.91E+01
3.85E+03	9.95E+01
3.85E+03	1.00E+02
3.86E+03	9.90E+01
3.86E+03	9.89E+01
3.86E+03	9.92E+01
3.86E+03	9.90E+01
3.86E+03	9.88E+01
3.86E+03	9.91E+01
3.87E+03	9.92E+01
3.87E+03	9.90E+01
3.87E+03	9.91E+01
3.87E+03	9.90E+01
3.87E+03	9.92E+01
3.88E+03	9.93E+01
3.88E+03	9.91E+01
3.88E+03	9.89E+01
3.88E+03	9.91E+01
3.88E+03	9.93E+01
3.89E+03	9.95E+01
3.89E+03	9.94E+01
3.89E+03	9.92E+01
3.89E+03	9.91E+01
3.89E+03	9.92E+01
3.90E+03	9.93E+01
3.90E+03	9.92E+01
3.90E+03	9.93E+01
3.90E+03	9.92E+01
3.90E+03	9.91E+01
3.91E+03	9.93E+01
3.91E+03	9.94E+01
3.91E+03	9.94E+01
3.91E+03	9.95E+01
3.91E+03	9.95E+01
3.91E+03	9.94E+01
3.92E+03	9.94E+01
3.92E+03	9.94E+01
3.92E+03	9.94E+01
3.92E+03	9.92E+01
3.92E+03	9.93E+01
3.93E+03	9.95E+01
3.93E+03	9.93E+01
3.93E+03	9.93E+01
3.93E+03	9.94E+01
3.93E+03	9.96E+01
3.94E+03	9.96E+01
3.94E+03	9.96E+01
3.94E+03	9.95E+01
3.94E+03	9.94E+01
3.94E+03	9.95E+01
3.95E+03	9.95E+01
3.95E+03	9.94E+01
3.95E+03	9.96E+01
3.95E+03	9.96E+01
3.95E+03	9.97E+01
3.96E+03	9.96E+01
3.96E+03	9.96E+01
3.96E+03	9.96E+01
3.96E+03	9.97E+01
3.96E+03	9.97E+01
3.96E+03	9.98E+01
3.97E+03	9.98E+01
3.97E+03	9.97E+01
3.97E+03	9.97E+01
3.97E+03	9.97E+01
3.97E+03	9.97E+01
3.98E+03	9.98E+01
3.98E+03	9.99E+01
3.98E+03	9.98E+01
3.98E+03	9.99E+01
3.98E+03	9.99E+01
3.99E+03	9.99E+01
3.99E+03	9.99E+01
3.99E+03	9.99E+01
3.99E+03	9.99E+01
3.99E+03	9.99E+01
4.00E+03	1.00E+02
4.00E+03	1.00E+02
4.00E+03	1.00E+02
