# Supplementary material for: Highly efficient nickel (II) removal by sewage sludge biochar supported α-Fe2O3 and α-FeOOH: Sorption characteristics and mechanisms
Source: PLoS One. 2019 Jun 12;14(6):e0218114. doi: 10.1371/journal.pone.0218114 (PMC6561682; doi:10.1371/journal.pone.0218114)
Supplement: S1 Data — (ZIP) [file pone.0218114.s008.zip › Raw data/Characteristics/FTIR/20180913/SBC after adsorption.CSV]

3.991926e+002	9.209708e+001
4.011211e+002	9.329726e+001
4.030496e+002	9.612259e+001
4.049780e+002	9.682343e+001
4.069065e+002	9.745641e+001
4.088350e+002	9.636583e+001
4.107634e+002	9.476287e+001
4.126919e+002	9.383404e+001
4.146204e+002	9.216024e+001
4.165488e+002	9.168491e+001
4.184773e+002	9.125257e+001
4.204058e+002	8.951826e+001
4.223342e+002	8.814122e+001
4.242627e+002	8.704161e+001
4.261912e+002	8.633496e+001
4.281196e+002	8.609232e+001
4.300481e+002	8.588021e+001
4.319766e+002	8.495368e+001
4.339050e+002	8.417159e+001
4.358335e+002	8.254922e+001
4.377620e+002	8.175047e+001
4.396904e+002	8.109943e+001
4.416189e+002	8.099787e+001
4.435474e+002	7.981738e+001
4.454758e+002	7.877018e+001
4.474043e+002	7.725704e+001
4.493328e+002	7.634203e+001
4.512612e+002	7.501212e+001
4.531897e+002	7.405799e+001
4.551182e+002	7.306953e+001
4.570466e+002	7.226607e+001
4.589751e+002	7.074472e+001
4.609036e+002	6.967962e+001
4.628320e+002	6.859473e+001
4.647605e+002	6.802490e+001
4.666890e+002	6.726779e+001
4.686174e+002	6.730765e+001
4.705459e+002	6.672647e+001
4.724744e+002	6.653581e+001
4.744028e+002	6.591045e+001
4.763313e+002	6.594336e+001
4.782598e+002	6.634940e+001
4.801882e+002	6.736501e+001
4.821167e+002	6.826230e+001
4.840452e+002	6.830590e+001
4.859736e+002	6.979425e+001
4.879021e+002	7.134979e+001
4.898306e+002	7.284938e+001
4.917590e+002	7.459001e+001
4.936875e+002	7.592758e+001
4.956160e+002	7.699814e+001
4.975444e+002	7.766846e+001
4.994729e+002	7.831045e+001
5.014014e+002	7.882745e+001
5.033298e+002	7.960686e+001
5.052583e+002	7.973608e+001
5.071868e+002	8.002748e+001
5.091152e+002	7.959801e+001
5.110437e+002	7.990211e+001
5.129722e+002	7.935330e+001
5.149006e+002	7.977514e+001
5.168291e+002	8.031982e+001
5.187576e+002	8.030955e+001
5.206860e+002	8.070616e+001
5.226145e+002	8.135994e+001
5.245430e+002	8.156955e+001
5.264714e+002	8.221848e+001
5.283999e+002	8.274698e+001
5.303284e+002	8.296497e+001
5.322568e+002	8.305299e+001
5.341853e+002	8.326768e+001
5.361138e+002	8.334254e+001
5.380422e+002	8.391884e+001
5.399707e+002	8.431113e+001
5.418992e+002	8.462783e+001
5.438276e+002	8.484108e+001
5.457561e+002	8.520666e+001
5.476846e+002	8.462299e+001
5.496130e+002	8.435376e+001
5.515415e+002	8.408624e+001
5.534700e+002	8.446576e+001
5.553984e+002	8.450458e+001
5.573269e+002	8.475237e+001
5.592554e+002	8.514373e+001
5.611838e+002	8.534652e+001
5.631123e+002	8.560068e+001
5.650408e+002	8.603528e+001
5.669692e+002	8.652972e+001
5.688977e+002	8.748476e+001
5.708262e+002	8.782238e+001
5.727546e+002	8.868091e+001
5.746831e+002	8.926359e+001
5.766116e+002	9.007629e+001
5.785400e+002	9.067406e+001
5.804685e+002	9.146793e+001
5.823970e+002	9.207249e+001
5.843254e+002	9.256819e+001
5.862539e+002	9.276942e+001
5.881824e+002	9.303867e+001
5.901108e+002	9.328721e+001
5.920393e+002	9.392052e+001
5.939678e+002	9.441874e+001
5.958962e+002	9.501494e+001
5.978247e+002	9.539626e+001
5.997532e+002	9.576772e+001
6.016816e+002	9.590897e+001
6.036101e+002	9.617221e+001
6.055386e+002	9.641507e+001
6.074670e+002	9.661739e+001
6.093955e+002	9.665102e+001
6.113240e+002	9.679305e+001
6.132524e+002	9.688987e+001
6.151809e+002	9.717841e+001
6.171094e+002	9.748232e+001
6.190378e+002	9.788504e+001
6.209663e+002	9.802728e+001
6.228948e+002	9.808738e+001
6.248232e+002	9.795302e+001
6.267517e+002	9.781361e+001
6.286802e+002	9.772670e+001
6.306086e+002	9.787329e+001
6.325371e+002	9.806769e+001
6.344656e+002	9.833421e+001
6.363940e+002	9.839639e+001
6.383225e+002	9.843114e+001
6.402510e+002	9.840837e+001
6.421794e+002	9.842300e+001
6.441079e+002	9.832999e+001
6.460364e+002	9.829139e+001
6.479648e+002	9.823013e+001
6.498933e+002	9.825381e+001
6.518218e+002	9.837478e+001
6.537502e+002	9.864291e+001
6.556787e+002	9.891541e+001
6.576072e+002	9.920786e+001
6.595356e+002	9.932583e+001
6.614641e+002	9.926749e+001
6.633926e+002	9.890721e+001
6.653210e+002	9.868146e+001
6.672495e+002	9.862637e+001
6.691780e+002	9.858604e+001
6.711064e+002	9.844891e+001
6.730349e+002	9.853312e+001
6.749634e+002	9.850610e+001
6.768918e+002	9.834787e+001
6.788203e+002	9.794891e+001
6.807488e+002	9.764228e+001
6.826772e+002	9.734499e+001
6.846057e+002	9.700517e+001
6.865342e+002	9.645995e+001
6.884626e+002	9.590050e+001
6.903911e+002	9.517722e+001
6.923196e+002	9.469636e+001
6.942480e+002	9.461111e+001
6.961765e+002	9.533038e+001
6.981050e+002	9.650314e+001
7.000334e+002	9.742485e+001
7.019619e+002	9.774408e+001
7.038904e+002	9.784779e+001
7.058188e+002	9.776335e+001
7.077473e+002	9.782172e+001
7.096758e+002	9.789990e+001
7.116042e+002	9.793208e+001
7.135327e+002	9.769418e+001
7.154612e+002	9.742020e+001
7.173896e+002	9.703376e+001
7.193181e+002	9.665453e+001
7.212466e+002	9.635412e+001
7.231750e+002	9.628611e+001
7.251035e+002	9.607634e+001
7.270320e+002	9.593323e+001
7.289604e+002	9.581540e+001
7.308889e+002	9.580127e+001
7.328174e+002	9.575836e+001
7.347458e+002	9.575306e+001
7.366743e+002	9.552391e+001
7.386028e+002	9.514143e+001
7.405313e+002	9.457693e+001
7.424597e+002	9.414757e+001
7.443882e+002	9.382915e+001
7.463167e+002	9.374995e+001
7.482451e+002	9.367056e+001
7.501736e+002	9.364117e+001
7.521021e+002	9.338858e+001
7.540305e+002	9.303902e+001
7.559590e+002	9.259595e+001
7.578875e+002	9.230220e+001
7.598159e+002	9.197107e+001
7.617444e+002	9.167287e+001
7.636729e+002	9.129402e+001
7.656013e+002	9.093670e+001
7.675298e+002	9.043798e+001
7.694583e+002	8.998965e+001
7.713867e+002	8.946700e+001
7.733152e+002	8.885001e+001
7.752437e+002	8.795290e+001
7.771721e+002	8.720780e+001
7.791006e+002	8.688737e+001
7.810291e+002	8.734192e+001
7.829575e+002	8.817097e+001
7.848860e+002	8.909095e+001
7.868145e+002	8.958141e+001
7.887429e+002	8.964201e+001
7.906714e+002	8.916058e+001
7.925999e+002	8.839807e+001
7.945283e+002	8.742105e+001
7.964568e+002	8.680039e+001
7.983853e+002	8.685639e+001
8.003137e+002	8.779703e+001
8.022422e+002	8.926066e+001
8.041707e+002	9.106277e+001
8.060991e+002	9.286189e+001
8.080276e+002	9.464817e+001
8.099561e+002	9.608810e+001
8.118845e+002	9.733845e+001
8.138130e+002	9.819953e+001
8.157415e+002	9.869424e+001
8.176699e+002	9.880566e+001
8.195984e+002	9.886681e+001
8.215269e+002	9.901065e+001
8.234553e+002	9.944020e+001
8.253838e+002	9.979490e+001
8.273123e+002	1.000000e+002
8.292407e+002	9.990211e+001
8.311692e+002	9.961993e+001
8.330977e+002	9.917886e+001
8.350261e+002	9.890124e+001
8.369546e+002	9.875362e+001
8.388831e+002	9.876630e+001
8.408115e+002	9.870326e+001
8.427400e+002	9.861105e+001
8.446685e+002	9.838045e+001
8.465969e+002	9.820039e+001
8.485254e+002	9.804253e+001
8.504539e+002	9.795359e+001
8.523823e+002	9.764989e+001
8.543108e+002	9.719893e+001
8.562393e+002	9.655218e+001
8.581677e+002	9.599455e+001
8.600962e+002	9.559180e+001
8.620247e+002	9.543677e+001
8.639531e+002	9.527763e+001
8.658816e+002	9.508424e+001
8.678101e+002	9.461617e+001
8.697385e+002	9.393525e+001
8.716670e+002	9.314005e+001
8.735955e+002	9.247719e+001
8.755239e+002	9.196124e+001
8.774524e+002	9.170122e+001
8.793809e+002	9.135863e+001
8.813093e+002	9.095993e+001
8.832378e+002	9.041964e+001
8.851663e+002	8.985754e+001
8.870947e+002	8.924022e+001
8.890232e+002	8.875960e+001
8.909517e+002	8.818009e+001
8.928801e+002	8.756456e+001
8.948085e+002	8.685345e+001
8.967370e+002	8.624203e+001
8.986655e+002	8.564682e+001
9.005939e+002	8.519196e+001
9.025224e+002	8.466474e+001
9.044509e+002	8.413634e+001
9.063793e+002	8.343771e+001
9.083078e+002	8.274696e+001
9.102363e+002	8.201709e+001
9.121647e+002	8.149625e+001
9.140932e+002	8.107601e+001
9.160217e+002	8.079432e+001
9.179501e+002	8.046691e+001
9.198786e+002	8.006787e+001
9.218071e+002	7.950191e+001
9.237355e+002	7.901491e+001
9.256640e+002	7.845112e+001
9.275925e+002	7.800757e+001
9.295209e+002	7.749007e+001
9.314494e+002	7.694442e+001
9.333779e+002	7.627519e+001
9.353063e+002	7.571267e+001
9.372348e+002	7.509841e+001
9.391633e+002	7.455056e+001
9.410917e+002	7.392121e+001
9.430202e+002	7.324604e+001
9.449487e+002	7.234961e+001
9.468771e+002	7.143027e+001
9.488056e+002	7.042387e+001
9.507341e+002	6.946136e+001
9.526625e+002	6.849127e+001
9.545910e+002	6.760497e+001
9.565195e+002	6.653888e+001
9.584479e+002	6.545876e+001
9.603764e+002	6.419725e+001
9.623049e+002	6.292694e+001
9.642333e+002	6.162828e+001
9.661618e+002	6.045763e+001
9.680903e+002	5.922681e+001
9.700187e+002	5.810711e+001
9.719472e+002	5.687618e+001
9.738757e+002	5.566944e+001
9.758041e+002	5.438082e+001
9.777326e+002	5.324112e+001
9.796611e+002	5.207811e+001
9.815895e+002	5.103098e+001
9.835180e+002	4.990984e+001
9.854465e+002	4.890271e+001
9.873749e+002	4.782352e+001
9.893034e+002	4.689693e+001
9.912319e+002	4.597606e+001
9.931603e+002	4.519796e+001
9.950888e+002	4.436783e+001
9.970173e+002	4.362166e+001
9.989457e+002	4.276970e+001
1.000874e+003	4.204967e+001
1.002803e+003	4.128804e+001
1.004731e+003	4.072491e+001
1.006660e+003	4.015392e+001
1.008588e+003	3.967988e+001
1.010517e+003	3.911068e+001
1.012445e+003	3.866362e+001
1.014373e+003	3.811794e+001
1.016302e+003	3.773034e+001
1.018230e+003	3.731168e+001
1.020159e+003	3.703913e+001
1.022087e+003	3.672806e+001
1.024016e+003	3.656966e+001
1.025944e+003	3.633052e+001
1.027873e+003	3.623734e+001
1.029801e+003	3.608905e+001
1.031730e+003	3.611417e+001
1.033658e+003	3.609526e+001
1.035587e+003	3.619506e+001
1.037515e+003	3.620433e+001
1.039444e+003	3.632967e+001
1.041372e+003	3.637564e+001
1.043301e+003	3.656086e+001
1.045229e+003	3.665893e+001
1.047157e+003	3.685865e+001
1.049086e+003	3.695628e+001
1.051014e+003	3.712518e+001
1.052943e+003	3.717023e+001
1.054871e+003	3.730889e+001
1.056800e+003	3.733426e+001
1.058728e+003	3.744750e+001
1.060657e+003	3.747082e+001
1.062585e+003	3.759719e+001
1.064514e+003	3.762677e+001
1.066442e+003	3.772889e+001
1.068371e+003	3.765916e+001
1.070299e+003	3.765198e+001
1.072228e+003	3.750122e+001
1.074156e+003	3.739765e+001
1.076084e+003	3.718585e+001
1.078013e+003	3.711357e+001
1.079941e+003	3.701860e+001
1.081870e+003	3.711205e+001
1.083798e+003	3.721457e+001
1.085727e+003	3.748756e+001
1.087655e+003	3.769052e+001
1.089584e+003	3.804121e+001
1.091512e+003	3.831147e+001
1.093441e+003	3.870226e+001
1.095369e+003	3.906140e+001
1.097298e+003	3.957632e+001
1.099226e+003	4.006002e+001
1.101155e+003	4.066037e+001
1.103083e+003	4.116957e+001
1.105011e+003	4.177936e+001
1.106940e+003	4.234734e+001
1.108868e+003	4.305072e+001
1.110797e+003	4.368815e+001
1.112725e+003	4.439471e+001
1.114654e+003	4.497312e+001
1.116582e+003	4.560991e+001
1.118511e+003	4.620470e+001
1.120439e+003	4.695525e+001
1.122368e+003	4.770009e+001
1.124296e+003	4.856234e+001
1.126225e+003	4.933060e+001
1.128153e+003	5.006592e+001
1.130082e+003	5.065457e+001
1.132010e+003	5.129864e+001
1.133938e+003	5.187071e+001
1.135867e+003	5.253374e+001
1.137795e+003	5.314321e+001
1.139724e+003	5.381584e+001
1.141652e+003	5.439469e+001
1.143581e+003	5.501302e+001
1.145509e+003	5.558173e+001
1.147438e+003	5.625770e+001
1.149366e+003	5.690519e+001
1.151295e+003	5.760900e+001
1.153223e+003	5.822570e+001
1.155152e+003	5.885662e+001
1.157080e+003	5.934746e+001
1.159009e+003	5.972353e+001
1.160937e+003	5.986374e+001
1.162865e+003	6.011840e+001
1.164794e+003	6.053897e+001
1.166722e+003	6.112239e+001
1.168651e+003	6.161963e+001
1.170579e+003	6.211432e+001
1.172508e+003	6.257361e+001
1.174436e+003	6.319500e+001
1.176365e+003	6.385941e+001
1.178293e+003	6.465276e+001
1.180222e+003	6.543507e+001
1.182150e+003	6.622470e+001
1.184079e+003	6.691511e+001
1.186007e+003	6.761674e+001
1.187936e+003	6.827032e+001
1.189864e+003	6.897285e+001
1.191792e+003	6.961503e+001
1.193721e+003	7.029822e+001
1.195649e+003	7.094894e+001
1.197578e+003	7.166008e+001
1.199506e+003	7.238339e+001
1.201435e+003	7.318506e+001
1.203363e+003	7.394070e+001
1.205292e+003	7.467915e+001
1.207220e+003	7.529817e+001
1.209149e+003	7.587407e+001
1.211077e+003	7.636343e+001
1.213006e+003	7.691581e+001
1.214934e+003	7.747916e+001
1.216863e+003	7.814830e+001
1.218791e+003	7.880447e+001
1.220719e+003	7.948174e+001
1.222648e+003	8.008642e+001
1.224576e+003	8.064253e+001
1.226505e+003	8.108018e+001
1.228433e+003	8.146812e+001
1.230362e+003	8.179349e+001
1.232290e+003	8.215720e+001
1.234219e+003	8.253513e+001
1.236147e+003	8.302229e+001
1.238076e+003	8.352251e+001
1.240004e+003	8.404079e+001
1.241933e+003	8.445374e+001
1.243861e+003	8.480435e+001
1.245790e+003	8.504546e+001
1.247718e+003	8.525787e+001
1.249646e+003	8.545261e+001
1.251575e+003	8.574139e+001
1.253503e+003	8.605492e+001
1.255432e+003	8.639072e+001
1.257360e+003	8.668146e+001
1.259289e+003	8.697099e+001
1.261217e+003	8.721772e+001
1.263146e+003	8.744061e+001
1.265074e+003	8.757448e+001
1.267003e+003	8.768774e+001
1.268931e+003	8.770616e+001
1.270860e+003	8.775161e+001
1.272788e+003	8.783127e+001
1.274717e+003	8.801313e+001
1.276645e+003	8.823570e+001
1.278573e+003	8.851986e+001
1.280502e+003	8.870908e+001
1.282430e+003	8.878165e+001
1.284359e+003	8.871075e+001
1.286287e+003	8.862459e+001
1.288216e+003	8.856828e+001
1.290144e+003	8.864942e+001
1.292073e+003	8.877750e+001
1.294001e+003	8.896700e+001
1.295930e+003	8.909592e+001
1.297858e+003	8.917831e+001
1.299787e+003	8.916550e+001
1.301715e+003	8.917064e+001
1.303644e+003	8.916104e+001
1.305572e+003	8.918456e+001
1.307500e+003	8.917580e+001
1.309429e+003	8.918829e+001
1.311357e+003	8.910236e+001
1.313286e+003	8.910219e+001
1.315214e+003	8.915051e+001
1.317143e+003	8.923499e+001
1.319071e+003	8.935310e+001
1.321000e+003	8.950130e+001
1.322928e+003	8.946107e+001
1.324857e+003	8.934451e+001
1.326785e+003	8.918726e+001
1.328714e+003	8.912627e+001
1.330642e+003	8.914578e+001
1.332571e+003	8.930064e+001
1.334499e+003	8.941135e+001
1.336427e+003	8.943018e+001
1.338356e+003	8.927913e+001
1.340284e+003	8.930816e+001
1.342213e+003	8.935194e+001
1.344141e+003	8.931876e+001
1.346070e+003	8.928148e+001
1.347998e+003	8.932183e+001
1.349927e+003	8.939257e+001
1.351855e+003	8.946628e+001
1.353784e+003	8.942717e+001
1.355712e+003	8.945506e+001
1.357641e+003	8.945203e+001
1.359569e+003	8.938542e+001
1.361498e+003	8.917651e+001
1.363426e+003	8.921127e+001
1.365354e+003	8.923666e+001
1.367283e+003	8.912157e+001
1.369211e+003	8.906371e+001
1.371140e+003	8.904303e+001
1.373068e+003	8.882977e+001
1.374997e+003	8.887286e+001
1.376925e+003	8.888428e+001
1.378854e+003	8.870336e+001
1.380782e+003	8.822636e+001
1.382711e+003	8.744786e+001
1.384639e+003	8.709711e+001
1.386568e+003	8.775624e+001
1.388496e+003	8.864568e+001
1.390424e+003	8.891295e+001
1.392353e+003	8.895006e+001
1.394281e+003	8.883749e+001
1.396210e+003	8.878574e+001
1.398138e+003	8.879845e+001
1.400067e+003	8.894936e+001
1.401995e+003	8.898119e+001
1.403924e+003	8.883740e+001
1.405852e+003	8.895082e+001
1.407781e+003	8.904350e+001
1.409709e+003	8.910256e+001
1.411638e+003	8.920686e+001
1.413566e+003	8.928315e+001
1.415495e+003	8.910829e+001
1.417423e+003	8.898239e+001
1.419351e+003	8.912756e+001
1.421280e+003	8.905729e+001
1.423208e+003	8.883604e+001
1.425137e+003	8.909227e+001
1.427065e+003	8.919442e+001
1.428994e+003	8.915294e+001
1.430922e+003	8.915010e+001
1.432851e+003	8.909540e+001
1.434779e+003	8.902734e+001
1.436708e+003	8.917847e+001
1.438636e+003	8.922140e+001
1.440565e+003	8.921062e+001
1.442493e+003	8.923194e+001
1.444422e+003	8.924332e+001
1.446350e+003	8.913175e+001
1.448278e+003	8.924434e+001
1.450207e+003	8.933314e+001
1.452135e+003	8.935835e+001
1.454064e+003	8.941360e+001
1.455992e+003	8.946736e+001
1.457921e+003	8.949016e+001
1.459849e+003	8.949283e+001
1.461778e+003	8.957561e+001
1.463706e+003	8.962163e+001
1.465635e+003	8.988704e+001
1.467563e+003	9.000912e+001
1.469492e+003	8.995977e+001
1.471420e+003	8.976019e+001
1.473349e+003	8.982183e+001
1.475277e+003	8.980067e+001
1.477205e+003	8.994449e+001
1.479134e+003	9.004823e+001
1.481062e+003	9.003040e+001
1.482991e+003	9.011460e+001
1.484919e+003	8.996499e+001
1.486848e+003	8.968436e+001
1.488776e+003	8.945486e+001
1.490705e+003	8.986455e+001
1.492633e+003	9.004666e+001
1.494562e+003	9.005755e+001
1.496490e+003	8.987727e+001
1.498419e+003	8.972573e+001
1.500347e+003	8.970581e+001
1.502276e+003	8.979066e+001
1.504204e+003	8.999189e+001
1.506132e+003	8.943001e+001
1.508061e+003	8.954510e+001
1.509989e+003	8.942889e+001
1.511918e+003	8.945448e+001
1.513846e+003	8.927603e+001
1.515775e+003	8.888297e+001
1.517703e+003	8.911843e+001
1.519632e+003	8.927408e+001
1.521560e+003	8.933710e+001
1.523489e+003	8.921677e+001
1.525417e+003	8.904227e+001
1.527346e+003	8.890695e+001
1.529274e+003	8.892584e+001
1.531203e+003	8.870874e+001
1.533131e+003	8.849173e+001
1.535059e+003	8.860554e+001
1.536988e+003	8.868777e+001
1.538916e+003	8.841612e+001
1.540845e+003	8.855723e+001
1.542773e+003	8.824992e+001
1.544702e+003	8.822832e+001
1.546630e+003	8.817220e+001
1.548559e+003	8.780110e+001
1.550487e+003	8.754552e+001
1.552416e+003	8.759203e+001
1.554344e+003	8.742673e+001
1.556273e+003	8.742556e+001
1.558201e+003	8.695901e+001
1.560130e+003	8.757876e+001
1.562058e+003	8.699306e+001
1.563986e+003	8.657610e+001
1.565915e+003	8.637678e+001
1.567843e+003	8.614919e+001
1.569772e+003	8.591700e+001
1.571700e+003	8.581950e+001
1.573629e+003	8.562436e+001
1.575557e+003	8.562233e+001
1.577486e+003	8.544193e+001
1.579414e+003	8.516098e+001
1.581343e+003	8.498705e+001
1.583271e+003	8.479654e+001
1.585200e+003	8.449336e+001
1.587128e+003	8.419041e+001
1.589057e+003	8.384293e+001
1.590985e+003	8.361208e+001
1.592913e+003	8.338914e+001
1.594842e+003	8.326496e+001
1.596770e+003	8.314478e+001
1.598699e+003	8.298766e+001
1.600627e+003	8.268072e+001
1.602556e+003	8.244846e+001
1.604484e+003	8.224613e+001
1.606413e+003	8.204274e+001
1.608341e+003	8.181337e+001
1.610270e+003	8.175770e+001
1.612198e+003	8.163641e+001
1.614127e+003	8.159279e+001
1.616055e+003	8.164702e+001
1.617984e+003	8.175612e+001
1.619912e+003	8.151361e+001
1.621840e+003	8.141891e+001
1.623769e+003	8.148750e+001
1.625697e+003	8.154167e+001
1.627626e+003	8.149874e+001
1.629554e+003	8.179092e+001
1.631483e+003	8.194066e+001
1.633411e+003	8.217461e+001
1.635340e+003	8.223696e+001
1.637268e+003	8.276691e+001
1.639197e+003	8.289711e+001
1.641125e+003	8.313434e+001
1.643054e+003	8.331627e+001
1.644982e+003	8.343568e+001
1.646911e+003	8.360436e+001
1.648839e+003	8.424281e+001
1.650767e+003	8.493790e+001
1.652696e+003	8.538141e+001
1.654624e+003	8.613909e+001
1.656553e+003	8.605967e+001
1.658481e+003	8.640807e+001
1.660410e+003	8.670623e+001
1.662338e+003	8.712206e+001
1.664267e+003	8.777748e+001
1.666195e+003	8.795190e+001
1.668124e+003	8.808540e+001
1.670052e+003	8.873375e+001
1.671981e+003	8.937141e+001
1.673909e+003	8.984848e+001
1.675838e+003	9.053577e+001
1.677766e+003	9.066545e+001
1.679694e+003	9.071865e+001
1.681623e+003	9.097723e+001
1.683551e+003	9.131682e+001
1.685480e+003	9.248804e+001
1.687408e+003	9.223994e+001
1.689337e+003	9.253129e+001
1.691265e+003	9.304601e+001
1.693194e+003	9.339835e+001
1.695122e+003	9.372146e+001
1.697051e+003	9.398574e+001
1.698979e+003	9.424763e+001
1.700908e+003	9.489328e+001
1.702836e+003	9.456535e+001
1.704765e+003	9.451262e+001
1.706693e+003	9.497224e+001
1.708621e+003	9.531611e+001
1.710550e+003	9.553020e+001
1.712478e+003	9.571593e+001
1.714407e+003	9.579892e+001
1.716335e+003	9.630573e+001
1.718264e+003	9.682335e+001
1.720192e+003	9.688297e+001
1.722121e+003	9.684801e+001
1.724049e+003	9.711620e+001
1.725978e+003	9.738422e+001
1.727906e+003	9.746583e+001
1.729835e+003	9.751684e+001
1.731763e+003	9.796800e+001
1.733692e+003	9.835716e+001
1.735620e+003	9.858932e+001
1.737548e+003	9.820047e+001
1.739477e+003	9.830915e+001
1.741405e+003	9.833230e+001
1.743334e+003	9.827634e+001
1.745262e+003	9.835531e+001
1.747191e+003	9.825253e+001
1.749119e+003	9.846383e+001
1.751048e+003	9.901868e+001
1.752976e+003	9.920013e+001
1.754905e+003	9.908875e+001
1.756833e+003	9.902920e+001
1.758762e+003	9.906473e+001
1.760690e+003	9.897032e+001
1.762619e+003	9.912437e+001
1.764547e+003	9.918057e+001
1.766475e+003	9.920470e+001
1.768404e+003	9.923094e+001
1.770332e+003	9.911638e+001
1.772261e+003	9.926073e+001
1.774189e+003	9.932681e+001
1.776118e+003	9.915627e+001
1.778046e+003	9.908709e+001
1.779975e+003	9.895755e+001
1.781903e+003	9.912321e+001
1.783832e+003	9.917504e+001
1.785760e+003	9.927114e+001
1.787689e+003	9.924827e+001
1.789617e+003	9.909583e+001
1.791546e+003	9.903313e+001
1.793474e+003	9.918372e+001
1.795402e+003	9.898116e+001
1.797331e+003	9.888171e+001
1.799259e+003	9.869293e+001
1.801188e+003	9.875134e+001
1.803116e+003	9.897160e+001
1.805045e+003	9.914025e+001
1.806973e+003	9.914884e+001
1.808902e+003	9.908041e+001
1.810830e+003	9.895920e+001
1.812759e+003	9.899374e+001
1.814687e+003	9.891638e+001
1.816616e+003	9.887303e+001
1.818544e+003	9.892604e+001
1.820473e+003	9.898465e+001
1.822401e+003	9.892715e+001
1.824329e+003	9.885027e+001
1.826258e+003	9.887592e+001
1.828186e+003	9.870363e+001
1.830115e+003	9.877453e+001
1.832043e+003	9.899146e+001
1.833972e+003	9.890922e+001
1.835900e+003	9.878551e+001
1.837829e+003	9.871384e+001
1.839757e+003	9.873052e+001
1.841686e+003	9.867022e+001
1.843614e+003	9.878670e+001
1.845543e+003	9.893700e+001
1.847471e+003	9.888641e+001
1.849400e+003	9.883891e+001
1.851328e+003	9.869936e+001
1.853256e+003	9.850613e+001
1.855185e+003	9.841449e+001
1.857113e+003	9.836989e+001
1.859042e+003	9.842564e+001
1.860970e+003	9.845138e+001
1.862899e+003	9.843133e+001
1.864827e+003	9.820490e+001
1.866756e+003	9.786778e+001
1.868684e+003	9.778640e+001
1.870613e+003	9.797812e+001
1.872541e+003	9.796912e+001
1.874470e+003	9.791534e+001
1.876398e+003	9.784286e+001
1.878327e+003	9.783121e+001
1.880255e+003	9.784099e+001
1.882183e+003	9.788161e+001
1.884112e+003	9.790107e+001
1.886040e+003	9.792220e+001
1.887969e+003	9.772507e+001
1.889897e+003	9.762068e+001
1.891826e+003	9.758797e+001
1.893754e+003	9.747010e+001
1.895683e+003	9.751788e+001
1.897611e+003	9.766615e+001
1.899540e+003	9.772546e+001
1.901468e+003	9.776702e+001
1.903397e+003	9.775313e+001
1.905325e+003	9.771077e+001
1.907254e+003	9.759336e+001
1.909182e+003	9.753899e+001
1.911110e+003	9.757525e+001
1.913039e+003	9.758117e+001
1.914967e+003	9.752393e+001
1.916896e+003	9.747847e+001
1.918824e+003	9.759929e+001
1.920753e+003	9.757924e+001
1.922681e+003	9.754947e+001
1.924610e+003	9.768717e+001
1.926538e+003	9.762439e+001
1.928467e+003	9.752213e+001
1.930395e+003	9.742842e+001
1.932324e+003	9.740173e+001
1.934252e+003	9.740817e+001
1.936181e+003	9.745411e+001
1.938109e+003	9.744999e+001
1.940037e+003	9.734499e+001
1.941966e+003	9.720699e+001
1.943894e+003	9.731421e+001
1.945823e+003	9.733139e+001
1.947751e+003	9.733678e+001
1.949680e+003	9.727444e+001
1.951608e+003	9.719910e+001
1.953537e+003	9.709069e+001
1.955465e+003	9.705589e+001
1.957394e+003	9.707918e+001
1.959322e+003	9.723651e+001
1.961251e+003	9.727547e+001
1.963179e+003	9.723595e+001
1.965108e+003	9.705786e+001
1.967036e+003	9.691476e+001
1.968964e+003	9.686455e+001
1.970893e+003	9.683282e+001
1.972821e+003	9.683191e+001
1.974750e+003	9.687007e+001
1.976678e+003	9.688956e+001
1.978607e+003	9.689347e+001
1.980535e+003	9.685494e+001
1.982464e+003	9.682140e+001
1.984392e+003	9.677281e+001
1.986321e+003	9.670485e+001
1.988249e+003	9.662330e+001
1.990178e+003	9.651318e+001
1.992106e+003	9.642697e+001
1.994035e+003	9.648004e+001
1.995963e+003	9.646924e+001
1.997891e+003	9.651598e+001
1.999820e+003	9.656852e+001
2.001748e+003	9.659003e+001
2.003677e+003	9.653289e+001
2.005605e+003	9.644723e+001
2.007534e+003	9.632147e+001
2.009462e+003	9.625813e+001
2.011391e+003	9.623438e+001
2.013319e+003	9.626830e+001
2.015248e+003	9.625977e+001
2.017176e+003	9.630555e+001
2.019105e+003	9.635989e+001
2.021033e+003	9.635632e+001
2.022962e+003	9.628792e+001
2.024890e+003	9.622662e+001
2.026818e+003	9.615559e+001
2.028747e+003	9.613622e+001
2.030675e+003	9.610287e+001
2.032604e+003	9.608621e+001
2.034532e+003	9.609465e+001
2.036461e+003	9.614096e+001
2.038389e+003	9.614960e+001
2.040318e+003	9.614056e+001
2.042246e+003	9.612623e+001
2.044175e+003	9.608848e+001
2.046103e+003	9.602028e+001
2.048032e+003	9.596752e+001
2.049960e+003	9.591425e+001
2.051889e+003	9.591775e+001
2.053817e+003	9.594483e+001
2.055746e+003	9.599124e+001
2.057674e+003	9.601154e+001
2.059603e+003	9.601535e+001
2.061531e+003	9.596775e+001
2.063459e+003	9.588760e+001
2.065388e+003	9.581886e+001
2.067316e+003	9.579551e+001
2.069245e+003	9.575404e+001
2.071173e+003	9.574484e+001
2.073102e+003	9.573480e+001
2.075030e+003	9.577087e+001
2.076959e+003	9.579310e+001
2.078887e+003	9.579180e+001
2.080816e+003	9.576001e+001
2.082744e+003	9.572136e+001
2.084673e+003	9.565524e+001
2.086601e+003	9.559584e+001
2.088530e+003	9.552751e+001
2.090458e+003	9.552200e+001
2.092386e+003	9.552910e+001
2.094315e+003	9.555355e+001
2.096243e+003	9.556421e+001
2.098172e+003	9.558407e+001
2.100100e+003	9.557565e+001
2.102029e+003	9.554222e+001
2.103957e+003	9.547889e+001
2.105886e+003	9.540873e+001
2.107814e+003	9.534347e+001
2.109743e+003	9.531107e+001
2.111671e+003	9.530112e+001
2.113600e+003	9.532696e+001
2.115528e+003	9.537277e+001
2.117457e+003	9.540417e+001
2.119385e+003	9.538682e+001
2.121313e+003	9.535236e+001
2.123242e+003	9.527101e+001
2.125170e+003	9.518546e+001
2.127099e+003	9.512949e+001
2.129027e+003	9.511911e+001
2.130956e+003	9.511488e+001
2.132884e+003	9.513779e+001
2.134813e+003	9.515851e+001
2.136741e+003	9.517006e+001
2.138670e+003	9.514409e+001
2.140598e+003	9.511732e+001
2.142527e+003	9.506876e+001
2.144455e+003	9.501826e+001
2.146384e+003	9.495622e+001
2.148312e+003	9.490414e+001
2.150240e+003	9.486584e+001
2.152169e+003	9.487502e+001
2.154097e+003	9.490804e+001
2.156026e+003	9.496021e+001
2.157954e+003	9.499009e+001
2.159883e+003	9.497958e+001
2.161811e+003	9.489966e+001
2.163740e+003	9.479227e+001
2.165668e+003	9.468783e+001
2.167597e+003	9.464333e+001
2.169525e+003	9.466176e+001
2.171454e+003	9.473156e+001
2.173382e+003	9.477791e+001
2.175311e+003	9.478976e+001
2.177239e+003	9.474673e+001
2.179167e+003	9.467251e+001
2.181096e+003	9.458949e+001
2.183024e+003	9.454664e+001
2.184953e+003	9.452358e+001
2.186881e+003	9.451704e+001
2.188810e+003	9.449948e+001
2.190738e+003	9.447546e+001
2.192667e+003	9.444910e+001
2.194595e+003	9.444545e+001
2.196524e+003	9.445969e+001
2.198452e+003	9.447710e+001
2.200381e+003	9.444267e+001
2.202309e+003	9.436197e+001
2.204238e+003	9.424438e+001
2.206166e+003	9.415982e+001
2.208094e+003	9.412519e+001
2.210023e+003	9.415683e+001
2.211951e+003	9.420882e+001
2.213880e+003	9.423521e+001
2.215808e+003	9.419987e+001
2.217737e+003	9.412075e+001
2.219665e+003	9.400943e+001
2.221594e+003	9.392958e+001
2.223522e+003	9.389416e+001
2.225451e+003	9.391730e+001
2.227379e+003	9.395184e+001
2.229308e+003	9.396241e+001
2.231236e+003	9.394926e+001
2.233165e+003	9.394019e+001
2.235093e+003	9.393726e+001
2.237021e+003	9.395669e+001
2.238950e+003	9.397509e+001
2.240878e+003	9.396412e+001
2.242807e+003	9.391132e+001
2.244735e+003	9.384998e+001
2.246664e+003	9.379491e+001
2.248592e+003	9.379111e+001
2.250521e+003	9.381738e+001
2.252449e+003	9.386469e+001
2.254378e+003	9.388421e+001
2.256306e+003	9.386319e+001
2.258235e+003	9.379851e+001
2.260163e+003	9.372977e+001
2.262092e+003	9.366669e+001
2.264020e+003	9.363162e+001
2.265948e+003	9.362753e+001
2.267877e+003	9.364085e+001
2.269805e+003	9.364330e+001
2.271734e+003	9.363849e+001
2.273662e+003	9.362191e+001
2.275591e+003	9.359630e+001
2.277519e+003	9.355578e+001
2.279448e+003	9.352074e+001
2.281376e+003	9.348223e+001
2.283305e+003	9.344766e+001
2.285233e+003	9.341768e+001
2.287162e+003	9.340166e+001
2.289090e+003	9.338500e+001
2.291019e+003	9.337337e+001
2.292947e+003	9.335842e+001
2.294875e+003	9.334672e+001
2.296804e+003	9.332849e+001
2.298732e+003	9.330221e+001
2.300661e+003	9.325593e+001
2.302589e+003	9.320444e+001
2.304518e+003	9.314922e+001
2.306446e+003	9.311728e+001
2.308375e+003	9.310668e+001
2.310303e+003	9.311847e+001
2.312232e+003	9.311978e+001
2.314160e+003	9.311880e+001
2.316089e+003	9.308825e+001
2.318017e+003	9.302341e+001
2.319946e+003	9.293816e+001
2.321874e+003	9.289281e+001
2.323802e+003	9.286247e+001
2.325731e+003	9.283440e+001
2.327659e+003	9.282072e+001
2.329588e+003	9.284398e+001
2.331516e+003	9.280652e+001
2.333445e+003	9.277835e+001
2.335373e+003	9.273628e+001
2.337302e+003	9.275526e+001
2.339230e+003	9.271552e+001
2.341159e+003	9.267040e+001
2.343087e+003	9.265781e+001
2.345016e+003	9.265112e+001
2.346944e+003	9.263240e+001
2.348873e+003	9.263772e+001
2.350801e+003	9.260812e+001
2.352729e+003	9.261939e+001
2.354658e+003	9.263348e+001
2.356586e+003	9.263895e+001
2.358515e+003	9.256338e+001
2.360443e+003	9.254091e+001
2.362372e+003	9.247649e+001
2.364300e+003	9.249339e+001
2.366229e+003	9.245840e+001
2.368157e+003	9.244238e+001
2.370086e+003	9.243079e+001
2.372014e+003	9.240219e+001
2.373942e+003	9.236280e+001
2.375871e+003	9.235851e+001
2.377799e+003	9.235954e+001
2.379728e+003	9.235862e+001
2.381656e+003	9.233032e+001
2.383585e+003	9.227970e+001
2.385513e+003	9.222475e+001
2.387442e+003	9.219185e+001
2.389370e+003	9.217880e+001
2.391299e+003	9.219458e+001
2.393227e+003	9.220836e+001
2.395156e+003	9.219473e+001
2.397084e+003	9.214456e+001
2.399012e+003	9.208833e+001
2.400941e+003	9.203613e+001
2.402869e+003	9.200381e+001
2.404798e+003	9.198633e+001
2.406726e+003	9.198179e+001
2.408655e+003	9.196659e+001
2.410583e+003	9.194798e+001
2.412512e+003	9.192054e+001
2.414440e+003	9.191139e+001
2.416369e+003	9.190475e+001
2.418297e+003	9.188819e+001
2.420226e+003	9.184784e+001
2.422154e+003	9.179509e+001
2.424083e+003	9.172398e+001
2.426011e+003	9.167143e+001
2.427939e+003	9.166031e+001
2.429868e+003	9.169100e+001
2.431796e+003	9.173504e+001
2.433725e+003	9.176211e+001
2.435653e+003	9.173722e+001
2.437582e+003	9.168362e+001
2.439510e+003	9.160101e+001
2.441439e+003	9.152028e+001
2.443367e+003	9.147736e+001
2.445296e+003	9.148934e+001
2.447224e+003	9.151050e+001
2.449153e+003	9.151797e+001
2.451081e+003	9.150764e+001
2.453010e+003	9.149210e+001
2.454938e+003	9.146049e+001
2.456866e+003	9.142793e+001
2.458795e+003	9.139243e+001
2.460723e+003	9.135307e+001
2.462652e+003	9.130258e+001
2.464580e+003	9.125929e+001
2.466509e+003	9.123631e+001
2.468437e+003	9.124911e+001
2.470366e+003	9.127780e+001
2.472294e+003	9.130329e+001
2.474223e+003	9.128809e+001
2.476151e+003	9.122926e+001
2.478080e+003	9.113461e+001
2.480008e+003	9.105356e+001
2.481937e+003	9.100558e+001
2.483865e+003	9.100000e+001
2.485793e+003	9.103033e+001
2.487722e+003	9.106744e+001
2.489650e+003	9.107237e+001
2.491579e+003	9.103916e+001
2.493507e+003	9.098325e+001
2.495436e+003	9.092713e+001
2.497364e+003	9.087883e+001
2.499293e+003	9.084901e+001
2.501221e+003	9.082829e+001
2.503150e+003	9.080673e+001
2.505078e+003	9.077492e+001
2.507007e+003	9.075470e+001
2.508935e+003	9.075269e+001
2.510864e+003	9.077201e+001
2.512792e+003	9.076854e+001
2.514720e+003	9.073392e+001
2.516649e+003	9.066204e+001
2.518577e+003	9.057709e+001
2.520506e+003	9.050597e+001
2.522434e+003	9.049328e+001
2.524363e+003	9.051210e+001
2.526291e+003	9.054090e+001
2.528220e+003	9.055479e+001
2.530148e+003	9.054565e+001
2.532077e+003	9.049836e+001
2.534005e+003	9.042434e+001
2.535934e+003	9.036892e+001
2.537862e+003	9.033785e+001
2.539791e+003	9.031635e+001
2.541719e+003	9.031142e+001
2.543647e+003	9.029237e+001
2.545576e+003	9.027357e+001
2.547504e+003	9.025478e+001
2.549433e+003	9.023989e+001
2.551361e+003	9.023307e+001
2.553290e+003	9.021484e+001
2.555218e+003	9.017061e+001
2.557147e+003	9.011290e+001
2.559075e+003	9.005226e+001
2.561004e+003	9.001476e+001
2.562932e+003	9.001387e+001
2.564861e+003	9.001991e+001
2.566789e+003	9.001149e+001
2.568718e+003	9.000047e+001
2.570646e+003	8.996624e+001
2.572574e+003	8.992204e+001
2.574503e+003	8.987913e+001
2.576431e+003	8.984863e+001
2.578360e+003	8.982191e+001
2.580288e+003	8.979158e+001
2.582217e+003	8.975195e+001
2.584145e+003	8.972099e+001
2.586074e+003	8.969360e+001
2.588002e+003	8.968681e+001
2.589931e+003	8.969090e+001
2.591859e+003	8.968469e+001
2.593788e+003	8.965294e+001
2.595716e+003	8.958781e+001
2.597645e+003	8.951411e+001
2.599573e+003	8.945692e+001
2.601501e+003	8.942448e+001
2.603430e+003	8.941990e+001
2.605358e+003	8.942994e+001
2.607287e+003	8.943092e+001
2.609215e+003	8.941589e+001
2.611144e+003	8.938573e+001
2.613072e+003	8.932962e+001
2.615001e+003	8.926819e+001
2.616929e+003	8.921940e+001
2.618858e+003	8.918343e+001
2.620786e+003	8.914957e+001
2.622715e+003	8.911855e+001
2.624643e+003	8.909216e+001
2.626572e+003	8.908521e+001
2.628500e+003	8.907675e+001
2.630428e+003	8.905657e+001
2.632357e+003	8.900999e+001
2.634285e+003	8.895121e+001
2.636214e+003	8.889441e+001
2.638142e+003	8.883810e+001
2.640071e+003	8.881978e+001
2.641999e+003	8.882341e+001
2.643928e+003	8.881979e+001
2.645856e+003	8.879621e+001
2.647785e+003	8.875701e+001
2.649713e+003	8.872379e+001
2.651642e+003	8.869747e+001
2.653570e+003	8.865984e+001
2.655499e+003	8.861557e+001
2.657427e+003	8.856364e+001
2.659355e+003	8.849644e+001
2.661284e+003	8.844593e+001
2.663212e+003	8.843466e+001
2.665141e+003	8.844179e+001
2.667069e+003	8.844862e+001
2.668998e+003	8.843544e+001
2.670926e+003	8.838345e+001
2.672855e+003	8.830418e+001
2.674783e+003	8.822269e+001
2.676712e+003	8.815477e+001
2.678640e+003	8.811729e+001
2.680569e+003	8.811542e+001
2.682497e+003	8.813457e+001
2.684426e+003	8.812922e+001
2.686354e+003	8.809527e+001
2.688282e+003	8.804738e+001
2.690211e+003	8.800401e+001
2.692139e+003	8.796748e+001
2.694068e+003	8.793041e+001
2.695996e+003	8.789388e+001
2.697925e+003	8.783980e+001
2.699853e+003	8.777882e+001
2.701782e+003	8.773947e+001
2.703710e+003	8.772732e+001
2.705639e+003	8.772267e+001
2.707567e+003	8.771227e+001
2.709496e+003	8.768740e+001
2.711424e+003	8.764118e+001
2.713353e+003	8.756879e+001
2.715281e+003	8.748642e+001
2.717209e+003	8.743103e+001
2.719138e+003	8.741083e+001
2.721066e+003	8.739031e+001
2.722995e+003	8.736955e+001
2.724923e+003	8.732999e+001
2.726852e+003	8.729559e+001
2.728780e+003	8.727484e+001
2.730709e+003	8.723621e+001
2.732637e+003	8.719498e+001
2.734566e+003	8.714730e+001
2.736494e+003	8.708015e+001
2.738423e+003	8.702090e+001
2.740351e+003	8.698562e+001
2.742280e+003	8.696390e+001
2.744208e+003	8.695705e+001
2.746136e+003	8.694423e+001
2.748065e+003	8.691931e+001
2.749993e+003	8.688056e+001
2.751922e+003	8.681893e+001
2.753850e+003	8.674018e+001
2.755779e+003	8.666882e+001
2.757707e+003	8.663204e+001
2.759636e+003	8.662788e+001
2.761564e+003	8.663026e+001
2.763493e+003	8.661940e+001
2.765421e+003	8.658096e+001
2.767350e+003	8.652731e+001
2.769278e+003	8.647005e+001
2.771207e+003	8.640860e+001
2.773135e+003	8.634438e+001
2.775063e+003	8.629768e+001
2.776992e+003	8.626638e+001
2.778920e+003	8.623264e+001
2.780849e+003	8.620041e+001
2.782777e+003	8.617398e+001
2.784706e+003	8.614761e+001
2.786634e+003	8.611746e+001
2.788563e+003	8.606373e+001
2.790491e+003	8.600036e+001
2.792420e+003	8.593307e+001
2.794348e+003	8.586298e+001
2.796277e+003	8.580326e+001
2.798205e+003	8.577983e+001
2.800134e+003	8.579082e+001
2.802062e+003	8.578863e+001
2.803990e+003	8.575367e+001
2.805919e+003	8.569670e+001
2.807847e+003	8.562081e+001
2.809776e+003	8.553552e+001
2.811704e+003	8.549197e+001
2.813633e+003	8.547199e+001
2.815561e+003	8.544252e+001
2.817490e+003	8.540441e+001
2.819418e+003	8.535582e+001
2.821347e+003	8.530206e+001
2.823275e+003	8.525402e+001
2.825204e+003	8.522343e+001
2.827132e+003	8.518816e+001
2.829061e+003	8.513864e+001
2.830989e+003	8.506059e+001
2.832917e+003	8.497493e+001
2.834846e+003	8.490542e+001
2.836774e+003	8.484712e+001
2.838703e+003	8.479780e+001
2.840631e+003	8.476941e+001
2.842560e+003	8.473417e+001
2.844488e+003	8.467666e+001
2.846417e+003	8.458025e+001
2.848345e+003	8.449790e+001
2.850274e+003	8.445642e+001
2.852202e+003	8.442836e+001
2.854131e+003	8.439564e+001
2.856059e+003	8.436271e+001
2.857988e+003	8.432259e+001
2.859916e+003	8.427473e+001
2.861844e+003	8.424734e+001
2.863773e+003	8.421747e+001
2.865701e+003	8.417085e+001
2.867630e+003	8.414823e+001
2.869558e+003	8.412436e+001
2.871487e+003	8.406546e+001
2.873415e+003	8.400716e+001
2.875344e+003	8.398326e+001
2.877272e+003	8.395667e+001
2.879201e+003	8.390760e+001
2.881129e+003	8.386253e+001
2.883058e+003	8.381358e+001
2.884986e+003	8.376639e+001
2.886915e+003	8.372820e+001
2.888843e+003	8.368783e+001
2.890771e+003	8.363665e+001
2.892700e+003	8.356623e+001
2.894628e+003	8.348085e+001
2.896557e+003	8.339890e+001
2.898485e+003	8.334088e+001
2.900414e+003	8.329146e+001
2.902342e+003	8.324496e+001
2.904271e+003	8.319585e+001
2.906199e+003	8.314310e+001
2.908128e+003	8.306526e+001
2.910056e+003	8.297135e+001
2.911985e+003	8.287692e+001
2.913913e+003	8.278578e+001
2.915842e+003	8.270173e+001
2.917770e+003	8.263995e+001
2.919698e+003	8.258220e+001
2.921627e+003	8.252324e+001
2.923555e+003	8.247027e+001
2.925484e+003	8.244830e+001
2.927412e+003	8.242748e+001
2.929341e+003	8.240746e+001
2.931269e+003	8.240605e+001
2.933198e+003	8.237663e+001
2.935126e+003	8.231538e+001
2.937055e+003	8.225183e+001
2.938983e+003	8.220502e+001
2.940912e+003	8.218387e+001
2.942840e+003	8.216578e+001
2.944769e+003	8.215085e+001
2.946697e+003	8.211740e+001
2.948625e+003	8.205972e+001
2.950554e+003	8.196117e+001
2.952482e+003	8.185883e+001
2.954411e+003	8.181558e+001
2.956339e+003	8.179491e+001
2.958268e+003	8.176429e+001
2.960196e+003	8.171564e+001
2.962125e+003	8.166235e+001
2.964053e+003	8.162503e+001
2.965982e+003	8.159761e+001
2.967910e+003	8.157118e+001
2.969839e+003	8.152269e+001
2.971767e+003	8.145412e+001
2.973696e+003	8.137872e+001
2.975624e+003	8.131341e+001
2.977552e+003	8.122910e+001
2.979481e+003	8.116254e+001
2.981409e+003	8.114417e+001
2.983338e+003	8.115356e+001
2.985266e+003	8.113012e+001
2.987195e+003	8.106517e+001
2.989123e+003	8.095511e+001
2.991052e+003	8.082751e+001
2.992980e+003	8.074292e+001
2.994909e+003	8.069449e+001
2.996837e+003	8.063434e+001
2.998766e+003	8.059607e+001
3.000694e+003	8.055114e+001
3.002623e+003	8.048383e+001
3.004551e+003	8.042786e+001
3.006479e+003	8.036777e+001
3.008408e+003	8.027190e+001
3.010336e+003	8.015751e+001
3.012265e+003	8.006090e+001
3.014193e+003	7.997849e+001
3.016122e+003	7.989764e+001
3.018050e+003	7.983545e+001
3.019979e+003	7.979523e+001
3.021907e+003	7.976852e+001
3.023836e+003	7.971262e+001
3.025764e+003	7.964680e+001
3.027693e+003	7.953781e+001
3.029621e+003	7.939924e+001
3.031550e+003	7.930716e+001
3.033478e+003	7.923097e+001
3.035406e+003	7.917419e+001
3.037335e+003	7.913152e+001
3.039263e+003	7.906651e+001
3.041192e+003	7.899473e+001
3.043120e+003	7.892468e+001
3.045049e+003	7.885464e+001
3.046977e+003	7.877967e+001
3.048906e+003	7.870293e+001
3.050834e+003	7.860658e+001
3.052763e+003	7.850479e+001
3.054691e+003	7.840926e+001
3.056620e+003	7.837096e+001
3.058548e+003	7.835063e+001
3.060477e+003	7.833582e+001
3.062405e+003	7.827705e+001
3.064333e+003	7.820154e+001
3.066262e+003	7.811031e+001
3.068190e+003	7.802224e+001
3.070119e+003	7.793408e+001
3.072047e+003	7.786884e+001
3.073976e+003	7.781537e+001
3.075904e+003	7.775932e+001
3.077833e+003	7.769916e+001
3.079761e+003	7.766415e+001
3.081690e+003	7.762112e+001
3.083618e+003	7.755767e+001
3.085547e+003	7.747744e+001
3.087475e+003	7.741161e+001
3.089404e+003	7.733788e+001
3.091332e+003	7.726044e+001
3.093260e+003	7.718577e+001
3.095189e+003	7.713737e+001
3.097117e+003	7.710989e+001
3.099046e+003	7.707314e+001
3.100974e+003	7.706606e+001
3.102903e+003	7.702546e+001
3.104831e+003	7.690641e+001
3.106760e+003	7.679232e+001
3.108688e+003	7.670332e+001
3.110617e+003	7.664235e+001
3.112545e+003	7.659198e+001
3.114474e+003	7.654687e+001
3.116402e+003	7.651479e+001
3.118331e+003	7.647817e+001
3.120259e+003	7.642067e+001
3.122188e+003	7.637402e+001
3.124116e+003	7.631781e+001
3.126044e+003	7.623914e+001
3.127973e+003	7.616229e+001
3.129901e+003	7.607086e+001
3.131830e+003	7.601129e+001
3.133758e+003	7.599617e+001
3.135687e+003	7.595799e+001
3.137615e+003	7.590550e+001
3.139544e+003	7.586147e+001
3.141472e+003	7.580577e+001
3.143401e+003	7.573670e+001
3.145329e+003	7.563927e+001
3.147258e+003	7.554633e+001
3.149186e+003	7.546745e+001
3.151115e+003	7.541817e+001
3.153043e+003	7.540252e+001
3.154971e+003	7.538315e+001
3.156900e+003	7.533392e+001
3.158828e+003	7.526915e+001
3.160757e+003	7.519209e+001
3.162685e+003	7.511611e+001
3.164614e+003	7.504143e+001
3.166542e+003	7.497307e+001
3.168471e+003	7.490690e+001
3.170399e+003	7.485072e+001
3.172328e+003	7.479687e+001
3.174256e+003	7.475151e+001
3.176185e+003	7.470242e+001
3.178113e+003	7.466505e+001
3.180042e+003	7.460419e+001
3.181970e+003	7.449788e+001
3.183898e+003	7.441370e+001
3.185827e+003	7.435876e+001
3.187755e+003	7.430302e+001
3.189684e+003	7.426234e+001
3.191612e+003	7.422875e+001
3.193541e+003	7.418988e+001
3.195469e+003	7.413995e+001
3.197398e+003	7.409798e+001
3.199326e+003	7.404130e+001
3.201255e+003	7.396725e+001
3.203183e+003	7.390681e+001
3.205112e+003	7.384974e+001
3.207040e+003	7.379520e+001
3.208969e+003	7.376212e+001
3.210897e+003	7.374720e+001
3.212825e+003	7.370509e+001
3.214754e+003	7.369627e+001
3.216682e+003	7.366034e+001
3.218611e+003	7.360934e+001
3.220539e+003	7.357389e+001
3.222468e+003	7.351821e+001
3.224396e+003	7.346262e+001
3.226325e+003	7.343416e+001
3.228253e+003	7.343272e+001
3.230182e+003	7.342561e+001
3.232110e+003	7.339808e+001
3.234039e+003	7.337888e+001
3.235967e+003	7.334324e+001
3.237896e+003	7.329372e+001
3.239824e+003	7.324802e+001
3.241752e+003	7.321684e+001
3.243681e+003	7.319933e+001
3.245609e+003	7.320949e+001
3.247538e+003	7.319957e+001
3.249466e+003	7.318356e+001
3.251395e+003	7.316511e+001
3.253323e+003	7.314825e+001
3.255252e+003	7.313127e+001
3.257180e+003	7.310699e+001
3.259109e+003	7.307900e+001
3.261037e+003	7.304324e+001
3.262966e+003	7.300101e+001
3.264894e+003	7.296674e+001
3.266823e+003	7.295438e+001
3.268751e+003	7.294824e+001
3.270679e+003	7.293343e+001
3.272608e+003	7.291238e+001
3.274536e+003	7.287411e+001
3.276465e+003	7.282288e+001
3.278393e+003	7.277646e+001
3.280322e+003	7.273292e+001
3.282250e+003	7.271662e+001
3.284179e+003	7.270717e+001
3.286107e+003	7.268670e+001
3.288036e+003	7.266869e+001
3.289964e+003	7.262795e+001
3.291893e+003	7.256638e+001
3.293821e+003	7.251531e+001
3.295750e+003	7.246948e+001
3.297678e+003	7.245242e+001
3.299606e+003	7.240547e+001
3.301535e+003	7.233266e+001
3.303463e+003	7.226947e+001
3.305392e+003	7.222078e+001
3.307320e+003	7.219594e+001
3.309249e+003	7.220267e+001
3.311177e+003	7.216752e+001
3.313106e+003	7.211523e+001
3.315034e+003	7.205466e+001
3.316963e+003	7.198333e+001
3.318891e+003	7.192020e+001
3.320820e+003	7.187207e+001
3.322748e+003	7.183537e+001
3.324677e+003	7.180593e+001
3.326605e+003	7.178439e+001
3.328533e+003	7.174563e+001
3.330462e+003	7.167265e+001
3.332390e+003	7.159978e+001
3.334319e+003	7.152592e+001
3.336247e+003	7.147880e+001
3.338176e+003	7.144501e+001
3.340104e+003	7.141418e+001
3.342033e+003	7.139260e+001
3.343961e+003	7.135569e+001
3.345890e+003	7.131214e+001
3.347818e+003	7.126978e+001
3.349747e+003	7.122832e+001
3.351675e+003	7.119732e+001
3.353604e+003	7.115027e+001
3.355532e+003	7.110602e+001
3.357460e+003	7.107112e+001
3.359389e+003	7.103925e+001
3.361317e+003	7.102324e+001
3.363246e+003	7.101059e+001
3.365174e+003	7.098907e+001
3.367103e+003	7.096457e+001
3.369031e+003	7.095159e+001
3.370960e+003	7.093861e+001
3.372888e+003	7.091673e+001
3.374817e+003	7.089601e+001
3.376745e+003	7.087874e+001
3.378674e+003	7.088774e+001
3.380602e+003	7.089027e+001
3.382531e+003	7.089743e+001
3.384459e+003	7.092555e+001
3.386387e+003	7.094115e+001
3.388316e+003	7.093119e+001
3.390244e+003	7.091564e+001
3.392173e+003	7.093204e+001
3.394101e+003	7.095826e+001
3.396030e+003	7.096047e+001
3.397958e+003	7.101829e+001
3.399887e+003	7.104630e+001
3.401815e+003	7.109888e+001
3.403744e+003	7.114494e+001
3.405672e+003	7.117873e+001
3.407601e+003	7.121437e+001
3.409529e+003	7.126468e+001
3.411458e+003	7.130821e+001
3.413386e+003	7.135635e+001
3.415314e+003	7.139980e+001
3.417243e+003	7.145408e+001
3.419171e+003	7.149799e+001
3.421100e+003	7.159411e+001
3.423028e+003	7.168466e+001
3.424957e+003	7.176180e+001
3.426885e+003	7.182793e+001
3.428814e+003	7.190823e+001
3.430742e+003	7.198148e+001
3.432671e+003	7.206018e+001
3.434599e+003	7.215081e+001
3.436528e+003	7.226643e+001
3.438456e+003	7.236982e+001
3.440385e+003	7.246068e+001
3.442313e+003	7.257312e+001
3.444241e+003	7.267561e+001
3.446170e+003	7.275079e+001
3.448098e+003	7.292257e+001
3.450027e+003	7.303433e+001
3.451955e+003	7.315468e+001
3.453884e+003	7.326707e+001
3.455812e+003	7.339480e+001
3.457741e+003	7.351443e+001
3.459669e+003	7.363838e+001
3.461598e+003	7.378378e+001
3.463526e+003	7.395818e+001
3.465455e+003	7.407205e+001
3.467383e+003	7.421431e+001
3.469312e+003	7.434644e+001
3.471240e+003	7.448789e+001
3.473168e+003	7.461734e+001
3.475097e+003	7.478078e+001
3.477025e+003	7.493600e+001
3.478954e+003	7.505527e+001
3.480882e+003	7.519653e+001
3.482811e+003	7.540979e+001
3.484739e+003	7.554387e+001
3.486668e+003	7.567778e+001
3.488596e+003	7.585106e+001
3.490525e+003	7.602623e+001
3.492453e+003	7.616096e+001
3.494382e+003	7.631052e+001
3.496310e+003	7.648891e+001
3.498239e+003	7.667153e+001
3.500167e+003	7.675799e+001
3.502095e+003	7.689583e+001
3.504024e+003	7.716164e+001
3.505952e+003	7.734229e+001
3.507881e+003	7.743137e+001
3.509809e+003	7.764815e+001
3.511738e+003	7.783580e+001
3.513666e+003	7.800681e+001
3.515595e+003	7.816967e+001
3.517523e+003	7.836027e+001
3.519452e+003	7.853629e+001
3.521380e+003	7.863455e+001
3.523309e+003	7.880354e+001
3.525237e+003	7.899602e+001
3.527166e+003	7.915318e+001
3.529094e+003	7.941785e+001
3.531022e+003	7.961797e+001
3.532951e+003	7.978577e+001
3.534879e+003	7.989233e+001
3.536808e+003	8.013721e+001
3.538736e+003	8.033865e+001
3.540665e+003	8.047995e+001
3.542593e+003	8.057513e+001
3.544522e+003	8.075584e+001
3.546450e+003	8.102813e+001
3.548379e+003	8.127593e+001
3.550307e+003	8.136147e+001
3.552236e+003	8.158440e+001
3.554164e+003	8.185809e+001
3.556093e+003	8.202625e+001
3.558021e+003	8.215873e+001
3.559949e+003	8.232352e+001
3.561878e+003	8.249194e+001
3.563806e+003	8.258362e+001
3.565735e+003	8.263689e+001
3.567663e+003	8.313721e+001
3.569592e+003	8.334478e+001
3.571520e+003	8.352225e+001
3.573449e+003	8.365956e+001
3.575377e+003	8.384360e+001
3.577306e+003	8.400525e+001
3.579234e+003	8.419410e+001
3.581163e+003	8.438169e+001
3.583091e+003	8.459547e+001
3.585020e+003	8.469624e+001
3.586948e+003	8.492651e+001
3.588876e+003	8.528979e+001
3.590805e+003	8.535274e+001
3.592733e+003	8.542451e+001
3.594662e+003	8.565386e+001
3.596590e+003	8.580939e+001
3.598519e+003	8.591451e+001
3.600447e+003	8.611343e+001
3.602376e+003	8.631392e+001
3.604304e+003	8.635727e+001
3.606233e+003	8.639490e+001
3.608161e+003	8.662426e+001
3.610090e+003	8.667473e+001
3.612018e+003	8.657674e+001
3.613947e+003	8.684463e+001
3.615875e+003	8.708503e+001
3.617803e+003	8.720736e+001
3.619732e+003	8.756134e+001
3.621660e+003	8.789767e+001
3.623589e+003	8.814589e+001
3.625517e+003	8.846153e+001
3.627446e+003	8.867887e+001
3.629374e+003	8.922957e+001
3.631303e+003	8.921180e+001
3.633231e+003	8.943439e+001
3.635160e+003	8.971989e+001
3.637088e+003	8.996889e+001
3.639017e+003	9.028227e+001
3.640945e+003	9.055000e+001
3.642874e+003	9.088831e+001
3.644802e+003	9.108347e+001
3.646730e+003	9.114422e+001
3.648659e+003	9.170531e+001
3.650587e+003	9.246796e+001
3.652516e+003	9.276318e+001
3.654444e+003	9.303400e+001
3.656373e+003	9.346964e+001
3.658301e+003	9.376566e+001
3.660230e+003	9.413659e+001
3.662158e+003	9.452645e+001
3.664087e+003	9.486441e+001
3.666015e+003	9.516481e+001
3.667944e+003	9.534457e+001
3.669872e+003	9.585063e+001
3.671801e+003	9.607536e+001
3.673729e+003	9.596838e+001
3.675657e+003	9.642439e+001
3.677586e+003	9.658228e+001
3.679514e+003	9.690591e+001
3.681443e+003	9.713865e+001
3.683371e+003	9.729053e+001
3.685300e+003	9.755291e+001
3.687228e+003	9.758814e+001
3.689157e+003	9.757362e+001
3.691085e+003	9.797415e+001
3.693014e+003	9.809234e+001
3.694942e+003	9.821053e+001
3.696871e+003	9.834161e+001
3.698799e+003	9.847239e+001
3.700728e+003	9.844678e+001
3.702656e+003	9.863261e+001
3.704584e+003	9.868190e+001
3.706513e+003	9.872765e+001
3.708441e+003	9.855573e+001
3.710370e+003	9.851187e+001
3.712298e+003	9.859288e+001
3.714227e+003	9.844097e+001
3.716155e+003	9.853298e+001
3.718084e+003	9.868505e+001
3.720012e+003	9.885738e+001
3.721941e+003	9.896108e+001
3.723869e+003	9.915470e+001
3.725798e+003	9.925652e+001
3.727726e+003	9.931190e+001
3.729655e+003	9.927274e+001
3.731583e+003	9.902500e+001
3.733511e+003	9.878585e+001
3.735440e+003	9.895753e+001
3.737368e+003	9.885986e+001
3.739297e+003	9.867590e+001
3.741225e+003	9.895004e+001
3.743154e+003	9.914225e+001
3.745082e+003	9.852174e+001
3.747011e+003	9.852403e+001
3.748939e+003	9.839477e+001
3.750868e+003	9.848878e+001
3.752796e+003	9.852606e+001
3.754725e+003	9.835964e+001
3.756653e+003	9.833395e+001
3.758582e+003	9.834713e+001
3.760510e+003	9.847717e+001
3.762438e+003	9.847977e+001
3.764367e+003	9.844111e+001
3.766295e+003	9.849326e+001
3.768224e+003	9.844277e+001
3.770152e+003	9.841885e+001
3.772081e+003	9.848101e+001
3.774009e+003	9.849310e+001
3.775938e+003	9.848282e+001
3.777866e+003	9.839427e+001
3.779795e+003	9.850297e+001
3.781723e+003	9.848584e+001
3.783652e+003	9.837216e+001
3.785580e+003	9.846339e+001
3.787509e+003	9.852788e+001
3.789437e+003	9.850828e+001
3.791365e+003	9.851765e+001
3.793294e+003	9.850271e+001
3.795222e+003	9.831889e+001
3.797151e+003	9.834415e+001
3.799079e+003	9.853608e+001
3.801008e+003	9.837498e+001
3.802936e+003	9.851937e+001
3.804865e+003	9.860408e+001
3.806793e+003	9.851161e+001
3.808722e+003	9.845179e+001
3.810650e+003	9.846247e+001
3.812579e+003	9.856595e+001
3.814507e+003	9.857143e+001
3.816436e+003	9.847079e+001
3.818364e+003	9.846059e+001
3.820292e+003	9.835793e+001
3.822221e+003	9.849385e+001
3.824149e+003	9.843893e+001
3.826078e+003	9.839975e+001
3.828006e+003	9.850359e+001
3.829935e+003	9.848185e+001
3.831863e+003	9.847798e+001
3.833792e+003	9.851842e+001
3.835720e+003	9.862258e+001
3.837649e+003	9.840912e+001
3.839577e+003	9.841850e+001
3.841506e+003	9.851874e+001
3.843434e+003	9.847607e+001
3.845363e+003	9.855822e+001
3.847291e+003	9.852351e+001
3.849219e+003	9.866461e+001
3.851148e+003	9.888346e+001
3.853076e+003	9.901093e+001
3.855005e+003	9.851182e+001
3.856933e+003	9.852239e+001
3.858862e+003	9.867150e+001
3.860790e+003	9.854781e+001
3.862719e+003	9.845686e+001
3.864647e+003	9.858727e+001
3.866576e+003	9.871208e+001
3.868504e+003	9.856197e+001
3.870433e+003	9.860885e+001
3.872361e+003	9.856226e+001
3.874290e+003	9.866010e+001
3.876218e+003	9.874765e+001
3.878146e+003	9.866814e+001
3.880075e+003	9.848704e+001
3.882003e+003	9.865160e+001
3.883932e+003	9.879345e+001
3.885860e+003	9.878740e+001
3.887789e+003	9.877103e+001
3.889717e+003	9.868800e+001
3.891646e+003	9.862209e+001
3.893574e+003	9.875243e+001
3.895503e+003	9.881300e+001
3.897431e+003	9.880870e+001
3.899360e+003	9.880318e+001
3.901288e+003	9.875381e+001
3.903217e+003	9.868291e+001
3.905145e+003	9.876698e+001
3.907073e+003	9.884772e+001
3.909002e+003	9.886925e+001
3.910930e+003	9.888844e+001
3.912859e+003	9.891364e+001
3.914787e+003	9.888647e+001
3.916716e+003	9.889672e+001
3.918644e+003	9.893603e+001
3.920573e+003	9.891792e+001
3.922501e+003	9.884612e+001
3.924430e+003	9.889105e+001
3.926358e+003	9.896265e+001
3.928287e+003	9.886129e+001
3.930215e+003	9.889048e+001
3.932144e+003	9.896611e+001
3.934072e+003	9.906111e+001
3.936000e+003	9.906681e+001
3.937929e+003	9.907993e+001
3.939857e+003	9.905817e+001
3.941786e+003	9.898394e+001
3.943714e+003	9.906702e+001
3.945643e+003	9.905141e+001
3.947571e+003	9.898388e+001
3.949500e+003	9.909250e+001
3.951428e+003	9.917242e+001
3.953357e+003	9.920676e+001
3.955285e+003	9.920767e+001
3.957214e+003	9.923053e+001
3.959142e+003	9.919756e+001
3.961071e+003	9.918656e+001
3.962999e+003	9.924712e+001
3.964927e+003	9.927624e+001
3.966856e+003	9.928812e+001
3.968784e+003	9.930264e+001
3.970713e+003	9.930914e+001
3.972641e+003	9.932629e+001
3.974570e+003	9.936541e+001
3.976498e+003	9.942085e+001
3.978427e+003	9.941889e+001
3.980355e+003	9.939868e+001
3.982284e+003	9.941121e+001
3.984212e+003	9.943056e+001
3.986141e+003	9.944018e+001
3.988069e+003	9.945972e+001
3.989998e+003	9.949713e+001
3.991926e+003	9.953462e+001
3.993854e+003	9.952644e+001
3.995783e+003	9.955365e+001
3.997711e+003	9.956127e+001
3.999640e+003	9.956318e+001
4.001568e+003	0.000000e+000
