# Supplementary material for: Highly efficient nickel (II) removal by sewage sludge biochar supported α-Fe2O3 and α-FeOOH: Sorption characteristics and mechanisms
Source: PLoS One. 2019 Jun 12;14(6):e0218114. doi: 10.1371/journal.pone.0218114 (PMC6561682; doi:10.1371/journal.pone.0218114)
Supplement: S1 Data — (ZIP) [file pone.0218114.s008.zip › Raw data/Characteristics/FTIR/20180913/SBC before adsorption.CSV]

3.991926e+002	8.441275e+001
4.011211e+002	8.558179e+001
4.030496e+002	9.002116e+001
4.049780e+002	9.164084e+001
4.069065e+002	9.166158e+001
4.088350e+002	8.814151e+001
4.107634e+002	8.514326e+001
4.126919e+002	8.322751e+001
4.146204e+002	8.062277e+001
4.165488e+002	7.936542e+001
4.184773e+002	7.689336e+001
4.204058e+002	7.408476e+001
4.223342e+002	7.258389e+001
4.242627e+002	7.058929e+001
4.261912e+002	7.014420e+001
4.281196e+002	6.988421e+001
4.300481e+002	6.900756e+001
4.319766e+002	6.743690e+001
4.339050e+002	6.706989e+001
4.358335e+002	6.476242e+001
4.377620e+002	6.347048e+001
4.396904e+002	6.227235e+001
4.416189e+002	6.163171e+001
4.435474e+002	5.964684e+001
4.454758e+002	5.856851e+001
4.474043e+002	5.633442e+001
4.493328e+002	5.498922e+001
4.512612e+002	5.286354e+001
4.531897e+002	5.133350e+001
4.551182e+002	4.963996e+001
4.570466e+002	4.817495e+001
4.589751e+002	4.592503e+001
4.609036e+002	4.497232e+001
4.628320e+002	4.371033e+001
4.647605e+002	4.319343e+001
4.666890e+002	4.192740e+001
4.686174e+002	4.174668e+001
4.705459e+002	4.121508e+001
4.724744e+002	4.120996e+001
4.744028e+002	4.031512e+001
4.763313e+002	4.047993e+001
4.782598e+002	4.074747e+001
4.801882e+002	4.173913e+001
4.821167e+002	4.206767e+001
4.840452e+002	4.355706e+001
4.859736e+002	4.580923e+001
4.879021e+002	4.811776e+001
4.898306e+002	5.022341e+001
4.917590e+002	5.250694e+001
4.936875e+002	5.453022e+001
4.956160e+002	5.650822e+001
4.975444e+002	5.759863e+001
4.994729e+002	5.876089e+001
5.014014e+002	5.900801e+001
5.033298e+002	5.991625e+001
5.052583e+002	6.040375e+001
5.071868e+002	6.049352e+001
5.091152e+002	6.008673e+001
5.110437e+002	6.092253e+001
5.129722e+002	6.060012e+001
5.149006e+002	6.154630e+001
5.168291e+002	6.229269e+001
5.187576e+002	6.255890e+001
5.206860e+002	6.304482e+001
5.226145e+002	6.408887e+001
5.245430e+002	6.476743e+001
5.264714e+002	6.586003e+001
5.283999e+002	6.661929e+001
5.303284e+002	6.740502e+001
5.322568e+002	6.769341e+001
5.341853e+002	6.831740e+001
5.361138e+002	6.846144e+001
5.380422e+002	6.913971e+001
5.399707e+002	6.962860e+001
5.418992e+002	7.008047e+001
5.438276e+002	6.999219e+001
5.457561e+002	7.028888e+001
5.476846e+002	6.986061e+001
5.496130e+002	6.994006e+001
5.515415e+002	6.969268e+001
5.534700e+002	7.012518e+001
5.553984e+002	6.993582e+001
5.573269e+002	7.013716e+001
5.592554e+002	7.055865e+001
5.611838e+002	7.115194e+001
5.631123e+002	7.153308e+001
5.650408e+002	7.259119e+001
5.669692e+002	7.345116e+001
5.688977e+002	7.500130e+001
5.708262e+002	7.604483e+001
5.727546e+002	7.768801e+001
5.746831e+002	7.859379e+001
5.766116e+002	7.981954e+001
5.785400e+002	8.077113e+001
5.804685e+002	8.222884e+001
5.823970e+002	8.328703e+001
5.843254e+002	8.442247e+001
5.862539e+002	8.516221e+001
5.881824e+002	8.612111e+001
5.901108e+002	8.686190e+001
5.920393e+002	8.797683e+001
5.939678e+002	8.883933e+001
5.958962e+002	8.971924e+001
5.978247e+002	9.019959e+001
5.997532e+002	9.085503e+001
6.016816e+002	9.129961e+001
6.036101e+002	9.205756e+001
6.055386e+002	9.255091e+001
6.074670e+002	9.304492e+001
6.093955e+002	9.345312e+001
6.113240e+002	9.398445e+001
6.132524e+002	9.414279e+001
6.151809e+002	9.467845e+001
6.171094e+002	9.509501e+001
6.190378e+002	9.565351e+001
6.209663e+002	9.585984e+001
6.228948e+002	9.611050e+001
6.248232e+002	9.616735e+001
6.267517e+002	9.646671e+001
6.286802e+002	9.650890e+001
6.306086e+002	9.672087e+001
6.325371e+002	9.682954e+001
6.344656e+002	9.704648e+001
6.363940e+002	9.708263e+001
6.383225e+002	9.719968e+001
6.402510e+002	9.702280e+001
6.421794e+002	9.712173e+001
6.441079e+002	9.723793e+001
6.460364e+002	9.755105e+001
6.479648e+002	9.767171e+001
6.498933e+002	9.778815e+001
6.518218e+002	9.776443e+001
6.537502e+002	9.801029e+001
6.556787e+002	9.824368e+001
6.576072e+002	9.862057e+001
6.595356e+002	9.869717e+001
6.614641e+002	9.869077e+001
6.633926e+002	9.827310e+001
6.653210e+002	9.810390e+001
6.672495e+002	9.793368e+001
6.691780e+002	9.776383e+001
6.711064e+002	9.757212e+001
6.730349e+002	9.748790e+001
6.749634e+002	9.705238e+001
6.768918e+002	9.662047e+001
6.788203e+002	9.599947e+001
6.807488e+002	9.555132e+001
6.826772e+002	9.500360e+001
6.846057e+002	9.445992e+001
6.865342e+002	9.341441e+001
6.884626e+002	9.231298e+001
6.903911e+002	9.085155e+001
6.923196e+002	8.951477e+001
6.942480e+002	8.882262e+001
6.961765e+002	8.994159e+001
6.981050e+002	9.229115e+001
7.000334e+002	9.460306e+001
7.019619e+002	9.583649e+001
7.038904e+002	9.633276e+001
7.058188e+002	9.616071e+001
7.077473e+002	9.586027e+001
7.096758e+002	9.541930e+001
7.116042e+002	9.503091e+001
7.135327e+002	9.447912e+001
7.154612e+002	9.397512e+001
7.173896e+002	9.322958e+001
7.193181e+002	9.268555e+001
7.212466e+002	9.222853e+001
7.231750e+002	9.201615e+001
7.251035e+002	9.167756e+001
7.270320e+002	9.140308e+001
7.289604e+002	9.095583e+001
7.308889e+002	9.063995e+001
7.328174e+002	9.029356e+001
7.347458e+002	9.005954e+001
7.366743e+002	8.968927e+001
7.386028e+002	8.922343e+001
7.405313e+002	8.844812e+001
7.424597e+002	8.779042e+001
7.443882e+002	8.713532e+001
7.463167e+002	8.677409e+001
7.482451e+002	8.635706e+001
7.501736e+002	8.591043e+001
7.521021e+002	8.522271e+001
7.540305e+002	8.466624e+001
7.559590e+002	8.403680e+001
7.578875e+002	8.359174e+001
7.598159e+002	8.302250e+001
7.617444e+002	8.248075e+001
7.636729e+002	8.174337e+001
7.656013e+002	8.099473e+001
7.675298e+002	7.996320e+001
7.694583e+002	7.896229e+001
7.713867e+002	7.769663e+001
7.733152e+002	7.633932e+001
7.752437e+002	7.479391e+001
7.771721e+002	7.375121e+001
7.791006e+002	7.359657e+001
7.810291e+002	7.469389e+001
7.829575e+002	7.614925e+001
7.848860e+002	7.746743e+001
7.868145e+002	7.796931e+001
7.887429e+002	7.783568e+001
7.906714e+002	7.692630e+001
7.925999e+002	7.564500e+001
7.945283e+002	7.408690e+001
7.964568e+002	7.317160e+001
7.983853e+002	7.331969e+001
8.003137e+002	7.508573e+001
8.022422e+002	7.795673e+001
8.041707e+002	8.153301e+001
8.060991e+002	8.501294e+001
8.080276e+002	8.832108e+001
8.099561e+002	9.105957e+001
8.118845e+002	9.344087e+001
8.138130e+002	9.520961e+001
8.157415e+002	9.647913e+001
8.176699e+002	9.712997e+001
8.195984e+002	9.767916e+001
8.215269e+002	9.809599e+001
8.234553e+002	9.854977e+001
8.253838e+002	9.876202e+001
8.273123e+002	9.879907e+001
8.292407e+002	9.844953e+001
8.311692e+002	9.803116e+001
8.330977e+002	9.747363e+001
8.350261e+002	9.715027e+001
8.369546e+002	9.692570e+001
8.388831e+002	9.675169e+001
8.408115e+002	9.634774e+001
8.427400e+002	9.590824e+001
8.446685e+002	9.523279e+001
8.465969e+002	9.463928e+001
8.485254e+002	9.407567e+001
8.504539e+002	9.366447e+001
8.523823e+002	9.305694e+001
8.543108e+002	9.236599e+001
8.562393e+002	9.142099e+001
8.581677e+002	9.050912e+001
8.600962e+002	8.953284e+001
8.620247e+002	8.872726e+001
8.639531e+002	8.790373e+001
8.658816e+002	8.715236e+001
8.678101e+002	8.617880e+001
8.697385e+002	8.509781e+001
8.716670e+002	8.385687e+001
8.735955e+002	8.281591e+001
8.755239e+002	8.183306e+001
8.774524e+002	8.100672e+001
8.793809e+002	8.002604e+001
8.813093e+002	7.905852e+001
8.832378e+002	7.789937e+001
8.851663e+002	7.687854e+001
8.870947e+002	7.581119e+001
8.890232e+002	7.491862e+001
8.909517e+002	7.389936e+001
8.928801e+002	7.290916e+001
8.948085e+002	7.169493e+001
8.967370e+002	7.053975e+001
8.986655e+002	6.931924e+001
9.005939e+002	6.828143e+001
9.025224e+002	6.718797e+001
9.044509e+002	6.620831e+001
9.063793e+002	6.509685e+001
9.083078e+002	6.414855e+001
9.102363e+002	6.312895e+001
9.121647e+002	6.229451e+001
9.140932e+002	6.145890e+001
9.160217e+002	6.077382e+001
9.179501e+002	5.994723e+001
9.198786e+002	5.915787e+001
9.218071e+002	5.820224e+001
9.237355e+002	5.736538e+001
9.256640e+002	5.642119e+001
9.275925e+002	5.563696e+001
9.295209e+002	5.471503e+001
9.314494e+002	5.384193e+001
9.333779e+002	5.276266e+001
9.353063e+002	5.177784e+001
9.372348e+002	5.070666e+001
9.391633e+002	4.975799e+001
9.410917e+002	4.867539e+001
9.430202e+002	4.766786e+001
9.449487e+002	4.641420e+001
9.468771e+002	4.517070e+001
9.488056e+002	4.378803e+001
9.507341e+002	4.251769e+001
9.526625e+002	4.114712e+001
9.545910e+002	3.990032e+001
9.565195e+002	3.845057e+001
9.584479e+002	3.711059e+001
9.603764e+002	3.561477e+001
9.623049e+002	3.424394e+001
9.642333e+002	3.280958e+001
9.661618e+002	3.156295e+001
9.680903e+002	3.022586e+001
9.700187e+002	2.904354e+001
9.719472e+002	2.773793e+001
9.738757e+002	2.659463e+001
9.758041e+002	2.538385e+001
9.777326e+002	2.436809e+001
9.796611e+002	2.329360e+001
9.815895e+002	2.243273e+001
9.835180e+002	2.143742e+001
9.854465e+002	2.062258e+001
9.873749e+002	1.973223e+001
9.893034e+002	1.903409e+001
9.912319e+002	1.823772e+001
9.931603e+002	1.764183e+001
9.950888e+002	1.694577e+001
9.970173e+002	1.645500e+001
9.989457e+002	1.585663e+001
1.000874e+003	1.540519e+001
1.002803e+003	1.487989e+001
1.004731e+003	1.453056e+001
1.006660e+003	1.406480e+001
1.008588e+003	1.377713e+001
1.010517e+003	1.337279e+001
1.012445e+003	1.310522e+001
1.014373e+003	1.273177e+001
1.016302e+003	1.254906e+001
1.018230e+003	1.225834e+001
1.020159e+003	1.213851e+001
1.022087e+003	1.189589e+001
1.024016e+003	1.180351e+001
1.025944e+003	1.158405e+001
1.027873e+003	1.156189e+001
1.029801e+003	1.143791e+001
1.031730e+003	1.149909e+001
1.033658e+003	1.143216e+001
1.035587e+003	1.149382e+001
1.037515e+003	1.142424e+001
1.039444e+003	1.152506e+001
1.041372e+003	1.152523e+001
1.043301e+003	1.167791e+001
1.045229e+003	1.164517e+001
1.047157e+003	1.176079e+001
1.049086e+003	1.175986e+001
1.051014e+003	1.191539e+001
1.052943e+003	1.192104e+001
1.054871e+003	1.203473e+001
1.056800e+003	1.200205e+001
1.058728e+003	1.213081e+001
1.060657e+003	1.211175e+001
1.062585e+003	1.224988e+001
1.064514e+003	1.223702e+001
1.066442e+003	1.233243e+001
1.068371e+003	1.226263e+001
1.070299e+003	1.233428e+001
1.072228e+003	1.220759e+001
1.074156e+003	1.218737e+001
1.076084e+003	1.205164e+001
1.078013e+003	1.205933e+001
1.079941e+003	1.197902e+001
1.081870e+003	1.212097e+001
1.083798e+003	1.216139e+001
1.085727e+003	1.235538e+001
1.087655e+003	1.241800e+001
1.089584e+003	1.266001e+001
1.091512e+003	1.282285e+001
1.093441e+003	1.313414e+001
1.095369e+003	1.333771e+001
1.097298e+003	1.372603e+001
1.099226e+003	1.399456e+001
1.101155e+003	1.441311e+001
1.103083e+003	1.471541e+001
1.105011e+003	1.518065e+001
1.106940e+003	1.553230e+001
1.108868e+003	1.603862e+001
1.110797e+003	1.643203e+001
1.112725e+003	1.697413e+001
1.114654e+003	1.742143e+001
1.116582e+003	1.800936e+001
1.118511e+003	1.847641e+001
1.120439e+003	1.909642e+001
1.122368e+003	1.963806e+001
1.124296e+003	2.032772e+001
1.126225e+003	2.090287e+001
1.128153e+003	2.155170e+001
1.130082e+003	2.209137e+001
1.132010e+003	2.276439e+001
1.133938e+003	2.331790e+001
1.135867e+003	2.397115e+001
1.137795e+003	2.452072e+001
1.139724e+003	2.519085e+001
1.141652e+003	2.572131e+001
1.143581e+003	2.633852e+001
1.145509e+003	2.686153e+001
1.147438e+003	2.751117e+001
1.149366e+003	2.813090e+001
1.151295e+003	2.889725e+001
1.153223e+003	2.959080e+001
1.155152e+003	3.035169e+001
1.157080e+003	3.091763e+001
1.159009e+003	3.134675e+001
1.160937e+003	3.143434e+001
1.162865e+003	3.163464e+001
1.164794e+003	3.198716e+001
1.166722e+003	3.259835e+001
1.168651e+003	3.318392e+001
1.170579e+003	3.387816e+001
1.172508e+003	3.454024e+001
1.174436e+003	3.537634e+001
1.176365e+003	3.618113e+001
1.178293e+003	3.709154e+001
1.180222e+003	3.793316e+001
1.182150e+003	3.884407e+001
1.184079e+003	3.966195e+001
1.186007e+003	4.057391e+001
1.187936e+003	4.145398e+001
1.189864e+003	4.245961e+001
1.191792e+003	4.340703e+001
1.193721e+003	4.441427e+001
1.195649e+003	4.530941e+001
1.197578e+003	4.626912e+001
1.199506e+003	4.718161e+001
1.201435e+003	4.817754e+001
1.203363e+003	4.912874e+001
1.205292e+003	5.015607e+001
1.207220e+003	5.112275e+001
1.209149e+003	5.212681e+001
1.211077e+003	5.305869e+001
1.213006e+003	5.407539e+001
1.214934e+003	5.501752e+001
1.216863e+003	5.600234e+001
1.218791e+003	5.690791e+001
1.220719e+003	5.785632e+001
1.222648e+003	5.871688e+001
1.224576e+003	5.963572e+001
1.226505e+003	6.048249e+001
1.228433e+003	6.134221e+001
1.230362e+003	6.209880e+001
1.232290e+003	6.286768e+001
1.234219e+003	6.357092e+001
1.236147e+003	6.433741e+001
1.238076e+003	6.504964e+001
1.240004e+003	6.579272e+001
1.241933e+003	6.643566e+001
1.243861e+003	6.709610e+001
1.245790e+003	6.769749e+001
1.247718e+003	6.834187e+001
1.249646e+003	6.895036e+001
1.251575e+003	6.959498e+001
1.253503e+003	7.015089e+001
1.255432e+003	7.069700e+001
1.257360e+003	7.113397e+001
1.259289e+003	7.157129e+001
1.261217e+003	7.195400e+001
1.263146e+003	7.240975e+001
1.265074e+003	7.280309e+001
1.267003e+003	7.320820e+001
1.268931e+003	7.350705e+001
1.270860e+003	7.380203e+001
1.272788e+003	7.403443e+001
1.274717e+003	7.430391e+001
1.276645e+003	7.456113e+001
1.278573e+003	7.488709e+001
1.280502e+003	7.514378e+001
1.282430e+003	7.536739e+001
1.284359e+003	7.546371e+001
1.286287e+003	7.558250e+001
1.288216e+003	7.571348e+001
1.290144e+003	7.596870e+001
1.292073e+003	7.620232e+001
1.294001e+003	7.642329e+001
1.295930e+003	7.650138e+001
1.297858e+003	7.656683e+001
1.299787e+003	7.658405e+001
1.301715e+003	7.668732e+001
1.303644e+003	7.680633e+001
1.305572e+003	7.697027e+001
1.307500e+003	7.705273e+001
1.309429e+003	7.711378e+001
1.311357e+003	7.707603e+001
1.313286e+003	7.706911e+001
1.315214e+003	7.706009e+001
1.317143e+003	7.713597e+001
1.319071e+003	7.720991e+001
1.321000e+003	7.735658e+001
1.322928e+003	7.740672e+001
1.324857e+003	7.745413e+001
1.326785e+003	7.744427e+001
1.328714e+003	7.746934e+001
1.330642e+003	7.748286e+001
1.332571e+003	7.758080e+001
1.334499e+003	7.764079e+001
1.336427e+003	7.769810e+001
1.338356e+003	7.760746e+001
1.340284e+003	7.760023e+001
1.342213e+003	7.765195e+001
1.344141e+003	7.773300e+001
1.346070e+003	7.779745e+001
1.347998e+003	7.790131e+001
1.349927e+003	7.793158e+001
1.351855e+003	7.796678e+001
1.353784e+003	7.788054e+001
1.355712e+003	7.785053e+001
1.357641e+003	7.784433e+001
1.359569e+003	7.787766e+001
1.361498e+003	7.781607e+001
1.363426e+003	7.782035e+001
1.365354e+003	7.781621e+001
1.367283e+003	7.777695e+001
1.369211e+003	7.764369e+001
1.371140e+003	7.757336e+001
1.373068e+003	7.743909e+001
1.374997e+003	7.739500e+001
1.376925e+003	7.737036e+001
1.378854e+003	7.732860e+001
1.380782e+003	7.720005e+001
1.382711e+003	7.708089e+001
1.384639e+003	7.700588e+001
1.386568e+003	7.713813e+001
1.388496e+003	7.732043e+001
1.390424e+003	7.741230e+001
1.392353e+003	7.736556e+001
1.394281e+003	7.726099e+001
1.396210e+003	7.707740e+001
1.398138e+003	7.710605e+001
1.400067e+003	7.716415e+001
1.401995e+003	7.726804e+001
1.403924e+003	7.725297e+001
1.405852e+003	7.726564e+001
1.407781e+003	7.726401e+001
1.409709e+003	7.732719e+001
1.411638e+003	7.740258e+001
1.413566e+003	7.754224e+001
1.415495e+003	7.752379e+001
1.417423e+003	7.746622e+001
1.419351e+003	7.737153e+001
1.421280e+003	7.737777e+001
1.423208e+003	7.735494e+001
1.425137e+003	7.747633e+001
1.427065e+003	7.749928e+001
1.428994e+003	7.746280e+001
1.430922e+003	7.733530e+001
1.432851e+003	7.727760e+001
1.434779e+003	7.725927e+001
1.436708e+003	7.738262e+001
1.438636e+003	7.745905e+001
1.440565e+003	7.753240e+001
1.442493e+003	7.755113e+001
1.444422e+003	7.759900e+001
1.446350e+003	7.762142e+001
1.448278e+003	7.772814e+001
1.450207e+003	7.781116e+001
1.452135e+003	7.794066e+001
1.454064e+003	7.802095e+001
1.455992e+003	7.813562e+001
1.457921e+003	7.815810e+001
1.459849e+003	7.841074e+001
1.461778e+003	7.849796e+001
1.463706e+003	7.864441e+001
1.465635e+003	7.880419e+001
1.467563e+003	7.898599e+001
1.469492e+003	7.907133e+001
1.471420e+003	7.913256e+001
1.473349e+003	7.906602e+001
1.475277e+003	7.927809e+001
1.477205e+003	7.944576e+001
1.479134e+003	7.956429e+001
1.481062e+003	7.955576e+001
1.482991e+003	7.957585e+001
1.484919e+003	7.949814e+001
1.486848e+003	7.942541e+001
1.488776e+003	7.930250e+001
1.490705e+003	7.947584e+001
1.492633e+003	7.954102e+001
1.494562e+003	7.955492e+001
1.496490e+003	7.938297e+001
1.498419e+003	7.934597e+001
1.500347e+003	7.930284e+001
1.502276e+003	7.935304e+001
1.504204e+003	7.944054e+001
1.506132e+003	7.945934e+001
1.508061e+003	7.894512e+001
1.509989e+003	7.903493e+001
1.511918e+003	7.902123e+001
1.513846e+003	7.901400e+001
1.515775e+003	7.886498e+001
1.517703e+003	7.885246e+001
1.519632e+003	7.877248e+001
1.521560e+003	7.859099e+001
1.523489e+003	7.839130e+001
1.525417e+003	7.830502e+001
1.527346e+003	7.807914e+001
1.529274e+003	7.803942e+001
1.531203e+003	7.792038e+001
1.533131e+003	7.779804e+001
1.535059e+003	7.753964e+001
1.536988e+003	7.756554e+001
1.538916e+003	7.743539e+001
1.540845e+003	7.683976e+001
1.542773e+003	7.651172e+001
1.544702e+003	7.644164e+001
1.546630e+003	7.631949e+001
1.548559e+003	7.617754e+001
1.550487e+003	7.576061e+001
1.552416e+003	7.558783e+001
1.554344e+003	7.523711e+001
1.556273e+003	7.513772e+001
1.558201e+003	7.497942e+001
1.560130e+003	7.435526e+001
1.562058e+003	7.395180e+001
1.563986e+003	7.371252e+001
1.565915e+003	7.334335e+001
1.567843e+003	7.317923e+001
1.569772e+003	7.270060e+001
1.571700e+003	7.235481e+001
1.573629e+003	7.205239e+001
1.575557e+003	7.170983e+001
1.577486e+003	7.108527e+001
1.579414e+003	7.088927e+001
1.581343e+003	7.058876e+001
1.583271e+003	7.027355e+001
1.585200e+003	6.984595e+001
1.587128e+003	6.945256e+001
1.589057e+003	6.899210e+001
1.590985e+003	6.865527e+001
1.592913e+003	6.829634e+001
1.594842e+003	6.799345e+001
1.596770e+003	6.762696e+001
1.598699e+003	6.733192e+001
1.600627e+003	6.693424e+001
1.602556e+003	6.661872e+001
1.604484e+003	6.631810e+001
1.606413e+003	6.612096e+001
1.608341e+003	6.583418e+001
1.610270e+003	6.565765e+001
1.612198e+003	6.542986e+001
1.614127e+003	6.533430e+001
1.616055e+003	6.518372e+001
1.617984e+003	6.515781e+001
1.619912e+003	6.510805e+001
1.621840e+003	6.519286e+001
1.623769e+003	6.527670e+001
1.625697e+003	6.546598e+001
1.627626e+003	6.560702e+001
1.629554e+003	6.588733e+001
1.631483e+003	6.610796e+001
1.633411e+003	6.644518e+001
1.635340e+003	6.678659e+001
1.637268e+003	6.727136e+001
1.639197e+003	6.756503e+001
1.641125e+003	6.799828e+001
1.643054e+003	6.842344e+001
1.644982e+003	6.885565e+001
1.646911e+003	6.952467e+001
1.648839e+003	7.033511e+001
1.650767e+003	7.071526e+001
1.652696e+003	7.145572e+001
1.654624e+003	7.261962e+001
1.656553e+003	7.304826e+001
1.658481e+003	7.374481e+001
1.660410e+003	7.444484e+001
1.662338e+003	7.534099e+001
1.664267e+003	7.632983e+001
1.666195e+003	7.692932e+001
1.668124e+003	7.758076e+001
1.670052e+003	7.862074e+001
1.671981e+003	7.943179e+001
1.673909e+003	8.016959e+001
1.675838e+003	8.122820e+001
1.677766e+003	8.183870e+001
1.679694e+003	8.236483e+001
1.681623e+003	8.297617e+001
1.683551e+003	8.366120e+001
1.685480e+003	8.482574e+001
1.687408e+003	8.514394e+001
1.689337e+003	8.581651e+001
1.691265e+003	8.652226e+001
1.693194e+003	8.697845e+001
1.695122e+003	8.744897e+001
1.697051e+003	8.801611e+001
1.698979e+003	8.851355e+001
1.700908e+003	8.961535e+001
1.702836e+003	8.980657e+001
1.704765e+003	9.019632e+001
1.706693e+003	9.075423e+001
1.708621e+003	9.124105e+001
1.710550e+003	9.168484e+001
1.712478e+003	9.214424e+001
1.714407e+003	9.247161e+001
1.716335e+003	9.296907e+001
1.718264e+003	9.369313e+001
1.720192e+003	9.415830e+001
1.722121e+003	9.443369e+001
1.724049e+003	9.493896e+001
1.725978e+003	9.534532e+001
1.727906e+003	9.569420e+001
1.729835e+003	9.593865e+001
1.731763e+003	9.624438e+001
1.733692e+003	9.656654e+001
1.735620e+003	9.698990e+001
1.737548e+003	9.701169e+001
1.739477e+003	9.730991e+001
1.741405e+003	9.749910e+001
1.743334e+003	9.765823e+001
1.745262e+003	9.778216e+001
1.747191e+003	9.788848e+001
1.749119e+003	9.791811e+001
1.751048e+003	9.821181e+001
1.752976e+003	9.837963e+001
1.754905e+003	9.853896e+001
1.756833e+003	9.861739e+001
1.758762e+003	9.872607e+001
1.760690e+003	9.872108e+001
1.762619e+003	9.877917e+001
1.764547e+003	9.880737e+001
1.766475e+003	9.889540e+001
1.768404e+003	9.888707e+001
1.770332e+003	9.889644e+001
1.772261e+003	9.878424e+001
1.774189e+003	9.881515e+001
1.776118e+003	9.879817e+001
1.778046e+003	9.885427e+001
1.779975e+003	9.882318e+001
1.781903e+003	9.884966e+001
1.783832e+003	9.876467e+001
1.785760e+003	9.870791e+001
1.787689e+003	9.864478e+001
1.789617e+003	9.862505e+001
1.791546e+003	9.853882e+001
1.793474e+003	9.853117e+001
1.795402e+003	9.839719e+001
1.797331e+003	9.837931e+001
1.799259e+003	9.831400e+001
1.801188e+003	9.828477e+001
1.803116e+003	9.832844e+001
1.805045e+003	9.838870e+001
1.806973e+003	9.832239e+001
1.808902e+003	9.828676e+001
1.810830e+003	9.818436e+001
1.812759e+003	9.817831e+001
1.814687e+003	9.817216e+001
1.816616e+003	9.819107e+001
1.818544e+003	9.820956e+001
1.820473e+003	9.824567e+001
1.822401e+003	9.818207e+001
1.824329e+003	9.811672e+001
1.826258e+003	9.799705e+001
1.828186e+003	9.793998e+001
1.830115e+003	9.792775e+001
1.832043e+003	9.805376e+001
1.833972e+003	9.807127e+001
1.835900e+003	9.802328e+001
1.837829e+003	9.788553e+001
1.839757e+003	9.780661e+001
1.841686e+003	9.771357e+001
1.843614e+003	9.773013e+001
1.845543e+003	9.772508e+001
1.847471e+003	9.769400e+001
1.849400e+003	9.758566e+001
1.851328e+003	9.744785e+001
1.853256e+003	9.727609e+001
1.855185e+003	9.718113e+001
1.857113e+003	9.706867e+001
1.859042e+003	9.695641e+001
1.860970e+003	9.677153e+001
1.862899e+003	9.657889e+001
1.864827e+003	9.633237e+001
1.866756e+003	9.612383e+001
1.868684e+003	9.595415e+001
1.870613e+003	9.599398e+001
1.872541e+003	9.596386e+001
1.874470e+003	9.589709e+001
1.876398e+003	9.578455e+001
1.878327e+003	9.570199e+001
1.880255e+003	9.560644e+001
1.882183e+003	9.555949e+001
1.884112e+003	9.548533e+001
1.886040e+003	9.546136e+001
1.887969e+003	9.540257e+001
1.889897e+003	9.534284e+001
1.891826e+003	9.527510e+001
1.893754e+003	9.521382e+001
1.895683e+003	9.515502e+001
1.897611e+003	9.520028e+001
1.899540e+003	9.522128e+001
1.901468e+003	9.523442e+001
1.903397e+003	9.517631e+001
1.905325e+003	9.512532e+001
1.907254e+003	9.506200e+001
1.909182e+003	9.507328e+001
1.911110e+003	9.513527e+001
1.913039e+003	9.518742e+001
1.914967e+003	9.512934e+001
1.916896e+003	9.506655e+001
1.918824e+003	9.501287e+001
1.920753e+003	9.501398e+001
1.922681e+003	9.499593e+001
1.924610e+003	9.503162e+001
1.926538e+003	9.496148e+001
1.928467e+003	9.485808e+001
1.930395e+003	9.478234e+001
1.932324e+003	9.479125e+001
1.934252e+003	9.480652e+001
1.936181e+003	9.479607e+001
1.938109e+003	9.466618e+001
1.940037e+003	9.452387e+001
1.941966e+003	9.438511e+001
1.943894e+003	9.439713e+001
1.945823e+003	9.442401e+001
1.947751e+003	9.442912e+001
1.949680e+003	9.434161e+001
1.951608e+003	9.423190e+001
1.953537e+003	9.412156e+001
1.955465e+003	9.408342e+001
1.957394e+003	9.407327e+001
1.959322e+003	9.406062e+001
1.961251e+003	9.397446e+001
1.963179e+003	9.388689e+001
1.965108e+003	9.376481e+001
1.967036e+003	9.368034e+001
1.968964e+003	9.363165e+001
1.970893e+003	9.358232e+001
1.972821e+003	9.349413e+001
1.974750e+003	9.343626e+001
1.976678e+003	9.339229e+001
1.978607e+003	9.336360e+001
1.980535e+003	9.326372e+001
1.982464e+003	9.314729e+001
1.984392e+003	9.303763e+001
1.986321e+003	9.299258e+001
1.988249e+003	9.296281e+001
1.990178e+003	9.293006e+001
1.992106e+003	9.280699e+001
1.994035e+003	9.270943e+001
1.995963e+003	9.259726e+001
1.997891e+003	9.254261e+001
1.999820e+003	9.254031e+001
2.001748e+003	9.254278e+001
2.003677e+003	9.248412e+001
2.005605e+003	9.239176e+001
2.007534e+003	9.227773e+001
2.009462e+003	9.222813e+001
2.011391e+003	9.222313e+001
2.013319e+003	9.225142e+001
2.015248e+003	9.220840e+001
2.017176e+003	9.212838e+001
2.019105e+003	9.206068e+001
2.021033e+003	9.202789e+001
2.022962e+003	9.198605e+001
2.024890e+003	9.196467e+001
2.026818e+003	9.191479e+001
2.028747e+003	9.186104e+001
2.030675e+003	9.180106e+001
2.032604e+003	9.177509e+001
2.034532e+003	9.173909e+001
2.036461e+003	9.170538e+001
2.038389e+003	9.163908e+001
2.040318e+003	9.157951e+001
2.042246e+003	9.155531e+001
2.044175e+003	9.157166e+001
2.046103e+003	9.155369e+001
2.048032e+003	9.152055e+001
2.049960e+003	9.144337e+001
2.051889e+003	9.139359e+001
2.053817e+003	9.136285e+001
2.055746e+003	9.135896e+001
2.057674e+003	9.132772e+001
2.059603e+003	9.127256e+001
2.061531e+003	9.119250e+001
2.063459e+003	9.112599e+001
2.065388e+003	9.106757e+001
2.067316e+003	9.106880e+001
2.069245e+003	9.104101e+001
2.071173e+003	9.098930e+001
2.073102e+003	9.091218e+001
2.075030e+003	9.086651e+001
2.076959e+003	9.083539e+001
2.078887e+003	9.081224e+001
2.080816e+003	9.076501e+001
2.082744e+003	9.071131e+001
2.084673e+003	9.063384e+001
2.086601e+003	9.058744e+001
2.088530e+003	9.054441e+001
2.090458e+003	9.052039e+001
2.092386e+003	9.047424e+001
2.094315e+003	9.041635e+001
2.096243e+003	9.033571e+001
2.098172e+003	9.030108e+001
2.100100e+003	9.028066e+001
2.102029e+003	9.026188e+001
2.103957e+003	9.020649e+001
2.105886e+003	9.013686e+001
2.107814e+003	9.007050e+001
2.109743e+003	9.003276e+001
2.111671e+003	8.999948e+001
2.113600e+003	8.997232e+001
2.115528e+003	8.992410e+001
2.117457e+003	8.987196e+001
2.119385e+003	8.980752e+001
2.121313e+003	8.976519e+001
2.123242e+003	8.972112e+001
2.125170e+003	8.967907e+001
2.127099e+003	8.962807e+001
2.129027e+003	8.957795e+001
2.130956e+003	8.951962e+001
2.132884e+003	8.948474e+001
2.134813e+003	8.944100e+001
2.136741e+003	8.937977e+001
2.138670e+003	8.930092e+001
2.140598e+003	8.924714e+001
2.142527e+003	8.921856e+001
2.144455e+003	8.921561e+001
2.146384e+003	8.918878e+001
2.148312e+003	8.913259e+001
2.150240e+003	8.903366e+001
2.152169e+003	8.895671e+001
2.154097e+003	8.891705e+001
2.156026e+003	8.891916e+001
2.157954e+003	8.890930e+001
2.159883e+003	8.887219e+001
2.161811e+003	8.879504e+001
2.163740e+003	8.872095e+001
2.165668e+003	8.865012e+001
2.167597e+003	8.861311e+001
2.169525e+003	8.859047e+001
2.171454e+003	8.858140e+001
2.173382e+003	8.853358e+001
2.175311e+003	8.846510e+001
2.177239e+003	8.839200e+001
2.179167e+003	8.832593e+001
2.181096e+003	8.825253e+001
2.183024e+003	8.820609e+001
2.184953e+003	8.818424e+001
2.186881e+003	8.817899e+001
2.188810e+003	8.814302e+001
2.190738e+003	8.805934e+001
2.192667e+003	8.794194e+001
2.194595e+003	8.785047e+001
2.196524e+003	8.780927e+001
2.198452e+003	8.782221e+001
2.200381e+003	8.781590e+001
2.202309e+003	8.775395e+001
2.204238e+003	8.762732e+001
2.206166e+003	8.750179e+001
2.208094e+003	8.741192e+001
2.210023e+003	8.739092e+001
2.211951e+003	8.737838e+001
2.213880e+003	8.732053e+001
2.215808e+003	8.721156e+001
2.217737e+003	8.709376e+001
2.219665e+003	8.700130e+001
2.221594e+003	8.696827e+001
2.223522e+003	8.697277e+001
2.225451e+003	8.698454e+001
2.227379e+003	8.695871e+001
2.229308e+003	8.691909e+001
2.231236e+003	8.688707e+001
2.233165e+003	8.688210e+001
2.235093e+003	8.688619e+001
2.237021e+003	8.688618e+001
2.238950e+003	8.687045e+001
2.240878e+003	8.685760e+001
2.242807e+003	8.683765e+001
2.244735e+003	8.682162e+001
2.246664e+003	8.677578e+001
2.248592e+003	8.671072e+001
2.250521e+003	8.664609e+001
2.252449e+003	8.661916e+001
2.254378e+003	8.662321e+001
2.256306e+003	8.661623e+001
2.258235e+003	8.655904e+001
2.260163e+003	8.647398e+001
2.262092e+003	8.637442e+001
2.264020e+003	8.631569e+001
2.265948e+003	8.632472e+001
2.267877e+003	8.635059e+001
2.269805e+003	8.632694e+001
2.271734e+003	8.623898e+001
2.273662e+003	8.612598e+001
2.275591e+003	8.605804e+001
2.277519e+003	8.603468e+001
2.279448e+003	8.604010e+001
2.281376e+003	8.601645e+001
2.283305e+003	8.595163e+001
2.285233e+003	8.586678e+001
2.287162e+003	8.580709e+001
2.289090e+003	8.577182e+001
2.291019e+003	8.574332e+001
2.292947e+003	8.569158e+001
2.294875e+003	8.561346e+001
2.296804e+003	8.552958e+001
2.298732e+003	8.548775e+001
2.300661e+003	8.546827e+001
2.302589e+003	8.545231e+001
2.304518e+003	8.539259e+001
2.306446e+003	8.530029e+001
2.308375e+003	8.521321e+001
2.310303e+003	8.517350e+001
2.312232e+003	8.517790e+001
2.314160e+003	8.517749e+001
2.316089e+003	8.512031e+001
2.318017e+003	8.502956e+001
2.319946e+003	8.494673e+001
2.321874e+003	8.490313e+001
2.323802e+003	8.487496e+001
2.325731e+003	8.483894e+001
2.327659e+003	8.480049e+001
2.329588e+003	8.477312e+001
2.331516e+003	8.469670e+001
2.333445e+003	8.464662e+001
2.335373e+003	8.462683e+001
2.337302e+003	8.462279e+001
2.339230e+003	8.458520e+001
2.341159e+003	8.453687e+001
2.343087e+003	8.451524e+001
2.345016e+003	8.449416e+001
2.346944e+003	8.445601e+001
2.348873e+003	8.441992e+001
2.350801e+003	8.437178e+001
2.352729e+003	8.433863e+001
2.354658e+003	8.430832e+001
2.356586e+003	8.424616e+001
2.358515e+003	8.417316e+001
2.360443e+003	8.414305e+001
2.362372e+003	8.406989e+001
2.364300e+003	8.400700e+001
2.366229e+003	8.397420e+001
2.368157e+003	8.392808e+001
2.370086e+003	8.386455e+001
2.372014e+003	8.378457e+001
2.373942e+003	8.371414e+001
2.375871e+003	8.367724e+001
2.377799e+003	8.365401e+001
2.379728e+003	8.363982e+001
2.381656e+003	8.359129e+001
2.383585e+003	8.352696e+001
2.385513e+003	8.346719e+001
2.387442e+003	8.342415e+001
2.389370e+003	8.339780e+001
2.391299e+003	8.338314e+001
2.393227e+003	8.334645e+001
2.395156e+003	8.328792e+001
2.397084e+003	8.322240e+001
2.399012e+003	8.316368e+001
2.400941e+003	8.311180e+001
2.402869e+003	8.307484e+001
2.404798e+003	8.304859e+001
2.406726e+003	8.301645e+001
2.408655e+003	8.295795e+001
2.410583e+003	8.289957e+001
2.412512e+003	8.284336e+001
2.414440e+003	8.279031e+001
2.416369e+003	8.274761e+001
2.418297e+003	8.270923e+001
2.420226e+003	8.267056e+001
2.422154e+003	8.263204e+001
2.424083e+003	8.258262e+001
2.426011e+003	8.251854e+001
2.427939e+003	8.245783e+001
2.429868e+003	8.241068e+001
2.431796e+003	8.238600e+001
2.433725e+003	8.237469e+001
2.435653e+003	8.234102e+001
2.437582e+003	8.227233e+001
2.439510e+003	8.218811e+001
2.441439e+003	8.211821e+001
2.443367e+003	8.208358e+001
2.445296e+003	8.208292e+001
2.447224e+003	8.207455e+001
2.449153e+003	8.202258e+001
2.451081e+003	8.193693e+001
2.453010e+003	8.185325e+001
2.454938e+003	8.180724e+001
2.456866e+003	8.179305e+001
2.458795e+003	8.178141e+001
2.460723e+003	8.174900e+001
2.462652e+003	8.168478e+001
2.464580e+003	8.160539e+001
2.466509e+003	8.154371e+001
2.468437e+003	8.151175e+001
2.470366e+003	8.148434e+001
2.472294e+003	8.145113e+001
2.474223e+003	8.140661e+001
2.476151e+003	8.134573e+001
2.478080e+003	8.128300e+001
2.480008e+003	8.122438e+001
2.481937e+003	8.117887e+001
2.483865e+003	8.113953e+001
2.485793e+003	8.110600e+001
2.487722e+003	8.107269e+001
2.489650e+003	8.103258e+001
2.491579e+003	8.096584e+001
2.493507e+003	8.088973e+001
2.495436e+003	8.081969e+001
2.497364e+003	8.077894e+001
2.499293e+003	8.076631e+001
2.501221e+003	8.074435e+001
2.503150e+003	8.068317e+001
2.505078e+003	8.059947e+001
2.507007e+003	8.050893e+001
2.508935e+003	8.044797e+001
2.510864e+003	8.043521e+001
2.512792e+003	8.042864e+001
2.514720e+003	8.039224e+001
2.516649e+003	8.031803e+001
2.518577e+003	8.022032e+001
2.520506e+003	8.015037e+001
2.522434e+003	8.012269e+001
2.524363e+003	8.011184e+001
2.526291e+003	8.008475e+001
2.528220e+003	8.003525e+001
2.530148e+003	7.996732e+001
2.532077e+003	7.990948e+001
2.534005e+003	7.986356e+001
2.535934e+003	7.983585e+001
2.537862e+003	7.980274e+001
2.539791e+003	7.975064e+001
2.541719e+003	7.968826e+001
2.543647e+003	7.963926e+001
2.545576e+003	7.959511e+001
2.547504e+003	7.954877e+001
2.549433e+003	7.949310e+001
2.551361e+003	7.943961e+001
2.553290e+003	7.938713e+001
2.555218e+003	7.934531e+001
2.557147e+003	7.930300e+001
2.559075e+003	7.925731e+001
2.561004e+003	7.920185e+001
2.562932e+003	7.914620e+001
2.564861e+003	7.909452e+001
2.566789e+003	7.905558e+001
2.568718e+003	7.901455e+001
2.570646e+003	7.896072e+001
2.572574e+003	7.889381e+001
2.574503e+003	7.883215e+001
2.576431e+003	7.878803e+001
2.578360e+003	7.875118e+001
2.580288e+003	7.870800e+001
2.582217e+003	7.866003e+001
2.584145e+003	7.859138e+001
2.586074e+003	7.851353e+001
2.588002e+003	7.845191e+001
2.589931e+003	7.841892e+001
2.591859e+003	7.838867e+001
2.593788e+003	7.835073e+001
2.595716e+003	7.828793e+001
2.597645e+003	7.821324e+001
2.599573e+003	7.813712e+001
2.601501e+003	7.808878e+001
2.603430e+003	7.805919e+001
2.605358e+003	7.802484e+001
2.607287e+003	7.795941e+001
2.609215e+003	7.789064e+001
2.611144e+003	7.782492e+001
2.613072e+003	7.777317e+001
2.615001e+003	7.771864e+001
2.616929e+003	7.766710e+001
2.618858e+003	7.761289e+001
2.620786e+003	7.756196e+001
2.622715e+003	7.750535e+001
2.624643e+003	7.744537e+001
2.626572e+003	7.737624e+001
2.628500e+003	7.731107e+001
2.630428e+003	7.725011e+001
2.632357e+003	7.719134e+001
2.634285e+003	7.713153e+001
2.636214e+003	7.708276e+001
2.638142e+003	7.702325e+001
2.640071e+003	7.697755e+001
2.641999e+003	7.693181e+001
2.643928e+003	7.688153e+001
2.645856e+003	7.681569e+001
2.647785e+003	7.674406e+001
2.649713e+003	7.667240e+001
2.651642e+003	7.661262e+001
2.653570e+003	7.655570e+001
2.655499e+003	7.652348e+001
2.657427e+003	7.647679e+001
2.659355e+003	7.640051e+001
2.661284e+003	7.630671e+001
2.663212e+003	7.624038e+001
2.665141e+003	7.619854e+001
2.667069e+003	7.616737e+001
2.668998e+003	7.612386e+001
2.670926e+003	7.605838e+001
2.672855e+003	7.596375e+001
2.674783e+003	7.587411e+001
2.676712e+003	7.579953e+001
2.678640e+003	7.575874e+001
2.680569e+003	7.573094e+001
2.682497e+003	7.569476e+001
2.684426e+003	7.562119e+001
2.686354e+003	7.553760e+001
2.688282e+003	7.546180e+001
2.690211e+003	7.540973e+001
2.692139e+003	7.535786e+001
2.694068e+003	7.531135e+001
2.695996e+003	7.525347e+001
2.697925e+003	7.518521e+001
2.699853e+003	7.511114e+001
2.701782e+003	7.504843e+001
2.703710e+003	7.498391e+001
2.705639e+003	7.492875e+001
2.707567e+003	7.487124e+001
2.709496e+003	7.481391e+001
2.711424e+003	7.474609e+001
2.713353e+003	7.467140e+001
2.715281e+003	7.459337e+001
2.717209e+003	7.452840e+001
2.719138e+003	7.446514e+001
2.721066e+003	7.440875e+001
2.722995e+003	7.434837e+001
2.724923e+003	7.428432e+001
2.726852e+003	7.421193e+001
2.728780e+003	7.413987e+001
2.730709e+003	7.405423e+001
2.732637e+003	7.400143e+001
2.734566e+003	7.396506e+001
2.736494e+003	7.392046e+001
2.738423e+003	7.383864e+001
2.740351e+003	7.375725e+001
2.742280e+003	7.367642e+001
2.744208e+003	7.361671e+001
2.746136e+003	7.357295e+001
2.748065e+003	7.353875e+001
2.749993e+003	7.347829e+001
2.751922e+003	7.339893e+001
2.753850e+003	7.331492e+001
2.755779e+003	7.324564e+001
2.757707e+003	7.318163e+001
2.759636e+003	7.313449e+001
2.761564e+003	7.308360e+001
2.763493e+003	7.301659e+001
2.765421e+003	7.292027e+001
2.767350e+003	7.283958e+001
2.769278e+003	7.277792e+001
2.771207e+003	7.272784e+001
2.773135e+003	7.266254e+001
2.775063e+003	7.259858e+001
2.776992e+003	7.252202e+001
2.778920e+003	7.244762e+001
2.780849e+003	7.236819e+001
2.782777e+003	7.229980e+001
2.784706e+003	7.222984e+001
2.786634e+003	7.215957e+001
2.788563e+003	7.207785e+001
2.790491e+003	7.201743e+001
2.792420e+003	7.195106e+001
2.794348e+003	7.186766e+001
2.796277e+003	7.178130e+001
2.798205e+003	7.171891e+001
2.800134e+003	7.165696e+001
2.802062e+003	7.159857e+001
2.803990e+003	7.152209e+001
2.805919e+003	7.144674e+001
2.807847e+003	7.135047e+001
2.809776e+003	7.125682e+001
2.811704e+003	7.118984e+001
2.813633e+003	7.114384e+001
2.815561e+003	7.107398e+001
2.817490e+003	7.099274e+001
2.819418e+003	7.089024e+001
2.821347e+003	7.078908e+001
2.823275e+003	7.069659e+001
2.825204e+003	7.063554e+001
2.827132e+003	7.056194e+001
2.829061e+003	7.048396e+001
2.830989e+003	7.038724e+001
2.832917e+003	7.027463e+001
2.834846e+003	7.014449e+001
2.836774e+003	7.003415e+001
2.838703e+003	6.993449e+001
2.840631e+003	6.983073e+001
2.842560e+003	6.969563e+001
2.844488e+003	6.955140e+001
2.846417e+003	6.938313e+001
2.848345e+003	6.923048e+001
2.850274e+003	6.910355e+001
2.852202e+003	6.901654e+001
2.854131e+003	6.895702e+001
2.856059e+003	6.893644e+001
2.857988e+003	6.891681e+001
2.859916e+003	6.889829e+001
2.861844e+003	6.886740e+001
2.863773e+003	6.883503e+001
2.865701e+003	6.878566e+001
2.867630e+003	6.874037e+001
2.869558e+003	6.868255e+001
2.871487e+003	6.861948e+001
2.873415e+003	6.854508e+001
2.875344e+003	6.848927e+001
2.877272e+003	6.842505e+001
2.879201e+003	6.836470e+001
2.881129e+003	6.829310e+001
2.883058e+003	6.820897e+001
2.884986e+003	6.810931e+001
2.886915e+003	6.801810e+001
2.888843e+003	6.792582e+001
2.890771e+003	6.783143e+001
2.892700e+003	6.773115e+001
2.894628e+003	6.762613e+001
2.896557e+003	6.750752e+001
2.898485e+003	6.740352e+001
2.900414e+003	6.729755e+001
2.902342e+003	6.719961e+001
2.904271e+003	6.709613e+001
2.906199e+003	6.697566e+001
2.908128e+003	6.682790e+001
2.910056e+003	6.667989e+001
2.911985e+003	6.652814e+001
2.913913e+003	6.637589e+001
2.915842e+003	6.621706e+001
2.917770e+003	6.608445e+001
2.919698e+003	6.593865e+001
2.921627e+003	6.581553e+001
2.923555e+003	6.572941e+001
2.925484e+003	6.569756e+001
2.927412e+003	6.569975e+001
2.929341e+003	6.573353e+001
2.931269e+003	6.576626e+001
2.933198e+003	6.578906e+001
2.935126e+003	6.577499e+001
2.937055e+003	6.576202e+001
2.938983e+003	6.574136e+001
2.940912e+003	6.572540e+001
2.942840e+003	6.570707e+001
2.944769e+003	6.568537e+001
2.946697e+003	6.562155e+001
2.948625e+003	6.552593e+001
2.950554e+003	6.540739e+001
2.952482e+003	6.532532e+001
2.954411e+003	6.524823e+001
2.956339e+003	6.519997e+001
2.958268e+003	6.515025e+001
2.960196e+003	6.508086e+001
2.962125e+003	6.500155e+001
2.964053e+003	6.493921e+001
2.965982e+003	6.488632e+001
2.967910e+003	6.486140e+001
2.969839e+003	6.482742e+001
2.971767e+003	6.478731e+001
2.973696e+003	6.472758e+001
2.975624e+003	6.466271e+001
2.977552e+003	6.458070e+001
2.979481e+003	6.451165e+001
2.981409e+003	6.445376e+001
2.983338e+003	6.439374e+001
2.985266e+003	6.431309e+001
2.987195e+003	6.422585e+001
2.989123e+003	6.411540e+001
2.991052e+003	6.402706e+001
2.992980e+003	6.393902e+001
2.994909e+003	6.385787e+001
2.996837e+003	6.377109e+001
2.998766e+003	6.368151e+001
3.000694e+003	6.355927e+001
3.002623e+003	6.345810e+001
3.004551e+003	6.334443e+001
3.006479e+003	6.323596e+001
3.008408e+003	6.313322e+001
3.010336e+003	6.304242e+001
3.012265e+003	6.293438e+001
3.014193e+003	6.283713e+001
3.016122e+003	6.272514e+001
3.018050e+003	6.260342e+001
3.019979e+003	6.248821e+001
3.021907e+003	6.238386e+001
3.023836e+003	6.227778e+001
3.025764e+003	6.217527e+001
3.027693e+003	6.204589e+001
3.029621e+003	6.193874e+001
3.031550e+003	6.182088e+001
3.033478e+003	6.172556e+001
3.035406e+003	6.163154e+001
3.037335e+003	6.152617e+001
3.039263e+003	6.140922e+001
3.041192e+003	6.129620e+001
3.043120e+003	6.117265e+001
3.045049e+003	6.107800e+001
3.046977e+003	6.098726e+001
3.048906e+003	6.088040e+001
3.050834e+003	6.076509e+001
3.052763e+003	6.066696e+001
3.054691e+003	6.056416e+001
3.056620e+003	6.046865e+001
3.058548e+003	6.036836e+001
3.060477e+003	6.028044e+001
3.062405e+003	6.020224e+001
3.064333e+003	6.012234e+001
3.066262e+003	6.002638e+001
3.068190e+003	5.994085e+001
3.070119e+003	5.984684e+001
3.072047e+003	5.976876e+001
3.073976e+003	5.968262e+001
3.075904e+003	5.961251e+001
3.077833e+003	5.952905e+001
3.079761e+003	5.944905e+001
3.081690e+003	5.935430e+001
3.083618e+003	5.927288e+001
3.085547e+003	5.918945e+001
3.087475e+003	5.910741e+001
3.089404e+003	5.902367e+001
3.091332e+003	5.893988e+001
3.093260e+003	5.884155e+001
3.095189e+003	5.874835e+001
3.097117e+003	5.864850e+001
3.099046e+003	5.858669e+001
3.100974e+003	5.850501e+001
3.102903e+003	5.840940e+001
3.104831e+003	5.830991e+001
3.106760e+003	5.823151e+001
3.108688e+003	5.814345e+001
3.110617e+003	5.805894e+001
3.112545e+003	5.796999e+001
3.114474e+003	5.790670e+001
3.116402e+003	5.782831e+001
3.118331e+003	5.775180e+001
3.120259e+003	5.767118e+001
3.122188e+003	5.758708e+001
3.124116e+003	5.750283e+001
3.126044e+003	5.743489e+001
3.127973e+003	5.733944e+001
3.129901e+003	5.726851e+001
3.131830e+003	5.718237e+001
3.133758e+003	5.708737e+001
3.135687e+003	5.700394e+001
3.137615e+003	5.694310e+001
3.139544e+003	5.686477e+001
3.141472e+003	5.678108e+001
3.143401e+003	5.668885e+001
3.145329e+003	5.660840e+001
3.147258e+003	5.651163e+001
3.149186e+003	5.643217e+001
3.151115e+003	5.635895e+001
3.153043e+003	5.630207e+001
3.154971e+003	5.621484e+001
3.156900e+003	5.611982e+001
3.158828e+003	5.601540e+001
3.160757e+003	5.593254e+001
3.162685e+003	5.584573e+001
3.164614e+003	5.576384e+001
3.166542e+003	5.567696e+001
3.168471e+003	5.559370e+001
3.170399e+003	5.551012e+001
3.172328e+003	5.542270e+001
3.174256e+003	5.532187e+001
3.176185e+003	5.525975e+001
3.178113e+003	5.518457e+001
3.180042e+003	5.510307e+001
3.181970e+003	5.501696e+001
3.183898e+003	5.494131e+001
3.185827e+003	5.485042e+001
3.187755e+003	5.477514e+001
3.189684e+003	5.469832e+001
3.191612e+003	5.463052e+001
3.193541e+003	5.455080e+001
3.195469e+003	5.448286e+001
3.197398e+003	5.441692e+001
3.199326e+003	5.435323e+001
3.201255e+003	5.428482e+001
3.203183e+003	5.422631e+001
3.205112e+003	5.415608e+001
3.207040e+003	5.410543e+001
3.208969e+003	5.404037e+001
3.210897e+003	5.399030e+001
3.212825e+003	5.395651e+001
3.214754e+003	5.390757e+001
3.216682e+003	5.384887e+001
3.218611e+003	5.381803e+001
3.220539e+003	5.376572e+001
3.222468e+003	5.371331e+001
3.224396e+003	5.366027e+001
3.226325e+003	5.362675e+001
3.228253e+003	5.358844e+001
3.230182e+003	5.356193e+001
3.232110e+003	5.354413e+001
3.234039e+003	5.353210e+001
3.235967e+003	5.348244e+001
3.237896e+003	5.343156e+001
3.239824e+003	5.340240e+001
3.241752e+003	5.340007e+001
3.243681e+003	5.338246e+001
3.245609e+003	5.335240e+001
3.247538e+003	5.332016e+001
3.249466e+003	5.328231e+001
3.251395e+003	5.324552e+001
3.253323e+003	5.322886e+001
3.255252e+003	5.322061e+001
3.257180e+003	5.320552e+001
3.259109e+003	5.315443e+001
3.261037e+003	5.311687e+001
3.262966e+003	5.307619e+001
3.264894e+003	5.303679e+001
3.266823e+003	5.299957e+001
3.268751e+003	5.298939e+001
3.270679e+003	5.297519e+001
3.272608e+003	5.296027e+001
3.274536e+003	5.291576e+001
3.276465e+003	5.285776e+001
3.278393e+003	5.279431e+001
3.280322e+003	5.275916e+001
3.282250e+003	5.272471e+001
3.284179e+003	5.269482e+001
3.286107e+003	5.264847e+001
3.288036e+003	5.261657e+001
3.289964e+003	5.257853e+001
3.291893e+003	5.253472e+001
3.293821e+003	5.248102e+001
3.295750e+003	5.245345e+001
3.297678e+003	5.239187e+001
3.299606e+003	5.233060e+001
3.301535e+003	5.227774e+001
3.303463e+003	5.221499e+001
3.305392e+003	5.215121e+001
3.307320e+003	5.212574e+001
3.309249e+003	5.206724e+001
3.311177e+003	5.199267e+001
3.313106e+003	5.191970e+001
3.315034e+003	5.184464e+001
3.316963e+003	5.176731e+001
3.318891e+003	5.170298e+001
3.320820e+003	5.164008e+001
3.322748e+003	5.159679e+001
3.324677e+003	5.156690e+001
3.326605e+003	5.150486e+001
3.328533e+003	5.139460e+001
3.330462e+003	5.131136e+001
3.332390e+003	5.125295e+001
3.334319e+003	5.120047e+001
3.336247e+003	5.117442e+001
3.338176e+003	5.114455e+001
3.340104e+003	5.107441e+001
3.342033e+003	5.101940e+001
3.343961e+003	5.096079e+001
3.345890e+003	5.089413e+001
3.347818e+003	5.084177e+001
3.349747e+003	5.082555e+001
3.351675e+003	5.077413e+001
3.353604e+003	5.069171e+001
3.355532e+003	5.063525e+001
3.357460e+003	5.061054e+001
3.359389e+003	5.061401e+001
3.361317e+003	5.058587e+001
3.363246e+003	5.054205e+001
3.365174e+003	5.054416e+001
3.367103e+003	5.053830e+001
3.369031e+003	5.053697e+001
3.370960e+003	5.051972e+001
3.372888e+003	5.047958e+001
3.374817e+003	5.046341e+001
3.376745e+003	5.045630e+001
3.378674e+003	5.044383e+001
3.380602e+003	5.045589e+001
3.382531e+003	5.045399e+001
3.384459e+003	5.047166e+001
3.386387e+003	5.049199e+001
3.388316e+003	5.053131e+001
3.390244e+003	5.060710e+001
3.392173e+003	5.067284e+001
3.394101e+003	5.068793e+001
3.396030e+003	5.072277e+001
3.397958e+003	5.076771e+001
3.399887e+003	5.083875e+001
3.401815e+003	5.089771e+001
3.403744e+003	5.091352e+001
3.405672e+003	5.093619e+001
3.407601e+003	5.102428e+001
3.409529e+003	5.111807e+001
3.411458e+003	5.119830e+001
3.413386e+003	5.126263e+001
3.415314e+003	5.130116e+001
3.417243e+003	5.137022e+001
3.419171e+003	5.145981e+001
3.421100e+003	5.154747e+001
3.423028e+003	5.166510e+001
3.424957e+003	5.181264e+001
3.426885e+003	5.195192e+001
3.428814e+003	5.210439e+001
3.430742e+003	5.222402e+001
3.432671e+003	5.236194e+001
3.434599e+003	5.251245e+001
3.436528e+003	5.265905e+001
3.438456e+003	5.276359e+001
3.440385e+003	5.286994e+001
3.442313e+003	5.299954e+001
3.444241e+003	5.317164e+001
3.446170e+003	5.333698e+001
3.448098e+003	5.352332e+001
3.450027e+003	5.371297e+001
3.451955e+003	5.389629e+001
3.453884e+003	5.408920e+001
3.455812e+003	5.428692e+001
3.457741e+003	5.449233e+001
3.459669e+003	5.470890e+001
3.461598e+003	5.488005e+001
3.463526e+003	5.512349e+001
3.465455e+003	5.536892e+001
3.467383e+003	5.561095e+001
3.469312e+003	5.582537e+001
3.471240e+003	5.599027e+001
3.473168e+003	5.616539e+001
3.475097e+003	5.640244e+001
3.477025e+003	5.666386e+001
3.478954e+003	5.691217e+001
3.480882e+003	5.708524e+001
3.482811e+003	5.730490e+001
3.484739e+003	5.756763e+001
3.486668e+003	5.780696e+001
3.488596e+003	5.802155e+001
3.490525e+003	5.828662e+001
3.492453e+003	5.854047e+001
3.494382e+003	5.879610e+001
3.496310e+003	5.905383e+001
3.498239e+003	5.932120e+001
3.500167e+003	5.952057e+001
3.502095e+003	5.973349e+001
3.504024e+003	5.998978e+001
3.505952e+003	6.027270e+001
3.507881e+003	6.048198e+001
3.509809e+003	6.074014e+001
3.511738e+003	6.107774e+001
3.513666e+003	6.140126e+001
3.515595e+003	6.164791e+001
3.517523e+003	6.190482e+001
3.519452e+003	6.215706e+001
3.521380e+003	6.239819e+001
3.523309e+003	6.263997e+001
3.525237e+003	6.291736e+001
3.527166e+003	6.316932e+001
3.529094e+003	6.349611e+001
3.531022e+003	6.382082e+001
3.532951e+003	6.414379e+001
3.534879e+003	6.440326e+001
3.536808e+003	6.469371e+001
3.538736e+003	6.499342e+001
3.540665e+003	6.530299e+001
3.542593e+003	6.555888e+001
3.544522e+003	6.580476e+001
3.546450e+003	6.609082e+001
3.548379e+003	6.644197e+001
3.550307e+003	6.671919e+001
3.552236e+003	6.699252e+001
3.554164e+003	6.731924e+001
3.556093e+003	6.766056e+001
3.558021e+003	6.794059e+001
3.559949e+003	6.822263e+001
3.561878e+003	6.848097e+001
3.563806e+003	6.865997e+001
3.565735e+003	6.878185e+001
3.567663e+003	6.926189e+001
3.569592e+003	6.970445e+001
3.571520e+003	7.001349e+001
3.573449e+003	7.027867e+001
3.575377e+003	7.056788e+001
3.577306e+003	7.083184e+001
3.579234e+003	7.112061e+001
3.581163e+003	7.142693e+001
3.583091e+003	7.171130e+001
3.585020e+003	7.191702e+001
3.586948e+003	7.211003e+001
3.588876e+003	7.244501e+001
3.590805e+003	7.272926e+001
3.592733e+003	7.291981e+001
3.594662e+003	7.314800e+001
3.596590e+003	7.338715e+001
3.598519e+003	7.361575e+001
3.600447e+003	7.384231e+001
3.602376e+003	7.412178e+001
3.604304e+003	7.433490e+001
3.606233e+003	7.450023e+001
3.608161e+003	7.468360e+001
3.610090e+003	7.491172e+001
3.612018e+003	7.505790e+001
3.613947e+003	7.534859e+001
3.615875e+003	7.563126e+001
3.617803e+003	7.587722e+001
3.619732e+003	7.627453e+001
3.621660e+003	7.679669e+001
3.623589e+003	7.720575e+001
3.625517e+003	7.759872e+001
3.627446e+003	7.797567e+001
3.629374e+003	7.873997e+001
3.631303e+003	7.915388e+001
3.633231e+003	7.970470e+001
3.635160e+003	8.031311e+001
3.637088e+003	8.088577e+001
3.639017e+003	8.149009e+001
3.640945e+003	8.209498e+001
3.642874e+003	8.268985e+001
3.644802e+003	8.324418e+001
3.646730e+003	8.367153e+001
3.648659e+003	8.433405e+001
3.650587e+003	8.551245e+001
3.652516e+003	8.624138e+001
3.654444e+003	8.675343e+001
3.656373e+003	8.762105e+001
3.658301e+003	8.828780e+001
3.660230e+003	8.894772e+001
3.662158e+003	8.961987e+001
3.664087e+003	9.024410e+001
3.666015e+003	9.075649e+001
3.667944e+003	9.121340e+001
3.669872e+003	9.176334e+001
3.671801e+003	9.223404e+001
3.673729e+003	9.246898e+001
3.675657e+003	9.305136e+001
3.677586e+003	9.345015e+001
3.679514e+003	9.395018e+001
3.681443e+003	9.435365e+001
3.683371e+003	9.463506e+001
3.685300e+003	9.482877e+001
3.687228e+003	9.504332e+001
3.689157e+003	9.509671e+001
3.691085e+003	9.551686e+001
3.693014e+003	9.574889e+001
3.694942e+003	9.594678e+001
3.696871e+003	9.611776e+001
3.698799e+003	9.626905e+001
3.700728e+003	9.638074e+001
3.702656e+003	9.657516e+001
3.704584e+003	9.665927e+001
3.706513e+003	9.676346e+001
3.708441e+003	9.678857e+001
3.710370e+003	9.674717e+001
3.712298e+003	9.682724e+001
3.714227e+003	9.688474e+001
3.716155e+003	9.697446e+001
3.718084e+003	9.709261e+001
3.720012e+003	9.714998e+001
3.721941e+003	9.719637e+001
3.723869e+003	9.723691e+001
3.725798e+003	9.736919e+001
3.727726e+003	9.743945e+001
3.729655e+003	9.747460e+001
3.731583e+003	9.742535e+001
3.733511e+003	9.727694e+001
3.735440e+003	9.715681e+001
3.737368e+003	9.718555e+001
3.739297e+003	9.712296e+001
3.741225e+003	9.714674e+001
3.743154e+003	9.738577e+001
3.745082e+003	9.714832e+001
3.747011e+003	9.690974e+001
3.748939e+003	9.698643e+001
3.750868e+003	9.691780e+001
3.752796e+003	9.706750e+001
3.754725e+003	9.700207e+001
3.756653e+003	9.702550e+001
3.758582e+003	9.699593e+001
3.760510e+003	9.707176e+001
3.762438e+003	9.707323e+001
3.764367e+003	9.712080e+001
3.766295e+003	9.708569e+001
3.768224e+003	9.713842e+001
3.770152e+003	9.712357e+001
3.772081e+003	9.714386e+001
3.774009e+003	9.716615e+001
3.775938e+003	9.718734e+001
3.777866e+003	9.716326e+001
3.779795e+003	9.715870e+001
3.781723e+003	9.713251e+001
3.783652e+003	9.711119e+001
3.785580e+003	9.708176e+001
3.787509e+003	9.716708e+001
3.789437e+003	9.719652e+001
3.791365e+003	9.722496e+001
3.793294e+003	9.721017e+001
3.795222e+003	9.716785e+001
3.797151e+003	9.705932e+001
3.799079e+003	9.716046e+001
3.801008e+003	9.717065e+001
3.802936e+003	9.715874e+001
3.804865e+003	9.722475e+001
3.806793e+003	9.729139e+001
3.808722e+003	9.724229e+001
3.810650e+003	9.724834e+001
3.812579e+003	9.724117e+001
3.814507e+003	9.733710e+001
3.816436e+003	9.722807e+001
3.818364e+003	9.715742e+001
3.820292e+003	9.721935e+001
3.822221e+003	9.724024e+001
3.824149e+003	9.719757e+001
3.826078e+003	9.725374e+001
3.828006e+003	9.727914e+001
3.829935e+003	9.736193e+001
3.831863e+003	9.737411e+001
3.833792e+003	9.737171e+001
3.835720e+003	9.735539e+001
3.837649e+003	9.728371e+001
3.839577e+003	9.719537e+001
3.841506e+003	9.733337e+001
3.843434e+003	9.737812e+001
3.845363e+003	9.744845e+001
3.847291e+003	9.746248e+001
3.849219e+003	9.748291e+001
3.851148e+003	9.765212e+001
3.853076e+003	9.787095e+001
3.855005e+003	9.763339e+001
3.856933e+003	9.751266e+001
3.858862e+003	9.759605e+001
3.860790e+003	9.760624e+001
3.862719e+003	9.751545e+001
3.864647e+003	9.757484e+001
3.866576e+003	9.765428e+001
3.868504e+003	9.777901e+001
3.870433e+003	9.769716e+001
3.872361e+003	9.767843e+001
3.874290e+003	9.775711e+001
3.876218e+003	9.777473e+001
3.878146e+003	9.782233e+001
3.880075e+003	9.781378e+001
3.882003e+003	9.775250e+001
3.883932e+003	9.782784e+001
3.885860e+003	9.792450e+001
3.887789e+003	9.793465e+001
3.889717e+003	9.795853e+001
3.891646e+003	9.787144e+001
3.893574e+003	9.789086e+001
3.895503e+003	9.796951e+001
3.897431e+003	9.801832e+001
3.899360e+003	9.805527e+001
3.901288e+003	9.802906e+001
3.903217e+003	9.801207e+001
3.905145e+003	9.806054e+001
3.907073e+003	9.816415e+001
3.909002e+003	9.821635e+001
3.910930e+003	9.828003e+001
3.912859e+003	9.831461e+001
3.914787e+003	9.831024e+001
3.916716e+003	9.827623e+001
3.918644e+003	9.831781e+001
3.920573e+003	9.836240e+001
3.922501e+003	9.836029e+001
3.924430e+003	9.836991e+001
3.926358e+003	9.846790e+001
3.928287e+003	9.847469e+001
3.930215e+003	9.846069e+001
3.932144e+003	9.848050e+001
3.934072e+003	9.855127e+001
3.936000e+003	9.863383e+001
3.937929e+003	9.869978e+001
3.939857e+003	9.872289e+001
3.941786e+003	9.872005e+001
3.943714e+003	9.874815e+001
3.945643e+003	9.879138e+001
3.947571e+003	9.878904e+001
3.949500e+003	9.886823e+001
3.951428e+003	9.894783e+001
3.953357e+003	9.898174e+001
3.955285e+003	9.898339e+001
3.957214e+003	9.903140e+001
3.959142e+003	9.908270e+001
3.961071e+003	9.911841e+001
3.962999e+003	9.915744e+001
3.964927e+003	9.922633e+001
3.966856e+003	9.927116e+001
3.968784e+003	9.929913e+001
3.970713e+003	9.933476e+001
3.972641e+003	9.936504e+001
3.974570e+003	9.938223e+001
3.976498e+003	9.943727e+001
3.978427e+003	9.949274e+001
3.980355e+003	9.952000e+001
3.982284e+003	9.953939e+001
3.984212e+003	9.960159e+001
3.986141e+003	9.965881e+001
3.988069e+003	9.971152e+001
3.989998e+003	9.973415e+001
3.991926e+003	9.979321e+001
3.993854e+003	9.983587e+001
3.995783e+003	9.989281e+001
3.997711e+003	9.995358e+001
3.999640e+003	1.000000e+002
4.001568e+003	0.000000e+000
