# Supplementary material for: Highly efficient nickel (II) removal by sewage sludge biochar supported α-Fe2O3 and α-FeOOH: Sorption characteristics and mechanisms
Source: PLoS One. 2019 Jun 12;14(6):e0218114. doi: 10.1371/journal.pone.0218114 (PMC6561682; doi:10.1371/journal.pone.0218114)
Supplement: S1 Data — (ZIP) [file pone.0218114.s008.zip › Raw data/Characteristics/XRD/20180913dxh/MSBC-after.txt]

;RAW4.00
[RawHeader]
Date=09/13/2018
EstimatedTotalTime=434.9
FurtherDQLReading=0
HardwareIndicator=65519
MeasuredTotalTime=4.468
MeasurementFlag=1
NumberOfMeasuredRanges=1
NumberOfRanges=1
Time=16:35:19

[VarInfo]
Type=USER
Flags=0
Value=

[VarInfo]
Type=SAMPLEID
Flags=0
Value=Commander Sample ID

[VarInfo]
Type=COMMENT
Flags=0
Value=

[VarInfo]
Type=UTF
Flags=0
Value=

[VarInfo]
Type=CREATOR
Flags=0
Value=V5Converter

[VarInfo]
Type=CREATOR_VERSION
Flags=0
Value=2.2.47.1

[HardwareConfiguration]
AbsorptionFactor=9999
ActivateAbsorber=0
Alpha1=1.5406
Alpha2=1.54439
AlphaAverage=1.5418
AlphaRatio=0.5
Analyzer=0
Anode=Cu
AntiScatteringSlit=9999
BeamOpticsFlags=0
Beta=1.39222
BetaRelativeIntensity=0
DeactivateAbsorber=0
DetectorSlit=9999
DivergenceSlit=9999
GoniometerControl=0
GoniometerDiameter=560
GoniometerModel=512
GoniometerStage=0
Monochromator=0
NearSampleSlit=9999
PrimarySollerSlit=2.5
SampleChanger=0
SecondSollerSlit=2.5
SynchronousAxis=0
ThinFilmAttachment=9999
WaveUnit=A

[RangeHeader]
ActuallyUsedLambda=1.5418
AdditionalDetectorMask=257
DataRecordLength=4
DelayTime=0
DisplayPlaneNumber=0
EstimatedScanTime=435
ExtraParametersMask=0
GeneratorCurrent=40
GeneratorVoltage=40
Increment=0.0202164
Increment3=0
NumberOfCompletedData=4205
NumberOfCounts=1
NumberOfDetectors=0
NumberOfDrives=2
NumberOfEncoderDrives=0
NumberOfMeasuredData=4205
NumberOfVaryingParameters=0
RangeStartTime=0
RotationSpeed=0
ScanMode=1
ScanType=Locked Coupled
SimulatedMeasConditions=0
SlitChangerIn=0
SmootingWidth=0
Start=5.0001
Steps=4205
SynchronousRotation=0
Time=19.1

[VarInfo]
Type=PSD_DISCRIM
Flags=0
Value=0.11;0.25

[VarInfo]
Type=OPTICS_V5
Flags=0
Value=H4sIAAAAAAAEAO29B2AcSZYlJi9tynt/SvVK1+B0oQiAYBMk2JBAEOzBiM3mkuwdaUcjKasqgcplVmVdZhZAzO2dvPfee++999577733ujudTif33/8/XGZkAWz2zkrayZ4hgKrIHz9+fB8/Ih7/Hu8WZXqZ101RLT/7aHe881GaL6fVrFhefPbRuj3f3v30o9/j6PHn1bKoFnmb1yfVYlUt82X7NGuzlN5eNo/eNcVnH83bdvXo7t2rq6vx1b1xVV/c3dvZ2b37e3/x/PV0ni+y7WLZtNlymn9k35rd/NZH6U8WTTEp8xfZIv/sI4eH/eJp3kzrYtXyAN7Mc8Lqbio//daf19V6dUY90gif5DWN78vJT+fT9mXWzj/76O7T/LKY5nf9N/xW/d7l25MyaxoFYSnjQbnLiPA/5pXjabvOSn3nRQa8szI9I+Kk51WdTqtlW1dlWp2nq7qaradtcxdf1usFQMfwzJZvX1ZNIRTY+ejo8Wui8ywrCZnX1GVWFj/gbo7Os7LJH98d+vrx770onxV5OXuVU3/FFB+eVMtlzr816d2jx4I8pv51XtLnR6dLwiGfPb7b+0bbUmftujn68q1poh88/gJItFV9bXA/2nl8t/8hkDqb0dBfrBeTvD56eP/x3c5Hj78gfj0vpjyKZ2V2cfSyLhZZff2mzqZvm/R1TkSdub+Pm6aaFtyaeuy++/jbWSMf5rMAzhHNAVFv8Gv/xU6X/Ve7DfyXPfwibwbfPv6yLogQMn8/mdctjaR8fNf/1JPdN9er/IiZ8ffnfx97fMTfPe6MiH+yoH9RLB2P7T74KP0ie+c+2LulUN314cckLPZ9XMa4iYH3syRbIbpHj88a6qC4zHVS7J/2i7NlS/Jk5Kzz6eMnebawfK2gH98NPn3sC3MT/tkT9JSm+aKgEYZf0OygL0daTwQjHz82b+rfXzUQ586HJGJrkvSZpX9KOv9RSzxDOnc9yflrMEpHX9vvBtQ1fb3A1zw9r/OszGcpPnx/fR3M1V2v3z6T9b6Mc9iXhOT0rkXxrqD3w2C1AP3u3PoEPn3X5stZTlT6/67W330QVfseNk3K+MnkGaH6KPVadL46euzR6Mh8/Piu/6lp4vEjhuoB9Vjc+/TL5ZOqKvNs+VH61bJomfJErvPiYk0UeVVczNujV3k2+25dtNRl96vHJF61/PpsXZbH02neNI/vuk8fP71eZoti2m8TfPH4aUGMBK/tebEoWp4m+1EDU+r99fhpfp6ty/Yns3Kde8PSkdBsFi3pUP76s4+g3D4CvLvesKHjTub59G0+c+rNfPD4ZN201QJsgJ69vx6Ll3jbHo/XbXVS51mbv6yrFZmza9NZ5JsAv6bnKNx/0HcUzprX02y5JPF1g7CfgEqlcL1O7T/yN1kUdxg/ssH50VckcefFEuzPfxvdCKHta7+44vvZUHX82+/17PnJeu/3OhnSe93vb1J9PydarzuSvnn7+aHrmCDE8hhCRN8FX4c6z//qm9J7r1twwA1qLzUfZtTH/8vVnwyIP7VyfrJmQX9Z58eznyY9ls/e462fBYW5obcPUpZDLPfd7DJ/ni8v2vlxuZpnuxG26zUJWa/79TfFfl+eP63W9KZhwH/0D///AQu+nF83CNn488gIzZTvju/v73x6E2t+DWhfLUtgTzwpMY37G3NSlWvRW6fbO/eZhcwnjykgLBbrxdH27vjBwwefPry3e2//4NO9e7v3H5x+cm/ngBSdtiA9+I5/GW6pDX42BOhr0OSHIVh7NwvW3mbB2vuRYH1DgrV/7+E3KVkG3I9EK0KUn23ZolR2dhELDvttBqVLvv+ReH1D4rV78E1Kl0L7kXD1afKzLFtPeBFjg2BxgyGpesL55h+J1DcgUvce7u3tfXMy5cD9SKgiRPlZlqpXyExsFCtpMSRX/O3PlmD9/12sXHpvfP+DBKoH6P8jovSzJEo9cvysCNGzarpuvKXOiBT1moRi1P36m5IjSRB+eU4rf5/u//9XmMLhhany20tSHMouQxFCgjJnbb4gxJ5XF8WUZ+fNV7//2YufPH5+9vT3P/n22cvHd91XZuLe5O/ao7PlJSWAiczzYuVoHcw2t3v8e+XX3DdoYX+nXHIXhc04PT97MYjKc1o1SJnnhrre/ZCuX365oe+XVUHLrBs73/uQzs1cvPzy9Y1TYVe0t9NFdZmnbZUu8uk8W4IrUlI5q991CMd7m3H82fcZNnHrB2k5WWA5W55XqSVfLB8rn2feX0+LZlVm1599xE1S+jRcZP/q9z9+/vLbx+Hn3ZdS9FRyTzyWW6GzF6Cjf3Ug7w2gE37efem90TGBv4dP8FmnA/tdFLff//gnP9+Enr79vkhKBCWfTuzvFrZ83UXoyemb4zguaH87FMKFJPmM3sKiXAeHU/NpF43T56dfnL54M0CVJS2Epvpu6nq6BU3U//WmzfukQ3b9Jj5lr47fnH25adL47dvRq+9ZyOfn0c9tP8E3XSyffXny+3/5Ko4g95cGr9/tL2gf9Be0P8+XxIm0mhguPNuP46vPGxZQJfD7muunR4+Hv/Qdt5+syjaepTPfhG6afvpNeWddb/XtTw64Zt+tKfj9/5ZL1huZsVB74pa5uEQt00CMH4/v93Yikfz9nQ8N2u/dfx8LPDjEfRnie1rhYZa9LTufrOuadWaPnc03ITvrpz9b7Lw4/v8rO9PIzFx3o+yvw833I8z86c8pM3sD/Lli5pfVVV5HWFk+DxmZP/vZYuPvDnDx/5cZ+LudIPl2WaKd8QADx7Tx3t7OB7PwewVEXXX8LY+Jd3e+cS6+e5MLcjxt11kJnCU6PDpdkjuaE9/0viGitdM5cUn+i9ZFzc7rkf4+Aw17Xz4+W1Kna+kUWAMlmbrYN7Hmb7L6Im+fldnFEaVInhXv0NXmdgbNVJzVLyc/Tcg7x/73evb8ZL33e518FHz/Mmvnn31092l+WUzzu59Xy6Ja5ESIuy/rYpHV12/qbPr2LgcG1XrZ3o1BOimzplFAJ9ViRf4gtfySpHrK7Sn+zsp8xlOsPtqgVVajN6jo7lqf9ehxN+iNr3rtfMovdkPSzevPvYhx44paGLptXifohDRDmVA/FDPfnaz5q27UEU8y3OX5ymcARNx+mRUlEiD4sxHwLK9BPIBP46GAzGAqDT6vq/XqbMba6ZvmpZu49ta8Js1FlrX9CyYX0RNylJ5TNDStlm1dlWl1nq7qakai1aiQQY6/9kiy5VuTu6LpeLAhjlL19jUDKdaZ76HH5BPqrF03R1++NU30A9IfhARJ1rVB/mj3AfRb99PBTHuYP+j5BsHXoYvgf/VNeQqvW3DA/4/S6jIg/tQKu+qEDWn0DW/9LFj9Db29p3X3mew2K6Qm8dlju16ToTVS+fqbYr/IuvH/91nw9ivj1vDefoXnNtBu5wrvnm7v3I87w9u74wcPH3z68N7uvf2DT/fu7d5/cPrJvZ2DiI883PLnym2O0+SHIVh7NwvW3mbB2vuRYH1DgmWc1G9Isgy4DaL180+0DFF+tmXLrC9tEi5tMyhd8v2PxOsbEi8N6r4h6VJoPxKuPk1+lmVL1kk3CBY3GJIqfPkjkfpGRMolP74RmXLgfiRUEaL8LEuVLq5vECtpMSRX/O3PlmD9/12semnCrytQPUA/v0WpR46fFSHqJm4jUtRrEopR9+tvSo4kQfjl+dmy/XT//7/CFA4vXGO7vSTFoUjWXQgJypy1+YIQe15dFFOenTdf/f5nL37y+PnZ09//5NtnLx/fdV+ZiXuTv2uPzpaXlAAmMs+LlaN1MNvc7vHvlV9z36CF/Z1yyV0UNuP0/OzFICrPi2WeMs8Ndb37IV2//HJD3y+rgpaBNna+9yGdm7l4+eXrG6fCZL7T7XRRXeZpW6WLfDrPluCKlFTO6ncdwvHeZhx/9hXdJm79IC0nCyxny/MqteSL5WPl88z762nRrMrs+rOPuElKnwZrTTQ5x89ffvs4/Lz7UoqeSu6Jx3IrdPYCdPSvDuS9AXTCz7svvTc6JvD38Ak+63Rgv4vi9vsf/+Tnm9Azi5jviaREUPLpxP5uYcvXXYSenL45juPCi6O3QiFcSJLP6C0synVwODWfdtE4fX76xemLNwNUWVazPNV3U9fTLWii/q83bd4nHbLrN/Epe3X85uzLTZMm68O3olffs5DPz6Of236Cb7pYPvvy5Pf/8lUcQe4vDV6/y4uVZzP65MV6Mcnro/vk0XU+emxX78OFZ/txfPV5wwKqeKtfc/2U1tIHv/Qdt5+syjaepTPfhG6afvpNeWddb/XtTw64Zt+tyWP//5ZL1huZsVB74pa5OEQt00BgEg9K9nYi4cf9nQ+NNO7dfx8LPDjEfRnie1rhYZa9LTufrOuadWaPnc03ITvrpz9b7Lw4/v8rO9PIzFx3o+yvw833I8z86c8pM3sD/Lli5pfVVV5HWFk+DxmZP/vZYuPvDnDx/5cZ+LudIPl2WaKd8QADx7Tx3t7OB7PwewVEXXX8LY+Jd3e+cS6+e5MLcjxt11kJnCU6PDpdkjuaE9/0viGitdM5cUn+i9ZFzc7rkf4+Aw17Xz4+W1Kna+kUWAMlmbrYN7Hmb7L6Im+fldnFEaVInhXv0NXmdgbNVJzVLyc/Tcg7x/73evb8ZL33e518FHz/Mmvnn31092l+WUzzu59Xy6Ja5ESIuy/rYpHV12/qbPr2LgcG1XrZ3o1BOimzplFAJ9ViRf4gtfySpHrK7Sn+zsp8xlOsPtqgVVajN6jo7lqf9ehxN+iNr3rtfMovdkPSzevPvYhx44paGLptXifohDRDmVCmuAZI5ruTNX/VjTriSQamvAjm3ePLrCiR/sBnDeSbeLygjIq+AdaUPNp83VKfYZSgH753jKCi+zWDBNYHP59k1JL5Q8SzAyQumdro7uvsPG+veeIjWGsrRvvLVW7+Tk/Kqsn1j+hw/ReJ1fBuj9EopAU/alMGafgl9tVjgzP9xgPNZ3Y4JjjvB8xHoMvju4Nf9188evPki98f/396+vrkVeRV844Xz7OwPcmWb026ktp4f6X+HyycJLoXxTIrO18cfGSAy9ST3LTr5ujLtwaN4OPH5k39m7wYYr7Oh4+7tPLMM302KVhHQ4qscKu9uCqWv7+yWFzu9cv0dUEZHTRPGVbzUfp5Xa1XZzP2Xb4GKwc9RyxZ5PtN9scN0/Rj3hIVoq+9YM4lVQt+Ts8pUTKtlm1dlWl1nq7qakYs3iizQ3285zC6M+1T+/Rdmy9n+SwcW7pFrGN+t7y0e+f/NfpWPvGYNPiA9BwhQVb62krFLq80dj8dXLXjOfuC8oWRIMN9FwYa9vNvKth4nwW6/w+GzZsWKT50YU68nQ2LQSdffvHk9389vCD3epVP4fxsff6P/h2TvEy/KOqa5JL+97oqy7y+880vjjFKP3n8ahCnLypi3uIH+Sx9XRYuM/ONLZAxAsdPvzOIgEyJpM99Pu9g8On9+8gv/L9xCUz44j0jPV9JDCXjPYUhHzQ525xO8v113qbycWDPhBtP3/z+L4/ffDuefceb3Im+f7eXev90r596P2teT7PlkhB2pLWfPMZvOs4Cnrn39/VRy34jqUqaPv9z5SCM9UgHaSaYP1MLUc/wV4y7499z55FXmB/731n9SWrSw07n+x/5m/7/oybD1AWNbCg7oxM8lJ7Z2YvnZ7ZjGcbdg/ux/ExI7KOAM5iDaEhghMLGhT18hVPymfByXDxNwChOnUeaz6uclLHo4o7TGOjp9/Ma086735wPeTdEuO9Qxr7f5FD67cW7/KE7lN0x9eOIH6KLaJyEG33Er5YLiUa+tqvYXeh82Ne2G7l//EDSNS4fIty3id/5AyNu366atsP0oUcQ5/qwDTPDDyN8umv7FdT6vB9tsIn5fzKr0VT4/ucsoOoN7OdUAH4IMVLXzdh9T8Znrhd17zhb53IoBfAjxv5/IWPH8wb/v+P3H+UEfu6c3Z/NnIBA2RD//uTr3//1m6fDKQGNWzbGvl8//Kfef/KLL4e7/8ntTf3eEPX/XMXbQvMPireHxJFXPF5nixUNsizXC0pqo01EOIdahqI60OqbEtxuILdY/P9Hansj+7qCewOgW8e6u/FQl7/oxbr3d2Kh7vsIyr3995GUGwb5syIsWAbjtaSLOo/bL//7rg3zvvvZEoefHxmb8f7+zoO9A/z/gyRjE8xbC8lQQmhHZSTIB43vPdzbeXj/3s6Dn0th2TTunxW5gSd8VcyQcO3JjPsulBf7+c+WrPzIdLw/oNtLxc6Q8YiIxb3x7v2HlCt9AKb+uROLb9aGxBc4Bt0t+brhb57ny4v+mgd/lZrvghienN6z58+/+v1fH//+z09ffD60+EEc3ZD33aa2a0T9Ptx0S/zjOzz++BA8YVak6YPXFPBGFmk4pSDfdRF+/fz187M3v//rs586HV6q8d4fxKdjlOXDSj7soKRNY8gQKl++HCDbuq6xWKdvI0fQznNNqWxAq7+U5f4MRikf93CihSyKZDZQR967288t7bzvEtbNmSdelPJ0sixS2UHGI5YBbh+SN0Pgm60UEPkuEBkCJSmhWJqYMOcMts0emQnsU/nIJMJMViMlpTbYuA+Gl95e/v7y79PT1yevIq+b9zyu4AH4eSNq4/3VSSnRas+XdXFBtC07uaaHHxngklfzkjqRjx+bN02uv0GCqPPh4y71gjT7SfWkevflOU97kHTv5CUxfQwonpJkqefv0y1iUU7OZZSFpA5FIzDsOx+ajvSw6Gcfe19uyjyi8cJv/LOabfRR6054PLlo30i3iH1sepc+vfP/4bzjw1vl2e/9bOhCloFuMl60HRE1kol/UQnn7u6M76ffWyy+737bIANbYJZJDp1YLMnPhL0ulm2VZgKNEbm1HOCVExElYqkX1VDiPfzmJr7/Rll+AMW+Wvsh8uytF0dvw7Q7UZ4dipu+OxAzfTcSL3335yRWSs2HMLH/f4mZPiyr0IfkgiRi901B00DMtL07fvDwwacP7+3e2z/4dO/e7v0Hp5/c2zmIZhiGWn5QWPVeOeybyPFBYdWQqHw7B6NEZEW/CIVFPvyRtHwT0kJ27BuTFwPrRxLTIcgHyUzH/7m313eJbnZ6hsItkWkRqA0DMGGXicu+RhQGZ+D94q/Xzymy/9mLvO4NRV57Oz9HkdfrqizzOuJ/yhebYi5uwEFMJOjiL7+psMtHJRJ49b/e6II6vL9RT/R22HdnfSD8cu+EARh//v/hEGwv7s52Q7D9H1oINsj/x++IbIaP9xB5/SN/0/ftL3GRCN4B5+ivOvm3kwJ5x8U0DFQ+/P337v/+ezERGGpzsxwIeDZy36g03GIUfQX4Q2Tqn8MYjUnxtLjM64t8Oc0jHmi3ReiKdr792fJJB1eG/3/jk3o6Yu8DXdIIqFt7pP+/dEkjBPkgj3RImE5/0Rpid5NERZuFYhVr8nMiW/9/k62db0qydn4kV31yfJBUdeO8rxPmiVGnsIbeEnvMBuqxugD+F487pmtYV8SEcQiBbyJQZFTfM1T88ovfH///sGAx+BN6LpsV66YfFtNSpi4dZwu4Zl+en9Py8CBTvCsa3+TfYNG/W5P8/P9K2ziloMIwrCUG1cT98S6JfkwrPHg4Pri388BXAx2K34LnJBIhtzF9s57kqQsfU44b348ZX7559Xv9/vTP8cnv9T4MaZAJevS/f3yXvxI9FcS1NFOvc4oFZt4Htm1KNPOyHpT2IEp5Hzy8ZRog7CEa/EdbxOMejcfNG99ovDOMNKwCdUFqTA2W/dN+cbZsSdM5mxF8KiJvFIYFjtnyPg+yTs3GJNTOUBKK5umHnITCgn+ZTfN5Vc6iUfjz3+fF7336+5zGw2375e0C68EpumsB9fmr89WmgPopgZ6S0br7nCLeuy9fu7+vl+9Or/MfDr95g+lObjzX9MONu7/JZNI9KOcbk0kPIsnrzcmk9/EgzCSnpv/309vPf5/T3x//fw+d/X4Z591BYd+PC/tXy7fL6soOY6PE/2RRY4b6Qj9IAsurll7p/vtR7MuXb37/16e/V+ytDybW3iCx7v+/hFj3vhaxYm99MLEG1zLuffr/EmLtfS1ixd76YGLtDxLrwQ/b5v6/e+GnY8z+P7f0sxH/7szfbvHHcfb/55d/7j24lcXefV+LfXOW4v8vyz+7t1j+sW1uloWfo+Wf3Ygw/FCZ+kfLP/mPln/6acdvIEn9o+WfHy3//Ei2frT887MuV5rp/xCp6jhZkUTJzY7V/5eXf7qe9fvFi9/MAtCGoPH+YNB48HMUND4r3imhDU91g8eyaDeFjvR1qpFNL3LEd99Y3OjwiESN3S83+snU+IcaMZYOue6kD8SLZjjdaJE+//9yrHgQdau7seLODy1WPJ40VU0dbOL/Z0VJFPj9XxS///Pq6klOin1vfA//j8uDNOeZui3Po62Lq3r9xfh9sNFNfK/gv9nI8Eb8+6ruh8jBP5eBIfiLGeNZhiWFWGTYbdIJDTtff1P+6/Oiad90XZEBF/a7NTljPzzX9ehxQSaePBf88PxW863nyO6Gbu1r4ugyv8XobznwH96Yv3l3/ev62D8UF7s3UT/7bjcYngyAoRKJjvmUnKkYIbt0ZI1/95aNd/cfiCfr9XJXkPxG3ftIWvVmY9jVKT8XtOjj8M04/WSK3tPlf/770/9+1hz+Twcd/oc/XIefPpsUTFuwYcfHeXNVLH9/S8UBR98RuZjlKV4R3765rZ8z7Nt3++87PPEWm7wdN2DX2zfq9rzHcLozH/f6w9c6rr/lr93/LwcAD9/LfeLZ+6KaxfJ/7rvQYbKff1Oekgz2y/OzZfvp/v+7PKVvwmsIh2V19ntm+OJQ9iSdxARE+vOszReE2PPqopjyrJx8+cWT3//1y8d33Udmot7k79qj16t8igW4rc//0b9jkpfpF0Vdk3zadbg7dpK5+ePfK7/mruEY2t9JHLoY3ITSTx6/GsTpiwpprB/kMzU2cQT2PgyB46ffGURApgSaKA34vIPBp/fv37u/GYufbZ9rM198kCMkevxseV6llkyBwpAPmpxtkPypBhymrE3l48DCCTeevvn9Xx6/+XbwXfCmJBHk/bs9l+zTh++bvcBvOs4ib4K/r4/ajFKlLalKmj7/c+UgjPVIB2kmmD9TC1HP8FeMu+Pfc+eRV5gf+99Z/Ulq0sPupjWR/w+qyVsvYegED8ZXewPx1f1YJHVw34+a4sQ+CjiDOejmEEA4xSTE4uJ5mRUllIU4eUHu2MuWfbtqXGZYhC7UkHFvMmzDXtcPz8G8a3sXBPvuZrTBJm/zJ7Oa02vsdf4cO5y94fUDj/9/+Y9dFfzg60TF3dywzuhQyPQjJv9/OZPHY6z/3/H+j2Knnzun4GczdhIoG+KEn3z9+79+83Q4dFL/bmOM8PXDJOr9J7/4crj7n9ze1O8N0dHPVVwiNP+guGRIHHmZ/XW2WNEgy3K9oIQg2kSEc6hlKKoDrb4pwe06vIvF/3+ktjeyryu4NwDyYoLNMcHAkgt/0YsJ7u/EQoL3EZR7++8jKTcM8mdFWL5c5QiNn+YXdR63X/73XRvmffezJQ4/PyLb8d5Deh483Ic39QGSsQnmrYVkKHDeicjI3vj+wb29g093P937uRSWTeP+WZEbeMJXxQyJqZ7MuO9CebGf/2zJyo9Mx/sDur1UDK3Xx8Ti/vjg0/t7+N+nP5di8c3akHgieNDdkq8b/uZ5vrzo54b5q9R8F8Tz5PSePX/+1e//+vj3f3764vOhJDFxdEPed5varpEB8OGmW+If3+Hxx4fgCbMiTR+8poA3kszm9IJ810X49fPXz8/e/P6vz37qdDil7b0/iE/HKMuHlXzYQUmbxpAhVL58OUC2dV1jUUPfRp6gneeaXtmAVj/l7/4MRikf93CihD9FMhuoI+9FUv2fvm+q/+YsFCfvPZ0syXw7yHjEMsDtQ/JmCHyzlQIi3wUiQ6AkMUQ/O9niTeljWbqLpNTki5SwSL/3j/xN34/n1LRRmEv72UyjSYex/Fn4zabEmbS8e/qL1sjeUFJJUmg/N4kzi/bPaVrYGMobc2NfLRfVeum1/MZSZMfvaAxPi8ucltiW01ig0W0Ruk6db3+2HKjBYCM1H0LM/r/sSPW04Nd1pDasy5G0fB0/ant3/ODhg08f3tu9t3/w6d693fsPTj+5t3MQW60bbPlBrtZ75bVuIMcHeVpDYuS02kZZijYLBSrW5EdS9U1I1XjvG5MrBfUjyeoQ5INkq+tZHnydFUwx7F/WBb0lhtkJ1GM1+/63jzsGbAhuTCyH6dB3BcmJZQNuvSLjy/cd7iPn0xn7nRL/DDbvAzo6+fKLJ69/f/n36enrk1eR1817XojAqPsuUedPKMBsVqybviu8dyB0epJnCzhxX56fUxAyqIPfFY2vr25QR/+fz5JssMkqH8OqYyjpt72/M76/u/swoivu7T8c7x8c7PrKoUPyW7EfM29KziSFhS3JHfnhzsNO2bF+P758/ebV70Urdq+OT36v9+FLh1LQp9/i8V3+SrRYx/mnSWO0T3IsRadELufy71OQR0QKP7hVxCTQYjFR+E08JnKAwtbfdBik0GEPCDSpLjVV9k/7BS0HknZz1iL4VOTaaIU3pL8Loi4mwvv4cUdX+H92Ii2SAtLCFxSkl+EX+wjBfJLaCOjtsrpamqkPvntsXjdtGwRKnQ8fdxWwH4232UUeCcYpjkKsxUkFbhMPx6VZqi3eO/SWKbob6azPWoONNkberrn28rPLbdGhdGfZp/TpuzZfznKi2Q83/j4FtrcIv798e3PcvR+Pu7tOzf33TZfR74ySdTK9Dx4ft202nWMydICwbuSl5Pzne/kckpo1iL+fWv/yJSVXj794+fz0dvr8A/yM9/EyBofgGTG1CdvM61lBjMIM27DVgy/g0fT9iPL5ly9Ofn/+530sneATtXCCmP5kR/3/U8rqR8rqR8pqk7KybG1+h2Ev1xcX+expDU+kzRcSJcKVPZsdvbmq3szzNmMk9TN8za1fr/JpcS4LJGHL/tfkK/T72di1cYdv7jpo+U10fdshv+9473ousvlL/FMjoDw3/w/a0XtyxgMBAA==

[PSD]
ActualTwoTheta=9999
FirstUsedChannel=0
FixedPSD=0
PSDOpening=2.89601
PSDType=5

[Drive]
DriveFlags=1
DriveName=2Theta
DriveNumber=2
DriveOffset=0
OffsetIndex=0
OscillationAmplitude=0
OscillationSpeed=0
StartPosition=5.0001

[Drive]
DriveFlags=1
DriveName=Theta
DriveNumber=1
DriveOffset=0
OffsetIndex=0
OscillationAmplitude=0
OscillationSpeed=0
StartPosition=2.50005

[Data]
     Angle,       PSD,
    5.0001,        52,
   5.02032,        52,
   5.04053,        71,
   5.06075,        67,
   5.08097,        68,
   5.10118,        66,
    5.1214,        50,
   5.14162,        72,
   5.16183,        72,
   5.18205,        60,
   5.20226,        56,
   5.22248,        47,
    5.2427,        71,
   5.26291,        66,
   5.28313,        66,
   5.30335,        58,
   5.32356,        49,
   5.34378,        64,
     5.364,        60,
   5.38421,        62,
   5.40443,        67,
   5.42465,        52,
   5.44486,        53,
   5.46508,        59,
   5.48529,        51,
   5.50551,        58,
   5.52573,        60,
   5.54594,        64,
   5.56616,        51,
   5.58638,        57,
   5.60659,        55,
   5.62681,        57,
   5.64703,        48,
   5.66724,        65,
   5.68746,        47,
   5.70768,        65,
   5.72789,        53,
   5.74811,        53,
   5.76832,        54,
   5.78854,        54,
   5.80876,        57,
   5.82897,        65,
   5.84919,        44,
   5.86941,        55,
   5.88962,        48,
   5.90984,        60,
   5.93006,        49,
   5.95027,        61,
   5.97049,        63,
   5.99071,        51,
   6.01092,        42,
   6.03114,        50,
   6.05136,        53,
   6.07157,        52,
   6.09179,        34,
     6.112,        45,
   6.13222,        38,
   6.15244,        48,
   6.17265,        43,
   6.19287,        43,
   6.21309,        62,
    6.2333,        41,
   6.25352,        56,
   6.27374,        59,
   6.29395,        39,
   6.31417,        54,
   6.33439,        37,
    6.3546,        46,
   6.37482,        38,
   6.39503,        58,
   6.41525,        50,
   6.43547,        52,
   6.45568,        54,
    6.4759,        48,
   6.49612,        49,
   6.51633,        56,
   6.53655,        51,
   6.55677,        48,
   6.57698,        56,
    6.5972,        42,
   6.61742,        45,
   6.63763,        47,
   6.65785,        44,
   6.67806,        43,
   6.69828,        50,
    6.7185,        58,
   6.73871,        63,
   6.75893,        46,
   6.77915,        43,
   6.79936,        57,
   6.81958,        53,
    6.8398,        46,
   6.86001,        59,
   6.88023,        49,
   6.90045,        54,
   6.92066,        42,
   6.94088,        46,
    6.9611,        47,
   6.98131,        48,
   7.00153,        42,
   7.02174,        40,
   7.04196,        45,
   7.06218,        52,
   7.08239,        47,
   7.10261,        44,
   7.12283,        47,
   7.14304,        41,
   7.16326,        60,
   7.18348,        48,
   7.20369,        46,
   7.22391,        51,
   7.24413,        52,
   7.26434,        47,
   7.28456,        50,
   7.30477,        47,
   7.32499,        34,
   7.34521,        47,
   7.36542,        45,
   7.38564,        45,
   7.40586,        30,
   7.42607,        48,
   7.44629,        37,
   7.46651,        46,
   7.48672,        43,
   7.50694,        35,
   7.52716,        40,
   7.54737,        53,
   7.56759,        53,
    7.5878,        62,
   7.60802,        41,
   7.62824,        44,
   7.64845,        39,
   7.66867,        57,
   7.68889,        44,
    7.7091,        38,
   7.72932,        33,
   7.74954,        43,
   7.76975,        38,
   7.78997,        47,
   7.81019,        33,
    7.8304,        49,
   7.85062,        44,
   7.87084,        45,
   7.89105,        38,
   7.91127,        42,
   7.93148,        53,
    7.9517,        45,
   7.97192,        41,
   7.99213,        43,
   8.01235,        41,
   8.03257,        47,
   8.05278,        44,
     8.073,        42,
   8.09322,        52,
   8.11343,        37,
   8.13365,        45,
   8.15387,        38,
   8.17408,        40,
    8.1943,        34,
   8.21451,        46,
   8.23473,        45,
   8.25495,        46,
   8.27516,        40,
   8.29538,        40,
    8.3156,        39,
   8.33581,        32,
   8.35603,        39,
   8.37625,        54,
   8.39646,        44,
   8.41668,        39,
    8.4369,        41,
   8.45711,        41,
   8.47733,        45,
   8.49754,        37,
   8.51776,        44,
   8.53798,        48,
   8.55819,        30,
   8.57841,        39,
   8.59863,        43,
   8.61884,        41,
   8.63906,        38,
   8.65928,        39,
   8.67949,        43,
   8.69971,        40,
   8.71993,        36,
   8.74014,        49,
   8.76036,        46,
   8.78058,        51,
   8.80079,        55,
   8.82101,        53,
   8.84122,        42,
   8.86144,        49,
   8.88166,        35,
   8.90187,        46,
   8.92209,        37,
   8.94231,        40,
   8.96252,        39,
   8.98274,        42,
   9.00296,        31,
   9.02317,        47,
   9.04339,        24,
   9.06361,        41,
   9.08382,        40,
   9.10404,        50,
   9.12425,        35,
   9.14447,        33,
   9.16469,        39,
    9.1849,        44,
   9.20512,        45,
   9.22534,        37,
   9.24555,        32,
   9.26577,        45,
   9.28599,        37,
    9.3062,        33,
   9.32642,        45,
   9.34664,        50,
   9.36685,        28,
   9.38707,        32,
   9.40728,        40,
    9.4275,        48,
   9.44772,        49,
   9.46793,        51,
   9.48815,        31,
   9.50837,        49,
   9.52858,        33,
    9.5488,        45,
   9.56902,        41,
   9.58923,        36,
   9.60945,        40,
   9.62967,        43,
   9.64988,        36,
    9.6701,        35,
   9.69032,        37,
   9.71053,        43,
   9.73075,        38,
   9.75096,        39,
   9.77118,        25,
    9.7914,        34,
   9.81161,        38,
   9.83183,        36,
   9.85205,        31,
   9.87226,        36,
   9.89248,        39,
    9.9127,        34,
   9.93291,        27,
   9.95313,        34,
   9.97335,        35,
   9.99356,        24,
   10.0138,        39,
    10.034,        30,
   10.0542,        54,
   10.0744,        31,
   10.0946,        33,
   10.1149,        40,
   10.1351,        37,
   10.1553,        43,
   10.1755,        39,
   10.1957,        37,
   10.2159,        37,
   10.2362,        38,
   10.2564,        39,
   10.2766,        36,
   10.2968,        44,
    10.317,        38,
   10.3372,        35,
   10.3575,        33,
   10.3777,        36,
   10.3979,        34,
   10.4181,        42,
   10.4383,        34,
   10.4585,        45,
   10.4788,        47,
    10.499,        33,
   10.5192,        43,
   10.5394,        39,
   10.5596,        29,
   10.5798,        40,
   10.6001,        33,
   10.6203,        33,
   10.6405,        34,
   10.6607,        37,
   10.6809,        43,
   10.7011,        44,
   10.7214,        44,
   10.7416,        42,
   10.7618,        36,
    10.782,        31,
   10.8022,        33,
   10.8224,        30,
   10.8427,        30,
   10.8629,        38,
   10.8831,        43,
   10.9033,        35,
   10.9235,        38,
   10.9437,        37,
    10.964,        36,
   10.9842,        34,
   11.0044,        30,
   11.0246,        27,
   11.0448,        41,
    11.065,        26,
   11.0852,        33,
   11.1055,        33,
   11.1257,        35,
   11.1459,        35,
   11.1661,        37,
   11.1863,        31,
   11.2065,        36,
   11.2268,        38,
    11.247,        34,
   11.2672,        44,
   11.2874,        26,
   11.3076,        45,
   11.3278,        33,
   11.3481,        35,
   11.3683,        27,
   11.3885,        31,
   11.4087,        33,
   11.4289,        30,
   11.4491,        30,
   11.4694,        27,
   11.4896,        31,
   11.5098,        37,
     11.53,        25,
   11.5502,        26,
   11.5704,        36,
   11.5907,        34,
   11.6109,        44,
   11.6311,        32,
   11.6513,        44,
   11.6715,        38,
   11.6917,        45,
    11.712,        31,
   11.7322,        43,
   11.7524,        39,
   11.7726,        44,
   11.7928,        27,
    11.813,        41,
   11.8333,        48,
   11.8535,        40,
   11.8737,        39,
   11.8939,        32,
   11.9141,        27,
   11.9343,        37,
   11.9546,        39,
   11.9748,        35,
    11.995,        33,
   12.0152,        45,
   12.0354,        46,
   12.0556,        26,
   12.0759,        36,
   12.0961,        41,
   12.1163,        35,
   12.1365,        34,
   12.1567,        28,
   12.1769,        29,
   12.1972,        32,
   12.2174,        38,
   12.2376,        32,
   12.2578,        46,
    12.278,        38,
   12.2982,        38,
   12.3185,        41,
   12.3387,        36,
   12.3589,        35,
   12.3791,        28,
   12.3993,        42,
   12.4195,        27,
   12.4398,        27,
     12.46,        32,
   12.4802,        37,
   12.5004,        26,
   12.5206,        28,
   12.5408,        35,
   12.5611,        33,
   12.5813,        30,
   12.6015,        27,
   12.6217,        36,
   12.6419,        31,
   12.6621,        44,
   12.6823,        33,
   12.7026,        40,
   12.7228,        38,
    12.743,        25,
   12.7632,        28,
   12.7834,        28,
   12.8036,        34,
   12.8239,        25,
   12.8441,        29,
   12.8643,        23,
   12.8845,        32,
   12.9047,        37,
   12.9249,        28,
   12.9452,        19,
   12.9654,        27,
   12.9856,        36,
   13.0058,        34,
    13.026,        38,
   13.0462,        41,
   13.0665,        40,
   13.0867,        27,
   13.1069,        35,
   13.1271,        38,
   13.1473,        34,
   13.1675,        41,
   13.1878,        26,
    13.208,        25,
   13.2282,        33,
   13.2484,        38,
   13.2686,        26,
   13.2888,        32,
   13.3091,        34,
   13.3293,        28,
   13.3495,        33,
   13.3697,        45,
   13.3899,        29,
   13.4101,        30,
   13.4304,        33,
   13.4506,        39,
   13.4708,        25,
    13.491,        33,
   13.5112,        39,
   13.5314,        23,
   13.5517,        32,
   13.5719,        41,
   13.5921,        41,
   13.6123,        27,
   13.6325,        30,
   13.6527,        37,
    13.673,        34,
   13.6932,        47,
   13.7134,        29,
   13.7336,        35,
   13.7538,        29,
    13.774,        28,
   13.7943,        36,
   13.8145,        41,
   13.8347,        30,
   13.8549,        39,
   13.8751,        30,
   13.8953,        43,
   13.9156,        32,
   13.9358,        26,
    13.956,        33,
   13.9762,        35,
   13.9964,        26,
   14.0166,        32,
   14.0369,        35,
   14.0571,        28,
   14.0773,        38,
   14.0975,        34,
   14.1177,        32,
   14.1379,        27,
   14.1581,        30,
   14.1784,        29,
   14.1986,        25,
   14.2188,        44,
    14.239,        33,
   14.2592,        37,
   14.2794,        29,
   14.2997,        31,
   14.3199,        33,
   14.3401,        36,
   14.3603,        34,
   14.3805,        33,
   14.4007,        35,
    14.421,        35,
   14.4412,        36,
   14.4614,        38,
   14.4816,        32,
   14.5018,        31,
    14.522,        28,
   14.5423,        42,
   14.5625,        35,
   14.5827,        30,
   14.6029,        27,
   14.6231,        39,
   14.6433,        26,
   14.6636,        29,
   14.6838,        25,
    14.704,        30,
   14.7242,        31,
   14.7444,        33,
   14.7646,        30,
   14.7849,        44,
   14.8051,        28,
   14.8253,        21,
   14.8455,        33,
   14.8657,        36,
   14.8859,        36,
   14.9062,        39,
   14.9264,        41,
   14.9466,        24,
   14.9668,        39,
    14.987,        31,
   15.0072,        24,
   15.0275,        30,
   15.0477,        25,
   15.0679,        39,
   15.0881,        37,
   15.1083,        31,
   15.1285,        33,
   15.1488,        30,
    15.169,        33,
   15.1892,        28,
   15.2094,        35,
   15.2296,        23,
   15.2498,        36,
   15.2701,        34,
   15.2903,        42,
   15.3105,        45,
   15.3307,        30,
   15.3509,        37,
   15.3711,        29,
   15.3914,        39,
   15.4116,        25,
   15.4318,        23,
    15.452,        44,
   15.4722,        41,
   15.4924,        22,
   15.5127,        33,
   15.5329,        33,
   15.5531,        36,
   15.5733,        29,
   15.5935,        38,
   15.6137,        32,
   15.6339,        28,
   15.6542,        37,
   15.6744,        33,
   15.6946,        37,
   15.7148,        39,
    15.735,        39,
   15.7552,        34,
   15.7755,        28,
   15.7957,        31,
   15.8159,        24,
   15.8361,        39,
   15.8563,        27,
   15.8765,        31,
   15.8968,        38,
    15.917,        30,
   15.9372,        26,
   15.9574,        32,
   15.9776,        31,
   15.9978,        24,
   16.0181,        28,
   16.0383,        35,
   16.0585,        18,
   16.0787,        32,
   16.0989,        34,
   16.1191,        39,
   16.1394,        28,
   16.1596,        34,
   16.1798,        32,
      16.2,        36,
   16.2202,        27,
   16.2404,        27,
   16.2607,        28,
   16.2809,        39,
   16.3011,        42,
   16.3213,        42,
   16.3415,        30,
   16.3617,        36,
    16.382,        36,
   16.4022,        35,
   16.4224,        39,
   16.4426,        40,
   16.4628,        33,
    16.483,        28,
   16.5033,        25,
   16.5235,        27,
   16.5437,        31,
   16.5639,        35,
   16.5841,        30,
   16.6043,        37,
   16.6246,        19,
   16.6448,        31,
    16.665,        36,
   16.6852,        33,
   16.7054,        35,
   16.7256,        30,
   16.7459,        40,
   16.7661,        43,
   16.7863,        28,
   16.8065,        34,
   16.8267,        35,
   16.8469,        27,
   16.8672,        30,
   16.8874,        22,
   16.9076,        39,
   16.9278,        46,
    16.948,        37,
   16.9682,        30,
   16.9885,        35,
   17.0087,        29,
   17.0289,        30,
   17.0491,        27,
   17.0693,        32,
   17.0895,        34,
   17.1098,        40,
     17.13,        44,
   17.1502,        32,
   17.1704,        38,
   17.1906,        39,
   17.2108,        47,
    17.231,        28,
   17.2513,        45,
   17.2715,        37,
   17.2917,        39,
   17.3119,        31,
   17.3321,        40,
   17.3523,        37,
   17.3726,        39,
   17.3928,        31,
    17.413,        47,
   17.4332,        47,
   17.4534,        41,
   17.4736,        34,
   17.4939,        30,
   17.5141,        41,
   17.5343,        35,
   17.5545,        33,
   17.5747,        47,
   17.5949,        35,
   17.6152,        38,
   17.6354,        34,
   17.6556,        40,
   17.6758,        28,
    17.696,        38,
   17.7162,        30,
   17.7365,        27,
   17.7567,        35,
   17.7769,        33,
   17.7971,        31,
   17.8173,        42,
   17.8375,        34,
   17.8578,        38,
    17.878,        42,
   17.8982,        30,
   17.9184,        33,
   17.9386,        29,
   17.9588,        38,
   17.9791,        35,
   17.9993,        31,
   18.0195,        38,
   18.0397,        39,
   18.0599,        41,
   18.0801,        42,
   18.1004,        28,
   18.1206,        24,
   18.1408,        41,
    18.161,        36,
   18.1812,        36,
   18.2014,        27,
   18.2217,        40,
   18.2419,        36,
   18.2621,        27,
   18.2823,        38,
   18.3025,        32,
   18.3227,        33,
    18.343,        27,
   18.3632,        34,
   18.3834,        47,
   18.4036,        41,
   18.4238,        34,
    18.444,        33,
   18.4643,        35,
   18.4845,        36,
   18.5047,        37,
   18.5249,        30,
   18.5451,        43,
   18.5653,        43,
   18.5856,        27,
   18.6058,        41,
    18.626,        33,
   18.6462,        44,
   18.6664,        32,
   18.6866,        37,
   18.7068,        36,
   18.7271,        25,
   18.7473,        44,
   18.7675,        45,
   18.7877,        36,
   18.8079,        39,
   18.8281,        33,
   18.8484,        34,
   18.8686,        35,
   18.8888,        31,
    18.909,        27,
   18.9292,        39,
   18.9494,        42,
   18.9697,        40,
   18.9899,        43,
   19.0101,        35,
   19.0303,        43,
   19.0505,        31,
   19.0707,        27,
    19.091,        38,
   19.1112,        34,
   19.1314,        34,
   19.1516,        35,
   19.1718,        33,
    19.192,        33,
   19.2123,        42,
   19.2325,        35,
   19.2527,        47,
   19.2729,        36,
   19.2931,        40,
   19.3133,        42,
   19.3336,        40,
   19.3538,        47,
    19.374,        44,
   19.3942,        46,
   19.4144,        42,
   19.4346,        36,
   19.4549,        43,
   19.4751,        47,
   19.4953,        37,
   19.5155,        45,
   19.5357,        55,
   19.5559,        44,
   19.5762,        54,
   19.5964,        43,
   19.6166,        55,
   19.6368,        60,
    19.657,        48,
   19.6772,        45,
   19.6975,        53,
   19.7177,        50,
   19.7379,        64,
   19.7581,        55,
   19.7783,        49,
   19.7985,        64,
   19.8188,        50,
    19.839,        48,
   19.8592,        54,
   19.8794,        46,
   19.8996,        55,
   19.9198,        61,
   19.9401,        50,
   19.9603,        60,
   19.9805,        44,
   20.0007,        46,
   20.0209,        49,
   20.0411,        36,
   20.0614,        56,
   20.0816,        40,
   20.1018,        44,
    20.122,        46,
   20.1422,        46,
   20.1624,        27,
   20.1826,        45,
   20.2029,        45,
   20.2231,        39,
   20.2433,        52,
   20.2635,        34,
   20.2837,        47,
   20.3039,        50,
   20.3242,        53,
   20.3444,        36,
   20.3646,        44,
   20.3848,        41,
    20.405,        55,
   20.4252,        32,
   20.4455,        30,
   20.4657,        48,
   20.4859,        44,
   20.5061,        43,
   20.5263,        51,
   20.5465,        53,
   20.5668,        39,
    20.587,        36,
   20.6072,        46,
   20.6274,        57,
   20.6476,        66,
   20.6678,        49,
   20.6881,        50,
   20.7083,        54,
   20.7285,        46,
   20.7487,        67,
   20.7689,        83,
   20.7891,       104,
   20.8094,       122,
   20.8296,       181,
   20.8498,       151,
     20.87,       100,
   20.8902,        95,
   20.9104,        67,
   20.9307,        52,
   20.9509,        46,
   20.9711,        55,
   20.9913,        58,
   21.0115,        41,
   21.0317,        39,
    21.052,        37,
   21.0722,        34,
   21.0924,        50,
   21.1126,        36,
   21.1328,        43,
    21.153,        38,
   21.1733,        39,
   21.1935,        52,
   21.2137,        39,
   21.2339,        43,
   21.2541,        44,
   21.2743,        38,
   21.2946,        27,
   21.3148,        37,
    21.335,        40,
   21.3552,        55,
   21.3754,        52,
   21.3956,        39,
   21.4159,        34,
   21.4361,        41,
   21.4563,        41,
   21.4765,        41,
   21.4967,        36,
   21.5169,        36,
   21.5372,        43,
   21.5574,        40,
   21.5776,        44,
   21.5978,        45,
    21.618,        40,
   21.6382,        56,
   21.6585,        39,
   21.6787,        33,
   21.6989,        32,
   21.7191,        46,
   21.7393,        50,
   21.7595,        50,
   21.7797,        45,
      21.8,        41,
   21.8202,        52,
   21.8404,        43,
   21.8606,        45,
   21.8808,        40,
    21.901,        47,
   21.9213,        48,
   21.9415,        38,
   21.9617,        62,
   21.9819,        44,
   22.0021,        42,
   22.0223,        51,
   22.0426,        36,
   22.0628,        32,
    22.083,        46,
   22.1032,        50,
   22.1234,        35,
   22.1436,        41,
   22.1639,        37,
   22.1841,        43,
   22.2043,        48,
   22.2245,        42,
   22.2447,        57,
   22.2649,        55,
   22.2852,        45,
   22.3054,        49,
   22.3256,        52,
   22.3458,        38,
    22.366,        61,
   22.3862,        30,
   22.4065,        38,
   22.4267,        38,
   22.4469,        46,
   22.4671,        59,
   22.4873,        42,
   22.5075,        49,
   22.5278,        54,
    22.548,        38,
   22.5682,        41,
   22.5884,        41,
   22.6086,        59,
   22.6288,        47,
   22.6491,        50,
   22.6693,        43,
   22.6895,        55,
   22.7097,        39,
   22.7299,        43,
   22.7501,        58,
   22.7704,        51,
   22.7906,        48,
   22.8108,        38,
    22.831,        59,
   22.8512,        48,
   22.8714,        44,
   22.8917,        61,
   22.9119,        55,
   22.9321,        65,
   22.9523,        45,
   22.9725,        63,
   22.9927,        50,
    23.013,        43,
   23.0332,        43,
   23.0534,        50,
   23.0736,        47,
   23.0938,        40,
    23.114,        35,
   23.1343,        71,
   23.1545,        48,
   23.1747,        45,
   23.1949,        48,
   23.2151,        43,
   23.2353,        43,
   23.2555,        51,
   23.2758,        38,
    23.296,        57,
   23.3162,        48,
   23.3364,        60,
   23.3566,        43,
   23.3768,        53,
   23.3971,        54,
   23.4173,        43,
   23.4375,        38,
   23.4577,        54,
   23.4779,        57,
   23.4981,        48,
   23.5184,        54,
   23.5386,        55,
   23.5588,        61,
    23.579,        55,
   23.5992,        62,
   23.6194,        50,
   23.6397,        33,
   23.6599,        39,
   23.6801,        49,
   23.7003,        62,
   23.7205,        54,
   23.7407,        61,
    23.761,        51,
   23.7812,        54,
   23.8014,        57,
   23.8216,        52,
   23.8418,        43,
    23.862,        52,
   23.8823,        42,
   23.9025,        52,
   23.9227,        50,
   23.9429,        52,
   23.9631,        44,
   23.9833,        53,
   24.0036,        60,
   24.0238,        63,
    24.044,        49,
   24.0642,        43,
   24.0844,        62,
   24.1046,        52,
   24.1249,        52,
   24.1451,        46,
   24.1653,        54,
   24.1855,        50,
   24.2057,        47,
   24.2259,        52,
   24.2462,        60,
   24.2664,        55,
   24.2866,        65,
   24.3068,        43,
    24.327,        51,
   24.3472,        49,
   24.3675,        43,
   24.3877,        46,
   24.4079,        50,
   24.4281,        48,
   24.4483,        47,
   24.4685,        53,
   24.4888,        49,
    24.509,        53,
   24.5292,        49,
   24.5494,        51,
   24.5696,        43,
   24.5898,        52,
   24.6101,        56,
   24.6303,        44,
   24.6505,        56,
   24.6707,        56,
   24.6909,        54,
   24.7111,        52,
   24.7313,        42,
   24.7516,        45,
   24.7718,        48,
    24.792,        37,
   24.8122,        56,
   24.8324,        57,
   24.8526,        44,
   24.8729,        45,
   24.8931,        47,
   24.9133,        38,
   24.9335,        42,
   24.9537,        52,
   24.9739,        50,
   24.9942,        53,
   25.0144,        54,
   25.0346,        66,
   25.0548,        57,
    25.075,        54,
   25.0952,        52,
   25.1155,        42,
   25.1357,        50,
   25.1559,        45,
   25.1761,        48,
   25.1963,        40,
   25.2165,        48,
   25.2368,        55,
    25.257,        45,
   25.2772,        57,
   25.2974,        57,
   25.3176,        58,
   25.3378,        60,
   25.3581,        56,
   25.3783,        62,
   25.3985,        47,
   25.4187,        54,
   25.4389,        64,
   25.4591,        51,
   25.4794,        51,
   25.4996,        61,
   25.5198,        51,
     25.54,        50,
   25.5602,        48,
   25.5804,        43,
   25.6007,        56,
   25.6209,        49,
   25.6411,        46,
   25.6613,        49,
   25.6815,        53,
   25.7017,        39,
    25.722,        46,
   25.7422,        67,
   25.7624,        58,
   25.7826,        55,
   25.8028,        52,
    25.823,        51,
   25.8433,        55,
   25.8635,        57,
   25.8837,        56,
   25.9039,        42,
   25.9241,        61,
   25.9443,        57,
   25.9646,        51,
   25.9848,        50,
    26.005,        45,
   26.0252,        61,
   26.0454,        53,
   26.0656,        62,
   26.0859,        58,
   26.1061,        45,
   26.1263,        61,
   26.1465,        49,
   26.1667,        87,
   26.1869,        57,
   26.2072,        54,
   26.2274,        64,
   26.2476,        76,
   26.2678,        57,
    26.288,        71,
   26.3082,        81,
   26.3284,        73,
   26.3487,        70,
   26.3689,        95,
   26.3891,        87,
   26.4093,        93,
   26.4295,       107,
   26.4497,       120,
     26.47,       145,
   26.4902,       125,
   26.5104,       152,
   26.5306,       195,
   26.5508,       236,
    26.571,       369,
   26.5913,       517,
   26.6115,       641,
   26.6317,       533,
   26.6519,       413,
   26.6721,       390,
   26.6923,       333,
   26.7126,       146,
   26.7328,       104,
    26.753,        95,
   26.7732,        76,
   26.7934,        67,
   26.8136,        61,
   26.8339,        69,
   26.8541,        68,
   26.8743,        75,
   26.8945,        65,
   26.9147,        65,
   26.9349,        57,
   26.9552,        52,
   26.9754,        56,
   26.9956,        63,
   27.0158,        69,
    27.036,        44,
   27.0562,        55,
   27.0765,        64,
   27.0967,        49,
   27.1169,        43,
   27.1371,        64,
   27.1573,        53,
   27.1775,        47,
   27.1978,        59,
    27.218,        57,
   27.2382,        60,
   27.2584,        41,
   27.2786,        57,
   27.2988,        46,
   27.3191,        46,
   27.3393,        52,
   27.3595,        54,
   27.3797,        67,
   27.3999,        56,
   27.4201,        56,
   27.4404,        64,
   27.4606,        73,
   27.4808,        52,
    27.501,        62,
   27.5212,        73,
   27.5414,        63,
   27.5617,        60,
   27.5819,        63,
   27.6021,        55,
   27.6223,        40,
   27.6425,        58,
   27.6627,        74,
    27.683,        51,
   27.7032,        52,
   27.7234,        52,
   27.7436,        53,
   27.7638,        70,
    27.784,        60,
   27.8042,        67,
   27.8245,        52,
   27.8447,        54,
   27.8649,        72,
   27.8851,        58,
   27.9053,        80,
   27.9255,        64,
   27.9458,        73,
    27.966,        54,
   27.9862,        60,
   28.0064,        64,
   28.0266,        51,
   28.0468,        51,
   28.0671,        48,
   28.0873,        53,
   28.1075,        44,
   28.1277,        36,
   28.1479,        54,
   28.1681,        64,
   28.1884,        36,
   28.2086,        53,
   28.2288,        50,
    28.249,        49,
   28.2692,        66,
   28.2894,        58,
   28.3097,        42,
   28.3299,        54,
   28.3501,        45,
   28.3703,        49,
   28.3905,        51,
   28.4107,        55,
    28.431,        43,
   28.4512,        61,
   28.4714,        34,
   28.4916,        50,
   28.5118,        48,
    28.532,        57,
   28.5523,        38,
   28.5725,        60,
   28.5927,        53,
   28.6129,        43,
   28.6331,        45,
   28.6533,        56,
   28.6736,        50,
   28.6938,        50,
    28.714,        56,
   28.7342,        55,
   28.7544,        53,
   28.7746,        54,
   28.7949,        51,
   28.8151,        41,
   28.8353,        26,
   28.8555,        41,
   28.8757,        44,
   28.8959,        50,
   28.9162,        49,
   28.9364,        60,
   28.9566,        45,
   28.9768,        48,
    28.997,        55,
   29.0172,        52,
   29.0375,        53,
   29.0577,        49,
   29.0779,        52,
   29.0981,        42,
   29.1183,        48,
   29.1385,        46,
   29.1588,        56,
    29.179,        52,
   29.1992,        43,
   29.2194,        52,
   29.2396,        34,
   29.2598,        55,
     29.28,        55,
   29.3003,        38,
   29.3205,        45,
   29.3407,        56,
   29.3609,        58,
   29.3811,        56,
   29.4013,        42,
   29.4216,        43,
   29.4418,        52,
    29.462,        46,
   29.4822,        48,
   29.5024,        59,
   29.5226,        54,
   29.5429,        54,
   29.5631,        57,
   29.5833,        54,
   29.6035,        51,
   29.6237,        53,
   29.6439,        49,
   29.6642,        45,
   29.6844,        54,
   29.7046,        45,
   29.7248,        54,
    29.745,        48,
   29.7652,        49,
   29.7855,        52,
   29.8057,        63,
   29.8259,        47,
   29.8461,        61,
   29.8663,        52,
   29.8865,        48,
   29.9068,        45,
    29.927,        54,
   29.9472,        39,
   29.9674,        49,
   29.9876,        41,
   30.0078,        51,
   30.0281,        53,
   30.0483,        48,
   30.0685,        55,
   30.0887,        49,
   30.1089,        39,
   30.1291,        59,
   30.1494,        53,
   30.1696,        51,
   30.1898,        42,
     30.21,        44,
   30.2302,        53,
   30.2504,        49,
   30.2707,        43,
   30.2909,        42,
   30.3111,        41,
   30.3313,        36,
   30.3515,        52,
   30.3717,        55,
    30.392,        47,
   30.4122,        54,
   30.4324,        39,
   30.4526,        50,
   30.4728,        47,
    30.493,        57,
   30.5133,        44,
   30.5335,        55,
   30.5537,        53,
   30.5739,        48,
   30.5941,        54,
   30.6143,        55,
   30.6346,        52,
   30.6548,        56,
    30.675,        49,
   30.6952,        65,
   30.7154,        51,
   30.7356,        51,
   30.7559,        49,
   30.7761,        48,
   30.7963,        41,
   30.8165,        45,
   30.8367,        46,
   30.8569,        60,
   30.8771,        53,
   30.8974,        38,
   30.9176,        48,
   30.9378,        47,
    30.958,        52,
   30.9782,        67,
   30.9984,        46,
   31.0187,        48,
   31.0389,        47,
   31.0591,        58,
   31.0793,        46,
   31.0995,        47,
   31.1197,        42,
     31.14,        46,
   31.1602,        49,
   31.1804,        45,
   31.2006,        42,
   31.2208,        44,
    31.241,        39,
   31.2613,        49,
   31.2815,        47,
   31.3017,        42,
   31.3219,        42,
   31.3421,        43,
   31.3623,        56,
   31.3826,        50,
   31.4028,        41,
    31.423,        51,
   31.4432,        49,
   31.4634,        50,
   31.4836,        42,
   31.5039,        48,
   31.5241,        46,
   31.5443,        55,
   31.5645,        53,
   31.5847,        49,
   31.6049,        46,
   31.6252,        47,
   31.6454,        53,
   31.6656,        44,
   31.6858,        48,
    31.706,        49,
   31.7262,        44,
   31.7465,        49,
   31.7667,        50,
   31.7869,        42,
   31.8071,        36,
   31.8273,        45,
   31.8475,        46,
   31.8678,        44,
    31.888,        32,
   31.9082,        50,
   31.9284,        34,
   31.9486,        38,
   31.9688,        56,
   31.9891,        43,
   32.0093,        62,
   32.0295,        41,
   32.0497,        44,
   32.0699,        46,
   32.0901,        43,
   32.1104,        38,
   32.1306,        39,
   32.1508,        41,
    32.171,        31,
   32.1912,        34,
   32.2114,        48,
   32.2317,        46,
   32.2519,        39,
   32.2721,        45,
   32.2923,        43,
   32.3125,        53,
   32.3327,        53,
   32.3529,        53,
   32.3732,        33,
   32.3934,        43,
   32.4136,        50,
   32.4338,        57,
    32.454,        42,
   32.4742,        40,
   32.4945,        48,
   32.5147,        41,
   32.5349,        38,
   32.5551,        42,
   32.5753,        35,
   32.5955,        32,
   32.6158,        52,
    32.636,        42,
   32.6562,        51,
   32.6764,        42,
   32.6966,        36,
   32.7168,        42,
   32.7371,        52,
   32.7573,        44,
   32.7775,        48,
   32.7977,        37,
   32.8179,        40,
   32.8381,        38,
   32.8584,        59,
   32.8786,        35,
   32.8988,        39,
    32.919,        53,
   32.9392,        55,
   32.9594,        32,
   32.9797,        52,
   32.9999,        27,
   33.0201,        48,
   33.0403,        36,
   33.0605,        45,
   33.0807,        39,
    33.101,        41,
   33.1212,        47,
   33.1414,        36,
   33.1616,        33,
   33.1818,        35,
    33.202,        42,
   33.2223,        44,
   33.2425,        31,
   33.2627,        40,
   33.2829,        39,
   33.3031,        52,
   33.3233,        33,
   33.3436,        32,
   33.3638,        39,
    33.384,        32,
   33.4042,        31,
   33.4244,        38,
   33.4446,        47,
   33.4649,        41,
   33.4851,        39,
   33.5053,        44,
   33.5255,        56,
   33.5457,        51,
   33.5659,        30,
   33.5862,        42,
   33.6064,        45,
   33.6266,        52,
   33.6468,        35,
    33.667,        49,
   33.6872,        53,
   33.7075,        40,
   33.7277,        33,
   33.7479,        44,
   33.7681,        41,
   33.7883,        55,
   33.8085,        46,
   33.8287,        45,
    33.849,        44,
   33.8692,        35,
   33.8894,        48,
   33.9096,        50,
   33.9298,        42,
     33.95,        44,
   33.9703,        46,
   33.9905,        51,
   34.0107,        30,
   34.0309,        38,
   34.0511,        47,
   34.0713,        47,
   34.0916,        34,
   34.1118,        35,
    34.132,        49,
   34.1522,        32,
   34.1724,        38,
   34.1926,        39,
   34.2129,        35,
   34.2331,        57,
   34.2533,        39,
   34.2735,        53,
   34.2937,        46,
   34.3139,        35,
   34.3342,        46,
   34.3544,        47,
   34.3746,        44,
   34.3948,        46,
    34.415,        54,
   34.4352,        50,
   34.4555,        49,
   34.4757,        51,
   34.4959,        50,
   34.5161,        56,
   34.5363,        44,
   34.5565,        39,
   34.5768,        57,
    34.597,        52,
   34.6172,        49,
   34.6374,        46,
   34.6576,        37,
   34.6778,        53,
   34.6981,        45,
   34.7183,        34,
   34.7385,        57,
   34.7587,        45,
   34.7789,        61,
   34.7991,        61,
   34.8194,        58,
   34.8396,        69,
   34.8598,        48,
     34.88,        50,
   34.9002,        53,
   34.9204,        46,
   34.9407,        56,
   34.9609,        43,
   34.9811,        49,
   35.0013,        58,
   35.0215,        48,
   35.0417,        52,
    35.062,        43,
   35.0822,        34,
   35.1024,        52,
   35.1226,        54,
   35.1428,        45,
    35.163,        43,
   35.1833,        45,
   35.2035,        49,
   35.2237,        41,
   35.2439,        45,
   35.2641,        43,
   35.2843,        44,
   35.3046,        35,
   35.3248,        35,
    35.345,        41,
   35.3652,        40,
   35.3854,        46,
   35.4056,        51,
   35.4258,        36,
   35.4461,        35,
   35.4663,        49,
   35.4865,        34,
   35.5067,        36,
   35.5269,        39,
   35.5471,        38,
   35.5674,        44,
   35.5876,        46,
   35.6078,        45,
    35.628,        38,
   35.6482,        43,
   35.6684,        41,
   35.6887,        42,
   35.7089,        25,
   35.7291,        29,
   35.7493,        40,
   35.7695,        31,
   35.7897,        29,
     35.81,        48,
   35.8302,        37,
   35.8504,        29,
   35.8706,        41,
   35.8908,        34,
    35.911,        33,
   35.9313,        38,
   35.9515,        46,
   35.9717,        50,
   35.9919,        34,
   36.0121,        55,
   36.0323,        40,
   36.0526,        41,
   36.0728,        50,
    36.093,        31,
   36.1132,        40,
   36.1334,        40,
   36.1536,        58,
   36.1739,        41,
   36.1941,        45,
   36.2143,        29,
   36.2345,        39,
   36.2547,        35,
   36.2749,        47,
   36.2952,        57,
   36.3154,        44,
   36.3356,        57,
   36.3558,        43,
    36.376,        35,
   36.3962,        38,
   36.4165,        50,
   36.4367,        62,
   36.4569,        53,
   36.4771,        52,
   36.4973,        64,
   36.5175,        49,
   36.5378,        78,
    36.558,        92,
   36.5782,        49,
   36.5984,        55,
   36.6186,        49,
   36.6388,        63,
   36.6591,        47,
   36.6793,        40,
   36.6995,        41,
   36.7197,        55,
   36.7399,        38,
   36.7601,        54,
   36.7804,        35,
   36.8006,        53,
   36.8208,        34,
    36.841,        29,
   36.8612,        43,
   36.8814,        56,
   36.9016,        41,
   36.9219,        44,
   36.9421,        41,
   36.9623,        44,
   36.9825,        49,
   37.0027,        34,
   37.0229,        40,
   37.0432,        41,
   37.0634,        19,
   37.0836,        43,
   37.1038,        41,
    37.124,        32,
   37.1442,        46,
   37.1645,        30,
   37.1847,        44,
   37.2049,        35,
   37.2251,        27,
   37.2453,        40,
   37.2655,        39,
   37.2858,        48,
    37.306,        39,
   37.3262,        33,
   37.3464,        32,
   37.3666,        36,
   37.3868,        38,
   37.4071,        37,
   37.4273,        28,
   37.4475,        42,
   37.4677,        36,
   37.4879,        37,
   37.5081,        35,
   37.5284,        37,
   37.5486,        42,
   37.5688,        44,
    37.589,        45,
   37.6092,        37,
   37.6294,        41,
   37.6497,        34,
   37.6699,        36,
   37.6901,        30,
   37.7103,        41,
   37.7305,        34,
   37.7507,        52,
    37.771,        38,
   37.7912,        37,
   37.8114,        32,
   37.8316,        38,
   37.8518,        33,
    37.872,        43,
   37.8923,        47,
   37.9125,        39,
   37.9327,        40,
   37.9529,        37,
   37.9731,        40,
   37.9933,        33,
   38.0136,        32,
   38.0338,        42,
    38.054,        26,
   38.0742,        39,
   38.0944,        27,
   38.1146,        44,
   38.1349,        44,
   38.1551,        41,
   38.1753,        30,
   38.1955,        33,
   38.2157,        39,
   38.2359,        37,
   38.2562,        38,
   38.2764,        32,
   38.2966,        34,
   38.3168,        33,
    38.337,        41,
   38.3572,        54,
   38.3774,        24,
   38.3977,        51,
   38.4179,        38,
   38.4381,        34,
   38.4583,        33,
   38.4785,        37,
   38.4987,        31,
    38.519,        35,
   38.5392,        26,
   38.5594,        38,
   38.5796,        32,
   38.5998,        34,
     38.62,        46,
   38.6403,        27,
   38.6605,        41,
   38.6807,        37,
   38.7009,        28,
   38.7211,        24,
   38.7413,        37,
   38.7616,        39,
   38.7818,        27,
    38.802,        42,
   38.8222,        33,
   38.8424,        40,
   38.8626,        37,
   38.8829,        30,
   38.9031,        31,
   38.9233,        23,
   38.9435,        38,
   38.9637,        19,
   38.9839,        38,
   39.0042,        39,
   39.0244,        32,
   39.0446,        34,
   39.0648,        41,
    39.085,        45,
   39.1052,        36,
   39.1255,        35,
   39.1457,        43,
   39.1659,        42,
   39.1861,        36,
   39.2063,        26,
   39.2265,        36,
   39.2468,        39,
    39.267,        41,
   39.2872,        43,
   39.3074,        36,
   39.3276,        36,
   39.3478,        37,
   39.3681,        46,
   39.3883,        48,
   39.4085,        75,
   39.4287,        63,
   39.4489,        74,
   39.4691,        75,
   39.4894,        55,
   39.5096,        54,
   39.5298,        54,
     39.55,        47,
   39.5702,        44,
   39.5904,        32,
   39.6107,        34,
   39.6309,        38,
   39.6511,        38,
   39.6713,        33,
   39.6915,        29,
   39.7117,        33,
    39.732,        29,
   39.7522,        37,
   39.7724,        30,
   39.7926,        39,
   39.8128,        41,
    39.833,        32,
   39.8533,        44,
   39.8735,        44,
   39.8937,        38,
   39.9139,        27,
   39.9341,        36,
   39.9543,        35,
   39.9745,        36,
   39.9948,        38,
    40.015,        38,
   40.0352,        42,
   40.0554,        32,
   40.0756,        29,
   40.0958,        40,
   40.1161,        40,
   40.1363,        41,
   40.1565,        43,
   40.1767,        40,
   40.1969,        45,
   40.2171,        51,
   40.2374,        46,
   40.2576,        70,
   40.2778,        43,
    40.298,        48,
   40.3182,        44,
   40.3384,        33,
   40.3587,        36,
   40.3789,        44,
   40.3991,        39,
   40.4193,        29,
   40.4395,        35,
   40.4597,        33,
     40.48,        36,
   40.5002,        36,
   40.5204,        32,
   40.5406,        46,
   40.5608,        36,
    40.581,        31,
   40.6013,        36,
   40.6215,        28,
   40.6417,        29,
   40.6619,        38,
   40.6821,        36,
   40.7023,        37,
   40.7226,        41,
   40.7428,        49,
    40.763,        37,
   40.7832,        34,
   40.8034,        48,
   40.8236,        33,
   40.8439,        38,
   40.8641,        38,
   40.8843,        38,
   40.9045,        33,
   40.9247,        39,
   40.9449,        36,
   40.9652,        38,
   40.9854,        30,
   41.0056,        45,
   41.0258,        31,
    41.046,        30,
   41.0662,        36,
   41.0865,        30,
   41.1067,        39,
   41.1269,        30,
   41.1471,        39,
   41.1673,        41,
   41.1875,        37,
   41.2078,        30,
    41.228,        50,
   41.2482,        31,
   41.2684,        41,
   41.2886,        45,
   41.3088,        36,
   41.3291,        23,
   41.3493,        31,
   41.3695,        32,
   41.3897,        42,
   41.4099,        32,
   41.4301,        39,
   41.4503,        36,
   41.4706,        32,
   41.4908,        37,
    41.511,        25,
   41.5312,        31,
   41.5514,        30,
   41.5716,        35,
   41.5919,        25,
   41.6121,        36,
   41.6323,        29,
   41.6525,        31,
   41.6727,        42,
   41.6929,        32,
   41.7132,        46,
   41.7334,        39,
   41.7536,        35,
   41.7738,        35,
    41.794,        47,
   41.8142,        32,
   41.8345,        43,
   41.8547,        38,
   41.8749,        41,
   41.8951,        37,
   41.9153,        25,
   41.9355,        40,
   41.9558,        34,
    41.976,        29,
   41.9962,        36,
   42.0164,        31,
   42.0366,        35,
   42.0568,        39,
   42.0771,        40,
   42.0973,        32,
   42.1175,        37,
   42.1377,        32,
   42.1579,        44,
   42.1781,        25,
   42.1984,        38,
   42.2186,        42,
   42.2388,        42,
    42.259,        40,
   42.2792,        40,
   42.2994,        58,
   42.3197,        40,
   42.3399,        46,
   42.3601,        53,
   42.3803,        57,
   42.4005,        66,
   42.4207,        59,
    42.441,        54,
   42.4612,        57,
   42.4814,        46,
   42.5016,        48,
   42.5218,        57,
    42.542,        48,
   42.5623,        43,
   42.5825,        50,
   42.6027,        48,
   42.6229,        44,
   42.6431,        34,
   42.6633,        45,
   42.6836,        34,
   42.7038,        38,
    42.724,        41,
   42.7442,        31,
   42.7644,        32,
   42.7846,        40,
   42.8049,        39,
   42.8251,        36,
   42.8453,        38,
   42.8655,        31,
   42.8857,        48,
   42.9059,        39,
   42.9261,        29,
   42.9464,        39,
   42.9666,        39,
   42.9868,        36,
    43.007,        44,
   43.0272,        38,
   43.0474,        40,
   43.0677,        37,
   43.0879,        30,
   43.1081,        34,
   43.1283,        30,
   43.1485,        38,
   43.1687,        48,
    43.189,        30,
   43.2092,        38,
   43.2294,        33,
   43.2496,        27,
   43.2698,        44,
     43.29,        28,
   43.3103,        33,
   43.3305,        38,
   43.3507,        45,
   43.3709,        39,
   43.3911,        39,
   43.4113,        24,
   43.4316,        39,
   43.4518,        31,
    43.472,        42,
   43.4922,        31,
   43.5124,        30,
   43.5326,        26,
   43.5529,        36,
   43.5731,        31,
   43.5933,        32,
   43.6135,        32,
   43.6337,        41,
   43.6539,        43,
   43.6742,        26,
   43.6944,        37,
   43.7146,        43,
   43.7348,        31,
    43.755,        31,
   43.7752,        36,
   43.7955,        34,
   43.8157,        34,
   43.8359,        25,
   43.8561,        37,
   43.8763,        31,
   43.8965,        36,
   43.9168,        33,
    43.937,        37,
   43.9572,        39,
   43.9774,        40,
   43.9976,        37,
   44.0178,        28,
   44.0381,        42,
   44.0583,        43,
   44.0785,        29,
   44.0987,        35,
   44.1189,        39,
   44.1391,        28,
   44.1594,        34,
   44.1796,        38,
   44.1998,        30,
     44.22,        28,
   44.2402,        41,
   44.2604,        45,
   44.2807,        38,
   44.3009,        44,
   44.3211,        26,
   44.3413,        42,
   44.3615,        24,
   44.3817,        36,
    44.402,        30,
   44.4222,        36,
   44.4424,        38,
   44.4626,        40,
   44.4828,        42,
    44.503,        32,
   44.5232,        42,
   44.5435,        44,
   44.5637,        41,
   44.5839,        40,
   44.6041,        37,
   44.6243,        46,
   44.6445,        27,
   44.6648,        30,
    44.685,        35,
   44.7052,        25,
   44.7254,        34,
   44.7456,        28,
   44.7658,        40,
   44.7861,        37,
   44.8063,        33,
   44.8265,        40,
   44.8467,        39,
   44.8669,        39,
   44.8871,        46,
   44.9074,        42,
   44.9276,        28,
   44.9478,        43,
    44.968,        38,
   44.9882,        39,
   45.0084,        39,
   45.0287,        35,
   45.0489,        33,
   45.0691,        30,
   45.0893,        38,
   45.1095,        36,
   45.1297,        38,
     45.15,        27,
   45.1702,        36,
   45.1904,        25,
   45.2106,        40,
   45.2308,        32,
    45.251,        29,
   45.2713,        25,
   45.2915,        39,
   45.3117,        42,
   45.3319,        39,
   45.3521,        32,
   45.3723,        42,
   45.3926,        37,
   45.4128,        29,
    45.433,        36,
   45.4532,        41,
   45.4734,        31,
   45.4936,        36,
   45.5139,        40,
   45.5341,        42,
   45.5543,        29,
   45.5745,        34,
   45.5947,        37,
   45.6149,        39,
   45.6352,        36,
   45.6554,        47,
   45.6756,        39,
   45.6958,        39,
    45.716,        41,
   45.7362,        48,
   45.7565,        44,
   45.7767,        49,
   45.7969,        53,
   45.8171,        49,
   45.8373,        40,
   45.8575,        44,
   45.8778,        50,
    45.898,        58,
   45.9182,        49,
   45.9384,        36,
   45.9586,        30,
   45.9788,        32,
    45.999,        35,
   46.0193,        40,
   46.0395,        38,
   46.0597,        42,
   46.0799,        37,
   46.1001,        45,
   46.1203,        38,
   46.1406,        42,
   46.1608,        34,
    46.181,        41,
   46.2012,        39,
   46.2214,        47,
   46.2416,        28,
   46.2619,        39,
   46.2821,        41,
   46.3023,        32,
   46.3225,        34,
   46.3427,        38,
   46.3629,        42,
   46.3832,        38,
   46.4034,        37,
   46.4236,        47,
   46.4438,        39,
    46.464,        34,
   46.4842,        41,
   46.5045,        36,
   46.5247,        42,
   46.5449,        36,
   46.5651,        44,
   46.5853,        24,
   46.6055,        29,
   46.6258,        25,
    46.646,        37,
   46.6662,        31,
   46.6864,        30,
   46.7066,        31,
   46.7268,        37,
   46.7471,        41,
   46.7673,        32,
   46.7875,        25,
   46.8077,        30,
   46.8279,        42,
   46.8481,        29,
   46.8684,        32,
   46.8886,        38,
   46.9088,        40,
    46.929,        29,
   46.9492,        37,
   46.9694,        27,
   46.9897,        28,
   47.0099,        34,
   47.0301,        30,
   47.0503,        40,
   47.0705,        23,
   47.0907,        48,
    47.111,        32,
   47.1312,        33,
   47.1514,        29,
   47.1716,        25,
   47.1918,        31,
    47.212,        31,
   47.2323,        40,
   47.2525,        27,
   47.2727,        23,
   47.2929,        27,
   47.3131,        25,
   47.3333,        34,
   47.3536,        38,
   47.3738,        38,
    47.394,        35,
   47.4142,        23,
   47.4344,        37,
   47.4546,        43,
   47.4748,        35,
   47.4951,        27,
   47.5153,        34,
   47.5355,        31,
   47.5557,        34,
   47.5759,        30,
   47.5961,        29,
   47.6164,        33,
   47.6366,        27,
   47.6568,        42,
    47.677,        35,
   47.6972,        36,
   47.7174,        29,
   47.7377,        30,
   47.7579,        35,
   47.7781,        32,
   47.7983,        33,
   47.8185,        29,
   47.8387,        29,
    47.859,        43,
   47.8792,        31,
   47.8994,        27,
   47.9196,        29,
   47.9398,        28,
     47.96,        28,
   47.9803,        31,
   48.0005,        31,
   48.0207,        47,
   48.0409,        34,
   48.0611,        29,
   48.0813,        28,
   48.1016,        37,
   48.1218,        38,
    48.142,        25,
   48.1622,        32,
   48.1824,        29,
   48.2026,        36,
   48.2229,        33,
   48.2431,        28,
   48.2633,        37,
   48.2835,        40,
   48.3037,        29,
   48.3239,        31,
   48.3442,        26,
   48.3644,        38,
   48.3846,        35,
   48.4048,        26,
    48.425,        33,
   48.4452,        32,
   48.4655,        26,
   48.4857,        33,
   48.5059,        31,
   48.5261,        26,
   48.5463,        36,
   48.5665,        37,
   48.5868,        34,
    48.607,        41,
   48.6272,        40,
   48.6474,        43,
   48.6676,        41,
   48.6878,        29,
   48.7081,        26,
   48.7283,        33,
   48.7485,        41,
   48.7687,        24,
   48.7889,        33,
   48.8091,        30,
   48.8294,        39,
   48.8496,        29,
   48.8698,        41,
     48.89,        34,
   48.9102,        36,
   48.9304,        30,
   48.9507,        31,
   48.9709,        29,
   48.9911,        26,
   49.0113,        38,
   49.0315,        25,
   49.0517,        29,
   49.0719,        32,
   49.0922,        37,
   49.1124,        37,
   49.1326,        40,
   49.1528,        30,
    49.173,        27,
   49.1932,        36,
   49.2135,        32,
   49.2337,        23,
   49.2539,        39,
   49.2741,        47,
   49.2943,        39,
   49.3145,        19,
   49.3348,        32,
    49.355,        39,
   49.3752,        28,
   49.3954,        37,
   49.4156,        28,
   49.4358,        27,
   49.4561,        33,
   49.4763,        27,
   49.4965,        26,
   49.5167,        36,
   49.5369,        34,
   49.5571,        33,
   49.5774,        37,
   49.5976,        35,
   49.6178,        31,
    49.638,        30,
   49.6582,        23,
   49.6784,        37,
   49.6987,        38,
   49.7189,        40,
   49.7391,        35,
   49.7593,        24,
   49.7795,        31,
   49.7997,        24,
     49.82,        33,
   49.8402,        32,
   49.8604,        37,
   49.8806,        37,
   49.9008,        43,
    49.921,        49,
   49.9413,        47,
   49.9615,        65,
   49.9817,        38,
   50.0019,        49,
   50.0221,        55,
   50.0423,        67,
   50.0626,        82,
   50.0828,        82,
    50.103,        92,
   50.1232,       100,
   50.1434,        58,
   50.1636,        59,
   50.1839,        60,
   50.2041,        50,
   50.2243,        62,
   50.2445,        71,
   50.2647,        54,
   50.2849,        50,
   50.3052,        39,
   50.3254,        31,
   50.3456,        30,
   50.3658,        39,
    50.386,        27,
   50.4062,        41,
   50.4265,        25,
   50.4467,        32,
   50.4669,        34,
   50.4871,        26,
   50.5073,        41,
   50.5275,        37,
   50.5477,        39,
    50.568,        40,
   50.5882,        36,
   50.6084,        31,
   50.6286,        32,
   50.6488,        32,
    50.669,        33,
   50.6893,        32,
   50.7095,        42,
   50.7297,        44,
   50.7499,        34,
   50.7701,        39,
   50.7903,        32,
   50.8106,        33,
   50.8308,        32,
    50.851,        29,
   50.8712,        32,
   50.8914,        39,
   50.9116,        33,
   50.9319,        25,
   50.9521,        40,
   50.9723,        34,
   50.9925,        31,
   51.0127,        39,
   51.0329,        34,
   51.0532,        42,
   51.0734,        42,
   51.0936,        27,
   51.1138,        34,
    51.134,        33,
   51.1542,        40,
   51.1745,        29,
   51.1947,        32,
   51.2149,        30,
   51.2351,        33,
   51.2553,        43,
   51.2755,        29,
   51.2958,        45,
    51.316,        32,
   51.3362,        32,
   51.3564,        34,
   51.3766,        34,
   51.3968,        38,
   51.4171,        40,
   51.4373,        42,
   51.4575,        28,
   51.4777,        25,
   51.4979,        37,
   51.5181,        36,
   51.5384,        39,
   51.5586,        27,
   51.5788,        30,
    51.599,        30,
   51.6192,        40,
   51.6394,        44,
   51.6597,        40,
   51.6799,        35,
   51.7001,        31,
   51.7203,        43,
   51.7405,        33,
   51.7607,        33,
    51.781,        26,
   51.8012,        41,
   51.8214,        32,
   51.8416,        32,
   51.8618,        26,
    51.882,        29,
   51.9023,        32,
   51.9225,        24,
   51.9427,        38,
   51.9629,        37,
   51.9831,        36,
   52.0033,        36,
   52.0235,        30,
   52.0438,        28,
    52.064,        32,
   52.0842,        29,
   52.1044,        33,
   52.1246,        25,
   52.1448,        25,
   52.1651,        30,
   52.1853,        42,
   52.2055,        24,
   52.2257,        28,
   52.2459,        29,
   52.2661,        26,
   52.2864,        31,
   52.3066,        38,
   52.3268,        42,
    52.347,        27,
   52.3672,        42,
   52.3874,        43,
   52.4077,        32,
   52.4279,        30,
   52.4481,        29,
   52.4683,        34,
   52.4885,        32,
   52.5087,        27,
    52.529,        39,
   52.5492,        29,
   52.5694,        25,
   52.5896,        32,
   52.6098,        33,
     52.63,        41,
   52.6503,        31,
   52.6705,        32,
   52.6907,        37,
   52.7109,        28,
   52.7311,        42,
   52.7513,        35,
   52.7716,        34,
   52.7918,        39,
    52.812,        26,
   52.8322,        32,
   52.8524,        27,
   52.8726,        41,
   52.8929,        19,
   52.9131,        24,
   52.9333,        38,
   52.9535,        34,
   52.9737,        26,
   52.9939,        34,
   53.0142,        31,
   53.0344,        34,
   53.0546,        36,
   53.0748,        28,
    53.095,        32,
   53.1152,        27,
   53.1355,        33,
   53.1557,        31,
   53.1759,        33,
   53.1961,        42,
   53.2163,        34,
   53.2365,        40,
   53.2568,        40,
    53.277,        30,
   53.2972,        43,
   53.3174,        39,
   53.3376,        46,
   53.3578,        32,
   53.3781,        30,
   53.3983,        39,
   53.4185,        34,
   53.4387,        42,
   53.4589,        38,
   53.4791,        38,
   53.4994,        34,
   53.5196,        32,
   53.5398,        47,
     53.56,        27,
   53.5802,        49,
   53.6004,        36,
   53.6206,        46,
   53.6409,        35,
   53.6611,        36,
   53.6813,        26,
   53.7015,        30,
   53.7217,        27,
   53.7419,        28,
   53.7622,        37,
   53.7824,        33,
   53.8026,        30,
   53.8228,        43,
    53.843,        33,
   53.8632,        36,
   53.8835,        44,
   53.9037,        46,
   53.9239,        39,
   53.9441,        32,
   53.9643,        21,
   53.9845,        40,
   54.0048,        39,
    54.025,        29,
   54.0452,        27,
   54.0654,        30,
   54.0856,        31,
   54.1058,        43,
   54.1261,        32,
   54.1463,        43,
   54.1665,        22,
   54.1867,        37,
   54.2069,        27,
   54.2271,        39,
   54.2474,        28,
   54.2676,        35,
   54.2878,        37,
    54.308,        50,
   54.3282,        39,
   54.3484,        40,
   54.3687,        24,
   54.3889,        37,
   54.4091,        21,
   54.4293,        24,
   54.4495,        34,
   54.4697,        40,
     54.49,        35,
   54.5102,        36,
   54.5304,        31,
   54.5506,        29,
   54.5708,        33,
    54.591,        32,
   54.6113,        40,
   54.6315,        37,
   54.6517,        37,
   54.6719,        32,
   54.6921,        36,
   54.7123,        41,
   54.7326,        32,
   54.7528,        43,
    54.773,        48,
   54.7932,        41,
   54.8134,        44,
   54.8336,        46,
   54.8539,        49,
   54.8741,        47,
   54.8943,        47,
   54.9145,        38,
   54.9347,        33,
   54.9549,        51,
   54.9752,        32,
   54.9954,        46,
   55.0156,        31,
   55.0358,        39,
    55.056,        32,
   55.0762,        45,
   55.0964,        41,
   55.1167,        37,
   55.1369,        33,
   55.1571,        31,
   55.1773,        38,
   55.1975,        33,
   55.2177,        34,
    55.238,        42,
   55.2582,        24,
   55.2784,        36,
   55.2986,        38,
   55.3188,        31,
    55.339,        33,
   55.3593,        39,
   55.3795,        38,
   55.3997,        44,
   55.4199,        45,
   55.4401,        30,
   55.4603,        42,
   55.4806,        42,
   55.5008,        38,
    55.521,        34,
   55.5412,        35,
   55.5614,        35,
   55.5816,        55,
   55.6019,        32,
   55.6221,        35,
   55.6423,        35,
   55.6625,        40,
   55.6827,        30,
   55.7029,        37,
   55.7232,        31,
   55.7434,        39,
   55.7636,        26,
   55.7838,        29,
    55.804,        51,
   55.8242,        36,
   55.8445,        39,
   55.8647,        28,
   55.8849,        37,
   55.9051,        37,
   55.9253,        30,
   55.9455,        28,
   55.9658,        37,
    55.986,        27,
   56.0062,        37,
   56.0264,        35,
   56.0466,        37,
   56.0668,        34,
   56.0871,        24,
   56.1073,        30,
   56.1275,        34,
   56.1477,        25,
   56.1679,        41,
   56.1881,        31,
   56.2084,        37,
   56.2286,        40,
   56.2488,        35,
    56.269,        37,
   56.2892,        32,
   56.3094,        33,
   56.3297,        24,
   56.3499,        35,
   56.3701,        26,
   56.3903,        41,
   56.4105,        26,
   56.4307,        27,
    56.451,        26,
   56.4712,        39,
   56.4914,        30,
   56.5116,        34,
   56.5318,        31,
    56.552,        37,
   56.5722,        34,
   56.5925,        35,
   56.6127,        28,
   56.6329,        43,
   56.6531,        33,
   56.6733,        34,
   56.6935,        25,
   56.7138,        41,
    56.734,        36,
   56.7542,        25,
   56.7744,        37,
   56.7946,        38,
   56.8148,        40,
   56.8351,        29,
   56.8553,        28,
   56.8755,        34,
   56.8957,        30,
   56.9159,        40,
   56.9361,        33,
   56.9564,        24,
   56.9766,        42,
   56.9968,        28,
    57.017,        26,
   57.0372,        27,
   57.0574,        35,
   57.0777,        37,
   57.0979,        29,
   57.1181,        41,
   57.1383,        33,
   57.1585,        42,
   57.1787,        37,
    57.199,        33,
   57.2192,        35,
   57.2394,        42,
   57.2596,        42,
   57.2798,        31,
      57.3,        36,
   57.3203,        30,
   57.3405,        42,
   57.3607,        31,
   57.3809,        44,
   57.4011,        35,
   57.4213,        40,
   57.4416,        35,
   57.4618,        34,
    57.482,        41,
   57.5022,        40,
   57.5224,        41,
   57.5426,        24,
   57.5629,        34,
   57.5831,        35,
   57.6033,        30,
   57.6235,        27,
   57.6437,        30,
   57.6639,        30,
   57.6842,        33,
   57.7044,        27,
   57.7246,        30,
   57.7448,        33,
    57.765,        34,
   57.7852,        36,
   57.8055,        40,
   57.8257,        31,
   57.8459,        37,
   57.8661,        38,
   57.8863,        24,
   57.9065,        40,
   57.9268,        25,
    57.947,        43,
   57.9672,        27,
   57.9874,        21,
   58.0076,        35,
   58.0278,        22,
   58.0481,        37,
   58.0683,        21,
   58.0885,        37,
   58.1087,        26,
   58.1289,        30,
   58.1491,        37,
   58.1693,        40,
   58.1896,        28,
   58.2098,        29,
     58.23,        30,
   58.2502,        28,
   58.2704,        24,
   58.2906,        47,
   58.3109,        34,
   58.3311,        38,
   58.3513,        19,
   58.3715,        31,
   58.3917,        36,
   58.4119,        24,
   58.4322,        28,
   58.4524,        33,
   58.4726,        45,
   58.4928,        31,
    58.513,        23,
   58.5332,        31,
   58.5535,        45,
   58.5737,        42,
   58.5939,        29,
   58.6141,        34,
   58.6343,        31,
   58.6545,        22,
   58.6748,        40,
    58.695,        27,
   58.7152,        33,
   58.7354,        32,
   58.7556,        30,
   58.7758,        24,
   58.7961,        35,
   58.8163,        28,
   58.8365,        28,
   58.8567,        29,
   58.8769,        27,
   58.8971,        42,
   58.9174,        31,
   58.9376,        34,
   58.9578,        32,
    58.978,        31,
   58.9982,        37,
   59.0184,        32,
   59.0387,        33,
   59.0589,        33,
   59.0791,        33,
   59.0993,        40,
   59.1195,        26,
   59.1397,        32,
     59.16,        27,
   59.1802,        30,
   59.2004,        40,
   59.2206,        40,
   59.2408,        30,
    59.261,        37,
   59.2813,        37,
   59.3015,        26,
   59.3217,        32,
   59.3419,        39,
   59.3621,        22,
   59.3823,        30,
   59.4026,        32,
   59.4228,        30,
    59.443,        26,
   59.4632,        27,
   59.4834,        32,
   59.5036,        30,
   59.5239,        25,
   59.5441,        31,
   59.5643,        31,
   59.5845,        30,
   59.6047,        35,
   59.6249,        31,
   59.6451,        37,
   59.6654,        36,
   59.6856,        32,
   59.7058,        38,
    59.726,        33,
   59.7462,        37,
   59.7664,        40,
   59.7867,        48,
   59.8069,        33,
   59.8271,        38,
   59.8473,        45,
   59.8675,        59,
   59.8877,        70,
    59.908,        50,
   59.9282,        81,
   59.9484,        48,
   59.9686,        67,
   59.9888,        50,
    60.009,        53,
   60.0293,        47,
   60.0495,        51,
   60.0697,        46,
   60.0899,        57,
   60.1101,        41,
   60.1303,        37,
   60.1506,        48,
   60.1708,        29,
    60.191,        25,
   60.2112,        30,
   60.2314,        32,
   60.2516,        31,
   60.2719,        43,
   60.2921,        28,
   60.3123,        29,
   60.3325,        30,
   60.3527,        29,
   60.3729,        31,
   60.3932,        33,
   60.4134,        33,
   60.4336,        34,
   60.4538,        38,
    60.474,        25,
   60.4942,        29,
   60.5145,        36,
   60.5347,        37,
   60.5549,        40,
   60.5751,        38,
   60.5953,        33,
   60.6155,        36,
   60.6358,        29,
    60.656,        46,
   60.6762,        29,
   60.6964,        35,
   60.7166,        28,
   60.7368,        38,
   60.7571,        32,
   60.7773,        31,
   60.7975,        32,
   60.8177,        31,
   60.8379,        31,
   60.8581,        32,
   60.8784,        28,
   60.8986,        37,
   60.9188,        31,
    60.939,        20,
   60.9592,        30,
   60.9794,        30,
   60.9997,        22,
   61.0199,        39,
   61.0401,        29,
   61.0603,        28,
   61.0805,        34,
   61.1007,        34,
   61.1209,        29,
   61.1412,        31,
   61.1614,        34,
   61.1816,        33,
   61.2018,        37,
    61.222,        32,
   61.2422,        40,
   61.2625,        34,
   61.2827,        29,
   61.3029,        33,
   61.3231,        42,
   61.3433,        38,
   61.3635,        23,
   61.3838,        47,
    61.404,        28,
   61.4242,        29,
   61.4444,        27,
   61.4646,        31,
   61.4848,        32,
   61.5051,        43,
   61.5253,        28,
   61.5455,        29,
   61.5657,        43,
   61.5859,        24,
   61.6061,        33,
   61.6264,        28,
   61.6466,        34,
   61.6668,        31,
    61.687,        20,
   61.7072,        46,
   61.7274,        31,
   61.7477,        33,
   61.7679,        34,
   61.7881,        36,
   61.8083,        34,
   61.8285,        33,
   61.8487,        30,
    61.869,        33,
   61.8892,        28,
   61.9094,        42,
   61.9296,        35,
   61.9498,        24,
     61.97,        32,
   61.9903,        30,
   62.0105,        37,
   62.0307,        30,
   62.0509,        31,
   62.0711,        39,
   62.0913,        32,
   62.1116,        28,
   62.1318,        25,
    62.152,        29,
   62.1722,        36,
   62.1924,        25,
   62.2126,        39,
   62.2329,        42,
   62.2531,        21,
   62.2733,        34,
   62.2935,        29,
   62.3137,        33,
   62.3339,        34,
   62.3542,        32,
   62.3744,        29,
   62.3946,        27,
   62.4148,        33,
    62.435,        32,
   62.4552,        37,
   62.4755,        33,
   62.4957,        40,
   62.5159,        18,
   62.5361,        36,
   62.5563,        36,
   62.5765,        29,
   62.5968,        32,
    62.617,        26,
   62.6372,        36,
   62.6574,        35,
   62.6776,        25,
   62.6978,        37,
    62.718,        40,
   62.7383,        33,
   62.7585,        20,
   62.7787,        42,
   62.7989,        21,
   62.8191,        22,
   62.8393,        23,
   62.8596,        39,
   62.8798,        34,
      62.9,        27,
   62.9202,        25,
   62.9404,        38,
   62.9606,        26,
   62.9809,        24,
   63.0011,        29,
   63.0213,        31,
   63.0415,        39,
   63.0617,        38,
   63.0819,        27,
   63.1022,        28,
   63.1224,        23,
   63.1426,        24,
   63.1628,        29,
    63.183,        35,
   63.2032,        30,
   63.2235,        25,
   63.2437,        37,
   63.2639,        34,
   63.2841,        28,
   63.3043,        30,
   63.3245,        24,
   63.3448,        33,
    63.365,        37,
   63.3852,        28,
   63.4054,        26,
   63.4256,        32,
   63.4458,        33,
   63.4661,        20,
   63.4863,        28,
   63.5065,        34,
   63.5267,        39,
   63.5469,        34,
   63.5671,        40,
   63.5874,        23,
   63.6076,        26,
   63.6278,        30,
    63.648,        27,
   63.6682,        41,
   63.6884,        20,
   63.7087,        36,
   63.7289,        38,
   63.7491,        32,
   63.7693,        36,
   63.7895,        30,
   63.8097,        32,
     63.83,        32,
   63.8502,        36,
   63.8704,        34,
   63.8906,        42,
   63.9108,        34,
    63.931,        26,
   63.9513,        38,
   63.9715,        31,
   63.9917,        28,
   64.0119,        52,
   64.0321,        28,
   64.0523,        30,
   64.0726,        29,
   64.0928,        32,
    64.113,        36,
   64.1332,        32,
   64.1534,        21,
   64.1736,        35,
   64.1938,        38,
   64.2141,        23,
   64.2343,        26,
   64.2545,        27,
   64.2747,        21,
   64.2949,        36,
   64.3151,        39,
   64.3354,        28,
   64.3556,        38,
   64.3758,        28,
    64.396,        37,
   64.4162,        23,
   64.4364,        42,
   64.4567,        32,
   64.4769,        31,
   64.4971,        39,
   64.5173,        37,
   64.5375,        35,
   64.5577,        38,
    64.578,        39,
   64.5982,        35,
   64.6184,        26,
   64.6386,        33,
   64.6588,        27,
    64.679,        26,
   64.6993,        36,
   64.7195,        36,
   64.7397,        28,
   64.7599,        41,
   64.7801,        25,
   64.8003,        43,
   64.8206,        34,
   64.8408,        30,
    64.861,        26,
   64.8812,        23,
   64.9014,        28,
   64.9216,        31,
   64.9419,        32,
   64.9621,        32,
   64.9823,        33,
   65.0025,        32,
   65.0227,        38,
   65.0429,        31,
   65.0632,        37,
   65.0834,        25,
   65.1036,        36,
   65.1238,        36,
    65.144,        35,
   65.1642,        26,
   65.1845,        30,
   65.2047,        25,
   65.2249,        22,
   65.2451,        22,
   65.2653,        32,
   65.2855,        27,
   65.3058,        27,
    65.326,        35,
   65.3462,        25,
   65.3664,        41,
   65.3866,        37,
   65.4068,        32,
   65.4271,        24,
   65.4473,        35,
   65.4675,        30,
   65.4877,        22,
   65.5079,        42,
   65.5281,        39,
   65.5484,        32,
   65.5686,        33,
   65.5888,        23,
    65.609,        43,
   65.6292,        28,
   65.6494,        25,
   65.6696,        35,
   65.6899,        31,
   65.7101,        37,
   65.7303,        33,
   65.7505,        29,
   65.7707,        37,
   65.7909,        31,
   65.8112,        24,
   65.8314,        31,
   65.8516,        36,
   65.8718,        35,
    65.892,        24,
   65.9122,        34,
   65.9325,        28,
   65.9527,        31,
   65.9729,        35,
   65.9931,        33,
   66.0133,        34,
   66.0335,        21,
   66.0538,        20,
    66.074,        27,
   66.0942,        35,
   66.1144,        41,
   66.1346,        37,
   66.1548,        37,
   66.1751,        33,
   66.1953,        33,
   66.2155,        22,
   66.2357,        39,
   66.2559,        24,
   66.2761,        34,
   66.2964,        31,
   66.3166,        20,
   66.3368,        20,
    66.357,        24,
   66.3772,        25,
   66.3974,        28,
   66.4177,        30,
   66.4379,        38,
   66.4581,        32,
   66.4783,        27,
   66.4985,        37,
   66.5187,        33,
    66.539,        31,
   66.5592,        35,
   66.5794,        34,
   66.5996,        31,
   66.6198,        38,
     66.64,        24,
   66.6603,        41,
   66.6805,        29,
   66.7007,        31,
   66.7209,        36,
   66.7411,        35,
   66.7613,        24,
   66.7816,        26,
   66.8018,        27,
    66.822,        38,
   66.8422,        25,
   66.8624,        31,
   66.8826,        33,
   66.9029,        35,
   66.9231,        38,
   66.9433,        24,
   66.9635,        25,
   66.9837,        30,
   67.0039,        28,
   67.0242,        24,
   67.0444,        24,
   67.0646,        36,
   67.0848,        36,
    67.105,        24,
   67.1252,        28,
   67.1455,        27,
   67.1657,        33,
   67.1859,        29,
   67.2061,        30,
   67.2263,        39,
   67.2465,        32,
   67.2667,        34,
    67.287,        26,
   67.3072,        25,
   67.3274,        34,
   67.3476,        38,
   67.3678,        29,
    67.388,        24,
   67.4083,        32,
   67.4285,        32,
   67.4487,        35,
   67.4689,        34,
   67.4891,        38,
   67.5093,        36,
   67.5296,        28,
   67.5498,        41,
     67.57,        47,
   67.5902,        36,
   67.6104,        43,
   67.6306,        35,
   67.6509,        46,
   67.6711,        54,
   67.6913,        53,
   67.7115,        64,
   67.7317,        59,
   67.7519,        51,
   67.7722,        44,
   67.7924,        33,
   67.8126,        38,
   67.8328,        36,
    67.853,        63,
   67.8732,        48,
   67.8935,        50,
   67.9137,        44,
   67.9339,        42,
   67.9541,        46,
   67.9743,        52,
   67.9945,        47,
   68.0148,        42,
    68.035,        50,
   68.0552,        52,
   68.0754,        54,
   68.0956,        55,
   68.1158,        65,
   68.1361,        52,
   68.1563,        57,
   68.1765,        47,
   68.1967,        43,
   68.2169,        45,
   68.2371,        53,
   68.2574,        41,
   68.2776,        49,
   68.2978,        61,
    68.318,        54,
   68.3382,        48,
   68.3584,        36,
   68.3787,        50,
   68.3989,        34,
   68.4191,        39,
   68.4393,        49,
   68.4595,        43,
   68.4797,        39,
      68.5,        39,
   68.5202,        37,
   68.5404,        44,
   68.5606,        26,
   68.5808,        26,
    68.601,        26,
   68.6213,        28,
   68.6415,        34,
   68.6617,        31,
   68.6819,        25,
   68.7021,        32,
   68.7223,        19,
   68.7425,        28,
   68.7628,        32,
    68.783,        36,
   68.8032,        23,
   68.8234,        47,
   68.8436,        27,
   68.8638,        28,
   68.8841,        35,
   68.9043,        30,
   68.9245,        32,
   68.9447,        40,
   68.9649,        39,
   68.9851,        33,
   69.0054,        19,
   69.0256,        32,
   69.0458,        36,
    69.066,        46,
   69.0862,        29,
   69.1064,        31,
   69.1267,        25,
   69.1469,        26,
   69.1671,        37,
   69.1873,        30,
   69.2075,        27,
   69.2277,        28,
    69.248,        23,
   69.2682,        32,
   69.2884,        31,
   69.3086,        39,
   69.3288,        25,
    69.349,        29,
   69.3693,        29,
   69.3895,        34,
   69.4097,        32,
   69.4299,        35,
   69.4501,        38,
   69.4703,        21,
   69.4906,        33,
   69.5108,        41,
    69.531,        29,
   69.5512,        23,
   69.5714,        31,
   69.5916,        26,
   69.6119,        36,
   69.6321,        31,
   69.6523,        26,
   69.6725,        32,
   69.6927,        42,
   69.7129,        26,
   69.7332,        18,
   69.7534,        25,
   69.7736,        36,
   69.7938,        38,
    69.814,        31,
   69.8342,        30,
   69.8545,        30,
   69.8747,        37,
   69.8949,        24,
   69.9151,        32,
   69.9353,        25,
   69.9555,        29,
   69.9758,        23,
    69.996,        35,
   70.0162,        33,
   70.0364,        17,
   70.0566,        30,
   70.0768,        30,
   70.0971,        36,
   70.1173,        39,
   70.1375,        24,
   70.1577,        29,
   70.1779,        26,
   70.1981,        21,
   70.2183,        36,
   70.2386,        21,
   70.2588,        21,
    70.279,        37,
   70.2992,        23,
   70.3194,        25,
   70.3396,        31,
   70.3599,        23,
   70.3801,        35,
   70.4003,        30,
   70.4205,        34,
   70.4407,        32,
   70.4609,        27,
   70.4812,        36,
   70.5014,        21,
   70.5216,        27,
   70.5418,        35,
    70.562,        27,
   70.5822,        28,
   70.6025,        28,
   70.6227,        37,
   70.6429,        26,
   70.6631,        34,
   70.6833,        27,
   70.7035,        37,
   70.7238,        27,
    70.744,        28,
   70.7642,        34,
   70.7844,        41,
   70.8046,        26,
   70.8248,        23,
   70.8451,        30,
   70.8653,        28,
   70.8855,        24,
   70.9057,        24,
   70.9259,        34,
   70.9461,        25,
   70.9664,        24,
   70.9866,        24,
   71.0068,        24,
    71.027,        33,
   71.0472,        31,
   71.0674,        23,
   71.0877,        34,
   71.1079,        28,
   71.1281,        34,
   71.1483,        28,
   71.1685,        27,
   71.1887,        26,
    71.209,        33,
   71.2292,        41,
   71.2494,        26,
   71.2696,        30,
   71.2898,        31,
     71.31,        36,
   71.3303,        36,
   71.3505,        33,
   71.3707,        21,
   71.3909,        32,
   71.4111,        28,
   71.4313,        33,
   71.4516,        48,
   71.4718,        28,
    71.492,        28,
   71.5122,        25,
   71.5324,        30,
   71.5526,        21,
   71.5729,        30,
   71.5931,        25,
   71.6133,        27,
   71.6335,        25,
   71.6537,        29,
   71.6739,        28,
   71.6942,        36,
   71.7144,        26,
   71.7346,        32,
   71.7548,        24,
    71.775,        22,
   71.7952,        33,
   71.8154,        18,
   71.8357,        32,
   71.8559,        27,
   71.8761,        17,
   71.8963,        34,
   71.9165,        29,
   71.9367,        31,
    71.957,        32,
   71.9772,        25,
   71.9974,        23,
   72.0176,        20,
   72.0378,        31,
    72.058,        29,
   72.0783,        22,
   72.0985,        31,
   72.1187,        31,
   72.1389,        36,
   72.1591,        26,
   72.1793,        32,
   72.1996,        36,
   72.2198,        26,
     72.24,        34,
   72.2602,        28,
   72.2804,        39,
   72.3006,        31,
   72.3209,        25,
   72.3411,        36,
   72.3613,        23,
   72.3815,        21,
   72.4017,        27,
   72.4219,        22,
   72.4422,        23,
   72.4624,        25,
   72.4826,        26,
   72.5028,        26,
    72.523,        36,
   72.5432,        26,
   72.5635,        25,
   72.5837,        31,
   72.6039,        34,
   72.6241,        24,
   72.6443,        36,
   72.6645,        45,
   72.6848,        32,
    72.705,        39,
   72.7252,        26,
   72.7454,        23,
   72.7656,        26,
   72.7858,        23,
   72.8061,        31,
   72.8263,        22,
   72.8465,        30,
   72.8667,        35,
   72.8869,        34,
   72.9071,        31,
   72.9274,        26,
   72.9476,        27,
   72.9678,        36,
    72.988,        23,
   73.0082,        31,
   73.0284,        28,
   73.0487,        32,
   73.0689,        31,
   73.0891,        30,
   73.1093,        26,
   73.1295,        29,
   73.1497,        25,
     73.17,        27,
   73.1902,        38,
   73.2104,        33,
   73.2306,        32,
   73.2508,        29,
    73.271,        32,
   73.2912,        24,
   73.3115,        25,
   73.3317,        34,
   73.3519,        34,
   73.3721,        39,
   73.3923,        29,
   73.4125,        37,
   73.4328,        38,
    73.453,        27,
   73.4732,        33,
   73.4934,        32,
   73.5136,        43,
   73.5338,        31,
   73.5541,        34,
   73.5743,        35,
   73.5945,        34,
   73.6147,        34,
   73.6349,        29,
   73.6551,        35,
   73.6754,        40,
   73.6956,        37,
   73.7158,        40,
    73.736,        25,
   73.7562,        40,
   73.7764,        25,
   73.7967,        29,
   73.8169,        28,
   73.8371,        26,
   73.8573,        38,
   73.8775,        30,
   73.8977,        37,
    73.918,        30,
   73.9382,        31,
   73.9584,        27,
   73.9786,        27,
   73.9988,        22,
    74.019,        26,
   74.0393,        32,
   74.0595,        32,
   74.0797,        28,
   74.0999,        31,
   74.1201,        29,
   74.1403,        34,
   74.1606,        25,
   74.1808,        23,
    74.201,        29,
   74.2212,        22,
   74.2414,        23,
   74.2616,        38,
   74.2819,        23,
   74.3021,        23,
   74.3223,        30,
   74.3425,        24,
   74.3627,        34,
   74.3829,        24,
   74.4032,        27,
   74.4234,        20,
   74.4436,        36,
   74.4638,        19,
    74.484,        21,
   74.5042,        36,
   74.5245,        27,
   74.5447,        33,
   74.5649,        21,
   74.5851,        33,
   74.6053,        36,
   74.6255,        31,
   74.6458,        35,
    74.666,        31,
   74.6862,        24,
   74.7064,        35,
   74.7266,        25,
   74.7468,        25,
    74.767,        20,
   74.7873,        33,
   74.8075,        34,
   74.8277,        33,
   74.8479,        26,
   74.8681,        28,
   74.8883,        31,
   74.9086,        26,
   74.9288,        26,
    74.949,        31,
   74.9692,        21,
   74.9894,        31,
   75.0096,        29,
   75.0299,        33,
   75.0501,        36,
   75.0703,        31,
   75.0905,        22,
   75.1107,        32,
   75.1309,        28,
   75.1512,        26,
   75.1714,        26,
   75.1916,        25,
   75.2118,        34,
    75.232,        24,
   75.2522,        22,
   75.2725,        33,
   75.2927,        24,
   75.3129,        31,
   75.3331,        33,
   75.3533,        30,
   75.3735,        31,
   75.3938,        30,
    75.414,        24,
   75.4342,        31,
   75.4544,        34,
   75.4746,        27,
   75.4948,        40,
   75.5151,        21,
   75.5353,        28,
   75.5555,        43,
   75.5757,        28,
   75.5959,        42,
   75.6161,        49,
   75.6364,        44,
   75.6566,        41,
   75.6768,        34,
    75.697,        40,
   75.7172,        28,
   75.7374,        30,
   75.7577,        34,
   75.7779,        36,
   75.7981,        30,
   75.8183,        33,
   75.8385,        40,
   75.8587,        35,
    75.879,        39,
   75.8992,        36,
   75.9194,        42,
   75.9396,        30,
   75.9598,        36,
     75.98,        29,
   76.0003,        33,
   76.0205,        29,
   76.0407,        25,
   76.0609,        30,
   76.0811,        22,
   76.1013,        28,
   76.1216,        31,
   76.1418,        32,
    76.162,        42,
   76.1822,        29,
   76.2024,        31,
   76.2226,        25,
   76.2429,        32,
   76.2631,        19,
   76.2833,        33,
   76.3035,        29,
   76.3237,        23,
   76.3439,        24,
   76.3641,        45,
   76.3844,        21,
   76.4046,        23,
   76.4248,        21,
    76.445,        30,
   76.4652,        36,
   76.4854,        31,
   76.5057,        33,
   76.5259,        26,
   76.5461,        24,
   76.5663,        27,
   76.5865,        32,
   76.6067,        31,
    76.627,        33,
   76.6472,        24,
   76.6674,        29,
   76.6876,        24,
   76.7078,        28,
    76.728,        31,
   76.7483,        27,
   76.7685,        35,
   76.7887,        28,
   76.8089,        35,
   76.8291,        24,
   76.8493,        21,
   76.8696,        39,
   76.8898,        31,
     76.91,        24,
   76.9302,        18,
   76.9504,        34,
   76.9706,        28,
   76.9909,        36,
   77.0111,        28,
   77.0313,        26,
   77.0515,        21,
   77.0717,        31,
   77.0919,        23,
   77.1122,        27,
   77.1324,        34,
   77.1526,        27,
   77.1728,        31,
    77.193,        20,
   77.2132,        35,
   77.2335,        27,
   77.2537,        17,
   77.2739,        31,
   77.2941,        32,
   77.3143,        24,
   77.3345,        27,
   77.3548,        27,
    77.375,        23,
   77.3952,        26,
   77.4154,        32,
   77.4356,        30,
   77.4558,        31,
   77.4761,        24,
   77.4963,        32,
   77.5165,        29,
   77.5367,        23,
   77.5569,        34,
   77.5771,        38,
   77.5974,        32,
   77.6176,        37,
   77.6378,        29,
    77.658,        27,
   77.6782,        37,
   77.6984,        27,
   77.7187,        28,
   77.7389,        27,
   77.7591,        23,
   77.7793,        37,
   77.7995,        23,
   77.8197,        27,
   77.8399,        30,
   77.8602,        29,
   77.8804,        23,
   77.9006,        28,
   77.9208,        26,
    77.941,        24,
   77.9612,        30,
   77.9815,        27,
   78.0017,        36,
   78.0219,        28,
   78.0421,        26,
   78.0623,        30,
   78.0825,        30,
   78.1028,        31,
    78.123,        23,
   78.1432,        33,
   78.1634,        26,
   78.1836,        32,
   78.2038,        34,
   78.2241,        25,
   78.2443,        24,
   78.2645,        27,
   78.2847,        23,
   78.3049,        23,
   78.3251,        24,
   78.3454,        26,
   78.3656,        30,
   78.3858,        29,
    78.406,        22,
   78.4262,        32,
   78.4464,        35,
   78.4667,        25,
   78.4869,        21,
   78.5071,        22,
   78.5273,        26,
   78.5475,        30,
   78.5677,        37,
    78.588,        32,
   78.6082,        35,
   78.6284,        31,
   78.6486,        23,
   78.6688,        29,
    78.689,        32,
   78.7093,        25,
   78.7295,        28,
   78.7497,        32,
   78.7699,        29,
   78.7901,        26,
   78.8103,        33,
   78.8306,        32,
   78.8508,        30,
    78.871,        29,
   78.8912,        23,
   78.9114,        36,
   78.9316,        25,
   78.9519,        24,
   78.9721,        25,
   78.9923,        19,
   79.0125,        30,
   79.0327,        22,
   79.0529,        26,
   79.0732,        24,
   79.0934,        26,
   79.1136,        31,
   79.1338,        21,
    79.154,        24,
   79.1742,        31,
   79.1945,        28,
   79.2147,        30,
   79.2349,        28,
   79.2551,        32,
   79.2753,        34,
   79.2955,        28,
   79.3157,        31,
    79.336,        34,
   79.3562,        22,
   79.3764,        27,
   79.3966,        38,
   79.4168,        26,
    79.437,        36,
   79.4573,        27,
   79.4775,        21,
   79.4977,        19,
   79.5179,        18,
   79.5381,        20,
   79.5583,        32,
   79.5786,        39,
   79.5988,        35,
    79.619,        25,
   79.6392,        30,
   79.6594,        25,
   79.6796,        26,
   79.6999,        31,
   79.7201,        31,
   79.7403,        21,
   79.7605,        45,
   79.7807,        38,
   79.8009,        36,
   79.8212,        39,
   79.8414,        54,
   79.8616,        35,
   79.8818,        42,
    79.902,        30,
   79.9222,        45,
   79.9425,        39,
   79.9627,        33,
   79.9829,        30,
   80.0031,        27,
   80.0233,        29,
   80.0435,        26,
   80.0638,        38,
    80.084,        32,
   80.1042,        39,
   80.1244,        29,
   80.1446,        34,
   80.1648,        33,
   80.1851,        23,
   80.2053,        38,
   80.2255,        30,
   80.2457,        24,
   80.2659,        40,
   80.2861,        21,
   80.3064,        22,
   80.3266,        24,
   80.3468,        34,
    80.367,        31,
   80.3872,        27,
   80.4074,        28,
   80.4277,        30,
   80.4479,        28,
   80.4681,        31,
   80.4883,        22,
   80.5085,        21,
   80.5287,        32,
    80.549,        29,
   80.5692,        27,
   80.5894,        26,
   80.6096,        26,
   80.6298,        40,
     80.65,        24,
   80.6703,        42,
   80.6905,        28,
   80.7107,        25,
   80.7309,        16,
   80.7511,        31,
   80.7713,        33,
   80.7916,        28,
   80.8118,        37,
    80.832,        36,
   80.8522,        34,
   80.8724,        27,
   80.8926,        29,
   80.9128,        24,
   80.9331,        36,
   80.9533,        41,
   80.9735,        30,
   80.9937,        25,
   81.0139,        24,
   81.0341,        27,
   81.0544,        35,
   81.0746,        29,
   81.0948,        39,
    81.115,        32,
   81.1352,        42,
   81.1554,        35,
   81.1757,        34,
   81.1959,        40,
   81.2161,        27,
   81.2363,        30,
   81.2565,        35,
   81.2767,        26,
    81.297,        48,
   81.3172,        32,
   81.3374,        35,
   81.3576,        39,
   81.3778,        43,
    81.398,        29,
   81.4183,        36,
   81.4385,        38,
   81.4587,        38,
   81.4789,        29,
   81.4991,        43,
   81.5193,        22,
   81.5396,        37,
   81.5598,        29,
     81.58,        33,
   81.6002,        22,
   81.6204,        31,
   81.6406,        25,
   81.6609,        29,
   81.6811,        27,
   81.7013,        27,
   81.7215,        32,
   81.7417,        44,
   81.7619,        32,
   81.7822,        32,
   81.8024,        24,
   81.8226,        27,
   81.8428,        30,
    81.863,        29,
   81.8832,        28,
   81.9035,        25,
   81.9237,        20,
   81.9439,        29,
   81.9641,        32,
   81.9843,        24,
   82.0045,        34,
   82.0248,        29,
    82.045,        33,
   82.0652,        14,
   82.0854,        26,
   82.1056,        22,
   82.1258,        32,
   82.1461,        27,
   82.1663,        32,
   82.1865,        33,
   82.2067,        37,
   82.2269,        21,
   82.2471,        33,
   82.2674,        30,
   82.2876,        24,
   82.3078,        28,
    82.328,        27,
   82.3482,        32,
   82.3684,        24,
   82.3886,        31,
   82.4089,        25,
   82.4291,        23,
   82.4493,        25,
   82.4695,        28,
   82.4897,        31,
   82.5099,        26,
   82.5302,        23,
   82.5504,        29,
   82.5706,        33,
   82.5908,        31,
    82.611,        15,
   82.6312,        24,
   82.6515,        29,
   82.6717,        30,
   82.6919,        29,
   82.7121,        20,
   82.7323,        21,
   82.7525,        38,
   82.7728,        20,
    82.793,        27,
   82.8132,        24,
   82.8334,        30,
   82.8536,        26,
   82.8738,        23,
   82.8941,        28,
   82.9143,        28,
   82.9345,        31,
   82.9547,        25,
   82.9749,        20,
   82.9951,        31,
   83.0154,        29,
   83.0356,        26,
   83.0558,        30,
    83.076,        29,
   83.0962,        29,
   83.1164,        24,
   83.1367,        28,
   83.1569,        27,
   83.1771,        31,
   83.1973,        36,
   83.2175,        33,
   83.2377,        30,
    83.258,        29,
   83.2782,        34,
   83.2984,        30,
   83.3186,        30,
   83.3388,        31,
    83.359,        22,
   83.3793,        25,
   83.3995,        25,
   83.4197,        34,
   83.4399,        26,
   83.4601,        23,
   83.4803,        31,
   83.5006,        21,
   83.5208,        28,
    83.541,        26,
   83.5612,        34,
   83.5814,        29,
   83.6016,        20,
   83.6219,        36,
   83.6421,        16,
   83.6623,        33,
   83.6825,        26,
   83.7027,        23,
   83.7229,        21,
   83.7432,        30,
   83.7634,        45,
   83.7836,        43,
   83.8038,        37,
    83.824,        39,
   83.8442,        35,
   83.8644,        41,
   83.8847,        31,
   83.9049,        26,
   83.9251,        38,
   83.9453,        19,
   83.9655,        31,
   83.9857,        17,
    84.006,        31,
   84.0262,        27,
   84.0464,        31,
   84.0666,        31,
   84.0868,        30,
    84.107,        34,
   84.1273,        29,
   84.1475,        29,
   84.1677,        24,
   84.1879,        28,
   84.2081,        21,
   84.2283,        14,
   84.2486,        31,
   84.2688,        21,
    84.289,        25,
   84.3092,        26,
   84.3294,        23,
   84.3496,        31,
   84.3699,        29,
   84.3901,        26,
   84.4103,        31,
   84.4305,        15,
   84.4507,        22,
   84.4709,        25,
   84.4912,        26,
   84.5114,        27,
   84.5316,        27,
   84.5518,        21,
    84.572,        27,
   84.5922,        21,
   84.6125,        19,
   84.6327,        32,
   84.6529,        35,
   84.6731,        24,
   84.6933,        34,
   84.7135,        24,
   84.7338,        22,
    84.754,        22,
   84.7742,        35,
   84.7944,        37,
   84.8146,        20,
   84.8348,        26,
   84.8551,        35,
   84.8753,        20,
   84.8955,        32,
   84.9157,        27,
   84.9359,        23,
   84.9561,        34,
   84.9764,        14,
   84.9966,        36,
   85.0168,        43,
    85.037,        24,
   85.0572,        16,
   85.0774,        30,
   85.0977,        29,
   85.1179,        34,
   85.1381,        26,
   85.1583,        16,
   85.1785,        21,
   85.1987,        28,
    85.219,        27,
   85.2392,        25,
   85.2594,        24,
   85.2796,        32,
   85.2998,        25,
     85.32,        26,
   85.3403,        32,
   85.3605,        28,
   85.3807,        33,
   85.4009,        28,
   85.4211,        37,
   85.4413,        30,
   85.4615,        23,
   85.4818,        19,
    85.502,        19,
   85.5222,        22,
   85.5424,        24,
   85.5626,        29,
   85.5828,        18,
   85.6031,        23,
   85.6233,        25,
   85.6435,        23,
   85.6637,        34,
   85.6839,        22,
   85.7041,        31,
   85.7244,        19,
   85.7446,        18,
   85.7648,        21,
    85.785,        26,
   85.8052,        22,
   85.8254,        32,
   85.8457,        29,
   85.8659,        23,
   85.8861,        28,
   85.9063,        33,
   85.9265,        19,
   85.9467,        27,
    85.967,        22,
   85.9872,        18,
   86.0074,        25,
   86.0276,        25,
   86.0478,        22,
    86.068,        29,
   86.0883,        28,
   86.1085,        22,
   86.1287,        15,
   86.1489,        24,
   86.1691,        34,
   86.1893,        25,
   86.2096,        20,
   86.2298,        25,
     86.25,        24,
   86.2702,        30,
   86.2904,        24,
   86.3106,        33,
   86.3309,        22,
   86.3511,        24,
   86.3713,        21,
   86.3915,        22,
   86.4117,        22,
   86.4319,        27,
   86.4522,        23,
   86.4724,        25,
   86.4926,        28,
   86.5128,        19,
    86.533,        30,
   86.5532,        17,
   86.5735,        32,
   86.5937,        27,
   86.6139,        30,
   86.6341,        27,
   86.6543,        24,
   86.6745,        27,
   86.6948,        22,
    86.715,        27,
   86.7352,        25,
   86.7554,        32,
   86.7756,        30,
   86.7958,        24,
   86.8161,        25,
   86.8363,        33,
   86.8565,        40,
   86.8767,        29,
   86.8969,        28,
   86.9171,        39,
   86.9373,        22,
   86.9576,        32,
   86.9778,        29,
    86.998,        18,
   87.0182,        25,
   87.0384,        26,
   87.0586,        32,
   87.0789,        19,
   87.0991,        33,
   87.1193,        26,
   87.1395,        28,
   87.1597,        22,
   87.1799,        20,
   87.2002,        23,
   87.2204,        29,
   87.2406,        22,
   87.2608,        30,
    87.281,        28,
   87.3012,        25,
   87.3215,        23,
   87.3417,        36,
   87.3619,        27,
   87.3821,        26,
   87.4023,        35,
   87.4225,        27,
   87.4428,        26,
    87.463,        35,
   87.4832,        32,
   87.5034,        28,
   87.5236,        22,
   87.5438,        25,
   87.5641,        23,
   87.5843,        22,
   87.6045,        23,
   87.6247,        20,
   87.6449,        29,
   87.6651,        30,
   87.6854,        33,
   87.7056,        28,
   87.7258,        23,
    87.746,        32,
   87.7662,        22,
   87.7864,        26,
   87.8067,        22,
   87.8269,        27,
   87.8471,        30,
   87.8673,        25,
   87.8875,        29,
   87.9077,        22,
    87.928,        29,
   87.9482,        18,
   87.9684,        30,
   87.9886,        29,
   88.0088,        29,
    88.029,        30,
   88.0493,        37,
   88.0695,        16,
   88.0897,        27,
   88.1099,        31,
   88.1301,        31,
   88.1503,        25,
   88.1706,        29,
   88.1908,        22,
    88.211,        32,
   88.2312,        30,
   88.2514,        43,
   88.2716,        34,
   88.2919,        27,
   88.3121,        23,
   88.3323,        38,
   88.3525,        16,
   88.3727,        19,
   88.3929,        29,
   88.4131,        13,
   88.4334,        21,
   88.4536,        20,
   88.4738,        31,
    88.494,        27,
   88.5142,        28,
   88.5344,        20,
   88.5547,        17,
   88.5749,        23,
   88.5951,        22,
   88.6153,        30,
   88.6355,        23,
   88.6557,        34,
    88.676,        29,
   88.6962,        39,
   88.7164,        27,
   88.7366,        36,
   88.7568,        19,
    88.777,        30,
   88.7973,        24,
   88.8175,        20,
   88.8377,        26,
   88.8579,        33,
   88.8781,        15,
   88.8983,        21,
   88.9186,        30,
   88.9388,        27,
    88.959,        25,
   88.9792,        19,
   88.9994,        25,
   89.0196,        38,
   89.0399,        16,
   89.0601,        22,
   89.0803,        22,
   89.1005,        27,
   89.1207,        23,
   89.1409,        17,
   89.1612,        27,
   89.1814,        29,
   89.2016,        25,
   89.2218,        30,
    89.242,        25,
   89.2622,        22,
   89.2825,        26,
   89.3027,        26,
   89.3229,        30,
   89.3431,        34,
   89.3633,        29,
   89.3835,        19,
   89.4038,        33,
    89.424,        26,
   89.4442,        23,
   89.4644,        26,
   89.4846,        25,
   89.5048,        22,
   89.5251,        24,
   89.5453,        24,
   89.5655,        15,
   89.5857,        34,
   89.6059,        33,
   89.6261,        26,
   89.6464,        31,
   89.6666,        25,
   89.6868,        29,
    89.707,        29,
   89.7272,        20,
   89.7474,        31,
   89.7677,        26,
   89.7879,        29,
   89.8081,        29,
   89.8283,        19,
   89.8485,        28,
   89.8687,        22,
    89.889,        29,
   89.9092,        27,
   89.9294,        23,
   89.9496,        34,
   89.9698,        20,
     89.99,        35,
