# Supplementary material for: Highly efficient nickel (II) removal by sewage sludge biochar supported α-Fe2O3 and α-FeOOH: Sorption characteristics and mechanisms
Source: PLoS One. 2019 Jun 12;14(6):e0218114. doi: 10.1371/journal.pone.0218114 (PMC6561682; doi:10.1371/journal.pone.0218114)
Supplement: S1 Data — (ZIP) [file pone.0218114.s008.zip › Raw data/Characteristics/XRD/20180913dxh/MSBC-before.txt]

;RAW4.00
[RawHeader]
Date=09/13/2018
EstimatedTotalTime=434.9
FurtherDQLReading=0
HardwareIndicator=65519
MeasuredTotalTime=4.45958
MeasurementFlag=1
NumberOfMeasuredRanges=1
NumberOfRanges=1
Time=16:27:03

[VarInfo]
Type=USER
Flags=0
Value=

[VarInfo]
Type=SAMPLEID
Flags=0
Value=Commander Sample ID

[VarInfo]
Type=COMMENT
Flags=0
Value=

[VarInfo]
Type=UTF
Flags=0
Value=

[VarInfo]
Type=CREATOR
Flags=0
Value=V5Converter

[VarInfo]
Type=CREATOR_VERSION
Flags=0
Value=2.2.47.1

[HardwareConfiguration]
AbsorptionFactor=9999
ActivateAbsorber=0
Alpha1=1.5406
Alpha2=1.54439
AlphaAverage=1.5418
AlphaRatio=0.5
Analyzer=0
Anode=Cu
AntiScatteringSlit=9999
BeamOpticsFlags=0
Beta=1.39222
BetaRelativeIntensity=0
DeactivateAbsorber=0
DetectorSlit=9999
DivergenceSlit=9999
GoniometerControl=0
GoniometerDiameter=560
GoniometerModel=512
GoniometerStage=0
Monochromator=0
NearSampleSlit=9999
PrimarySollerSlit=2.5
SampleChanger=0
SecondSollerSlit=2.5
SynchronousAxis=0
ThinFilmAttachment=9999
WaveUnit=A

[RangeHeader]
ActuallyUsedLambda=1.5418
AdditionalDetectorMask=257
DataRecordLength=4
DelayTime=0
DisplayPlaneNumber=0
EstimatedScanTime=435
ExtraParametersMask=0
GeneratorCurrent=40
GeneratorVoltage=40
Increment=0.0202164
Increment3=0
NumberOfCompletedData=4205
NumberOfCounts=1
NumberOfDetectors=0
NumberOfDrives=2
NumberOfEncoderDrives=0
NumberOfMeasuredData=4205
NumberOfVaryingParameters=0
RangeStartTime=0
RotationSpeed=0
ScanMode=1
ScanType=Locked Coupled
SimulatedMeasConditions=0
SlitChangerIn=0
SmootingWidth=0
Start=5.0001
Steps=4205
SynchronousRotation=0
Time=19.1

[VarInfo]
Type=PSD_DISCRIM
Flags=0
Value=0.18;0.25

[VarInfo]
Type=OPTICS_V5
Flags=0
Value=H4sIAAAAAAAEAO29B2AcSZYlJi9tynt/SvVK1+B0oQiAYBMk2JBAEOzBiM3mkuwdaUcjKasqgcplVmVdZhZAzO2dvPfee++999577733ujudTif33/8/XGZkAWz2zkrayZ4hgKrIHz9+fB8/Ih7/Hu8WZXqZ101RLT/7aHe881GaL6fVrFhefPbRuj3f3v30o9/j6PHn1bKoFnmb1yfVYlUt82X7NGuzlN5eNo/eNcVnH83bdvXo7t2rq6vx1b1xVV/c3dvZ2b37e3/x/PV0ni+y7WLZtNlymn9k35rd/NZH6U8WTTEp8xfZIv/sI4eH/eJp3kzrYtXyAN7Mc8Lqbio//daf19V6dUY90gif5DWN78vJT+fT9mXWzj/76O7T/LKY5nf9N/xW/d7l25MyaxoFYSnjQbnLiPA/5pXjabvOSn3nRQa8szI9I+Kk51WdTqtlW1dlWp2nq7qaradtcxdf1usFQMfwzJZvX1ZNIRTY+ejo8Wui8ywrCZnX1GVWFj/gbo7Os7LJH98d+vrx770onxV5OXuVU3/FFB+eVMtlzr816d2jx4I8pv51XtLnR6dLwiGfPb7b+0bbUmftujn68q1poh88/gJItFV9bXA/2nl8t/8hkDqb0dBfrBeTvD56eP/x3c5Hj78gfj0vpjyKZ2V2cfSyLhZZff2mzqZvm/R1TkSdub+Pm6aaFtyaeuy++/jbWSMf5rMAzhHNAVFv8Gv/xU6X/Ve7DfyXPfwibwbfPv6yLogQMn8/mdctjaR8fNf/1JPdN9er/IiZ8ffnfx97fMTfPe6MiH+yoH9RLB2P7T74KP0ie+c+2LulUN314cckLPZ9XMa4iYH3syRbIbpHj88a6qC4zHVS7J/2i7NlS/Jk5Kzz6eMnebawfK2gH98NPn3sC3MT/tkT9JSm+aKgEYZf0OygL0daTwQjHz82b+rfXzUQ586HJGJrkvSZpX9KOv9RSzxDOnc9yflrMEpHX9vvBtQ1fb3A1zw9r/OszGcpPnx/fR3M1V2v3z6T9b6Mc9iXhOT0rkXxrqD3w2C1AP3u3PoEPn3X5stZTlT6/67W330QVfseNk3K+MnkGaH6KPVadL46euzR6Mh8/Piu/6lp4vEjhuoB9Vjc+/TL5ZOqKvNs+VH61bJomfJErvPiYk0UeVVczNujV3k2+25dtNRl96vHJF61/PpsXZbH02neNI/vuk8fP71eZoti2m8TfPH4aUGMBK/tebEoWp4m+1EDU+r99fhpfp6ty/Yns3Kde8PSkdBsFi3pUP76s4+g3D4CvLvesKHjTub59G0+c+rNfPD4ZN201QJsgJ69vx6Ll3jbHo/XbXVS51mbv6yrFZmza9NZ5JsAv6bnKNx/0HcUzprX02y5JPF1g7CfgEqlcL1O7T/yN1kUdxg/ssH50VckcefFEuzPfxvdCKHta7+44vvZUHX82+/17PnJeu/3OhnSe93vb1J9PydarzuSvnn7+aHrmCDE8hhCRN8FX4c6z//qm9J7r1twwA1qLzUfZtTH/8vVnwyIP7VyfrJmQX9Z58eznyY9ls/e462fBYW5obcPUpZDLPfd7DJ/ni8v2vlxuZpnuxG26zUJWa/79TfFfl+eP63W9KZhwH/0D///AQu+nF83CNn488gIzZTvju/v73x6E2t+DWhfLUtgTzwpMY37G3NSlWvRW6fbO/eZhcwnjykgLBbrxdH27vjBwwefPry3e2//4NO9e7v3H5x+cm/ngBSdtiA9+I5/GW6pDX42BOhr0OSHIVh7NwvW3mbB2vuRYH1DgrV/7+E3KVkG3I9EK0KUn23ZolR2dhELDvttBqVLvv+ReH1D4rV78E1Kl0L7kXD1afKzLFtPeBFjg2BxgyGpesL55h+J1DcgUvce7u3tfXMy5cD9SKgiRPlZlqpXyExsFCtpMSRX/O3PlmD9/12sXHpvfP+DBKoH6P8jovSzJEo9cvysCNGzarpuvKXOiBT1moRi1P36m5IjSRB+eU4rf5/u//9XmMLhhany20tSHMouQxFCgjJnbb4gxJ5XF8WUZ+fNV7//2YufPH5+9vT3P/n22cvHd91XZuLe5O/ao7PlJSWAiczzYuVoHcw2t3v8e+XX3DdoYX+nXHIXhc04PT97MYjKc1o1SJnnhrre/ZCuX365oe+XVUHLrBs73/uQzs1cvPzy9Y1TYVe0t9NFdZmnbZUu8uk8W4IrUlI5q991CMd7m3H82fcZNnHrB2k5WWA5W55XqSVfLB8rn2feX0+LZlVm1599xE1S+jRcZP/q9z9+/vLbx+Hn3ZdS9FRyTzyWW6GzF6Cjf3Ug7w2gE37efem90TGBv4dP8FmnA/tdFLff//gnP9+Enr79vkhKBCWfTuzvFrZ83UXoyemb4zguaH87FMKFJPmM3sKiXAeHU/NpF43T56dfnL54M0CVJS2Epvpu6nq6BU3U//WmzfukQ3b9Jj5lr47fnH25adL47dvRq+9ZyOfn0c9tP8E3XSyffXny+3/5Ko4g95cGr9/tL2gf9Be0P8+XxIm0mhguPNuP46vPGxZQJfD7muunR4+Hv/Qdt5+syjaepTPfhG6afvpNeWddb/XtTw64Zt+tKfj9/5ZL1huZsVB74pa5uEQt00CMH4/v93Yikfz9nQ8N2u/dfx8LPDjEfRnie1rhYZa9LTufrOuadWaPnc03ITvrpz9b7Lw4/v8rO9PIzFx3o+yvw833I8z86c8pM3sD/Lli5pfVVV5HWFk+DxmZP/vZYuPvDnDx/5cZ+LudIPl2WaKd8QADx7Tx3t7OB7PwewVEXXX8LY+Jd3e+cS6+e5MLcjxt11kJnCU6PDpdkjuaE9/0viGitdM5cUn+i9ZFzc7rkf4+Aw17Xz4+W1Kna+kUWAMlmbrYN7Hmb7L6Im+fldnFEaVInhXv0NXmdgbNVJzVLyc/Tcg7x/73evb8ZL33e518FHz/Mmvnn31092l+WUzzu59Xy6Ja5ESIuy/rYpHV12/qbPr2LgcG1XrZ3o1BOimzplFAJ9ViRf4gtfySpHrK7Sn+zsp8xlOsPtqgVVajN6jo7lqf9ehxN+iNr3rtfMovdkPSzevPvYhx44paGLptXifohDRDmVA/FDPfnaz5q27UEU8y3OX5ymcARNx+mRUlEiD4sxHwLK9BPIBP46GAzGAqDT6vq/XqbMba6ZvmpZu49ta8Js1FlrX9CyYX0RNylJ5TNDStlm1dlWl1nq7qakai1aiQQY6/9kiy5VuTu6LpeLAhjlL19jUDKdaZ76HH5BPqrF03R1++NU30A9IfhARJ1rVB/mj3AfRb99PBTHuYP+j5BsHXoYvgf/VNeQqvW3DA/4/S6jIg/tQKu+qEDWn0DW/9LFj9Db29p3X3mew2K6Qm8dlju16ToTVS+fqbYr/IuvH/91nw9ivj1vDefoXnNtBu5wrvnm7v3I87w9u74wcPH3z68N7uvf2DT/fu7d5/cPrJvZ2DiI883PLnym2O0+SHIVh7NwvW3mbB2vuRYH1DgmWc1G9Isgy4DaL180+0DFF+tmXLrC9tEi5tMyhd8v2PxOsbEi8N6r4h6VJoPxKuPk1+lmVL1kk3CBY3GJIqfPkjkfpGRMolP74RmXLgfiRUEaL8LEuVLq5vECtpMSRX/O3PlmD9/12semnCrytQPUA/v0WpR46fFSHqJm4jUtRrEopR9+tvSo4kQfjl+dmy/XT//7/CFA4vXGO7vSTFoUjWXQgJypy1+YIQe15dFFOenTdf/f5nL37y+PnZ09//5NtnLx/fdV+ZiXuTv2uPzpaXlAAmMs+LlaN1MNvc7vHvlV9z36CF/Z1yyV0UNuP0/OzFICrPi2WeMs8Ndb37IV2//HJD3y+rgpaBNna+9yGdm7l4+eXrG6fCZL7T7XRRXeZpW6WLfDrPluCKlFTO6ncdwvHeZhx/9hXdJm79IC0nCyxny/MqteSL5WPl88z762nRrMrs+rOPuElKnwZrTTQ5x89ffvs4/Lz7UoqeSu6Jx3IrdPYCdPSvDuS9AXTCz7svvTc6JvD38Ak+63Rgv4vi9vsf/+Tnm9Azi5jviaREUPLpxP5uYcvXXYSenL45juPCi6O3QiFcSJLP6C0synVwODWfdtE4fX76xemLNwNUWVazPNV3U9fTLWii/q83bd4nHbLrN/Epe3X85uzLTZMm68O3olffs5DPz6Of236Cb7pYPvvy5Pf/8lUcQe4vDV6/y4uVZzP65MV6Mcnro/vk0XU+emxX78OFZ/txfPV5wwKqeKtfc/2U1tIHv/Qdt5+syjaepTPfhG6afvpNeWddb/XtTw64Zt+tyWP//5ZL1huZsVB74pa5OEQt00BgEg9K9nYi4cf9nQ+NNO7dfx8LPDjEfRnie1rhYZa9LTufrOuadWaPnc03ITvrpz9b7Lw4/v8rO9PIzFx3o+yvw833I8z86c8pM3sD/Lli5pfVVV5HWFk+DxmZP/vZYuPvDnDx/5cZ+LudIPl2WaKd8QADx7Tx3t7OB7PwewVEXXX8LY+Jd3e+cS6+e5MLcjxt11kJnCU6PDpdkjuaE9/0viGitdM5cUn+i9ZFzc7rkf4+Aw17Xz4+W1Kna+kUWAMlmbrYN7Hmb7L6Im+fldnFEaVInhXv0NXmdgbNVJzVLyc/Tcg7x/73evb8ZL33e518FHz/Mmvnn31092l+WUzzu59Xy6Ja5ESIuy/rYpHV12/qbPr2LgcG1XrZ3o1BOimzplFAJ9ViRf4gtfySpHrK7Sn+zsp8xlOsPtqgVVajN6jo7lqf9ehxN+iNr3rtfMovdkPSzevPvYhx44paGLptXifohDRDmVCmuAZI5ruTNX/VjTriSQamvAjm3ePLrCiR/sBnDeSbeLygjIq+AdaUPNp83VKfYZSgH753jKCi+zWDBNYHP59k1JL5Q8SzAyQumdro7uvsPG+veeIjWGsrRvvLVW7+Tk/Kqsn1j+hw/ReJ1fBuj9EopAU/alMGafgl9tVjgzP9xgPNZ3Y4JjjvB8xHoMvju4Nf9188evPki98f/396+vrkVeRV844Xz7OwPcmWb026ktp4f6X+HyycJLoXxTIrO18cfGSAy9ST3LTr5ujLtwaN4OPH5k39m7wYYr7Oh4+7tPLMM302KVhHQ4qscKu9uCqWv7+yWFzu9cv0dUEZHTRPGVbzUfp5Xa1XZzP2Xb4GKwc9RyxZ5PtN9scN0/Rj3hIVoq+9YM4lVQt+Ts8pUTKtlm1dlWl1nq7qakYs3iizQ3285zC6M+1T+/Rdmy9n+SwcW7pFrGN+t7y0e+f/NfpWPvGYNPiA9BwhQVb62krFLq80dj8dXLXjOfuC8oWRIMN9FwYa9vNvKth4nwW6/w+GzZsWKT50YU68nQ2LQSdffvHk9389vCD3epVP4fxsff6P/h2TvEy/KOqa5JL+97oqy7y+880vjjFKP3n8ahCnLypi3uIH+Sx9XRYuM/ONLZAxAsdPvzOIgEyJpM99Pu9g8On9+8gv/L9xCUz44j0jPV9JDCXjPYUhHzQ525xO8v113qbycWDPhBtP3/z+L4/ffDuefceb3Im+f7eXev90r596P2teT7PlkhB2pLWfPMZvOs4Cnrn39/VRy34jqUqaPv9z5SCM9UgHaSaYP1MLUc/wV4y7499z55FXmB/731n9SWrSw07n+x/5m/7/oybD1AWNbCg7oxM8lJ7Z2YvnZ7ZjGcbdg/ux/ExI7KOAM5iDaEhghMLGhT18hVPymfByXDxNwChOnUeaz6uclLHo4o7TGOjp9/Ma086735wPeTdEuO9Qxr7f5FD67cW7/KE7lN0x9eOIH6KLaJyEG33Er5YLiUa+tqvYXeh82Ne2G7l//EDSNS4fIty3id/5AyNu366atsP0oUcQ5/qwDTPDDyN8umv7FdT6vB9tsIn5fzKr0VT4/ucsoOoN7OdUAH4IMVLXzdh9T8Znrhd17zhb53IoBfAjxv5/IWPH8wb/v+P3H+UEfu6c3Z/NnIBA2RD//uTr3//1m6fDKQGNWzbGvl8//Kfef/KLL4e7/8ntTf3eEPX/XMXbQvMPireHxJFXPF5nixUNsizXC0pqo01EOIdahqI60OqbEtxuILdY/P9Hansj+7qCewOgW8e6u/FQl7/oxbr3d2Kh7vsIyr3995GUGwb5syIsWAbjtaSLOo/bL//7rg3zvvvZEoefHxmb8f7+zoO9A/z/gyRjE8xbC8lQQmhHZSTIB43vPdzbeXj/3s6Dn0th2TTunxW5gSd8VcyQcO3JjPsulBf7+c+WrPzIdLw/oNtLxc6Q8YiIxb3x7v2HlCt9AKb+uROLb9aGxBc4Bt0t+brhb57ny4v+mgd/lZrvghienN6z58+/+v1fH//+z09ffD60+EEc3ZD33aa2a0T9Ptx0S/zjOzz++BA8YVak6YPXFPBGFmk4pSDfdRF+/fz187M3v//rs586HV6q8d4fxKdjlOXDSj7soKRNY8gQKl++HCDbuq6xWKdvI0fQznNNqWxAq7+U5f4MRikf93CihSyKZDZQR967288t7bzvEtbNmSdelPJ0sixS2UHGI5YBbh+SN0Pgm60UEPkuEBkCJSmhWJqYMOcMts0emQnsU/nIJMJMViMlpTbYuA+Gl95e/v7y79PT1yevIq+b9zyu4AH4eSNq4/3VSSnRas+XdXFBtC07uaaHHxngklfzkjqRjx+bN02uv0GCqPPh4y71gjT7SfWkevflOU97kHTv5CUxfQwonpJkqefv0y1iUU7OZZSFpA5FIzDsOx+ajvSw6Gcfe19uyjyi8cJv/LOabfRR6054PLlo30i3iH1sepc+vfP/4bzjw1vl2e/9bOhCloFuMl60HRE1kol/UQnn7u6M76ffWyy+737bIANbYJZJDp1YLMnPhL0ulm2VZgKNEbm1HOCVExElYqkX1VDiPfzmJr7/Rll+AMW+Wvsh8uytF0dvw7Q7UZ4dipu+OxAzfTcSL3335yRWSs2HMLH/f4mZPiyr0IfkgiRi901B00DMtL07fvDwwacP7+3e2z/4dO/e7v0Hp5/c2zmIZhiGWn5QWPVeOeybyPFBYdWQqHw7B6NEZEW/CIVFPvyRtHwT0kJ27BuTFwPrRxLTIcgHyUzH/7m313eJbnZ6hsItkWkRqA0DMGGXicu+RhQGZ+D94q/Xzymy/9mLvO4NRV57Oz9HkdfrqizzOuJ/yhebYi5uwEFMJOjiL7+psMtHJRJ49b/e6II6vL9RT/R22HdnfSD8cu+EARh//v/hEGwv7s52Q7D9H1oINsj/x++IbIaP9xB5/SN/0/ftL3GRCN4B5+ivOvm3kwJ5x8U0DFQ+/P337v/+ezERGGpzsxwIeDZy36g03GIUfQX4Q2Tqn8MYjUnxtLjM64t8Oc0jHmi3ReiKdr792fJJB1eG/3/jk3o6Yu8DXdIIqFt7pP+/dEkjBPkgj3RImE5/0Rpid5NERZuFYhVr8nMiW/9/k62db0qydn4kV31yfJBUdeO8rxPmiVGnsIbeEnvMBuqxugD+F487pmtYV8SEcQiBbyJQZFTfM1T88ovfH///sGAx+BN6LpsV66YfFtNSpi4dZwu4Zl+en9Py8CBTvCsa3+TfYNG/W5P8/P9K2ziloMIwrCUG1cT98S6JfkwrPHg4Pri388BXAx2K34LnJBIhtzF9s57kqQsfU44b348ZX7559Xv9/vTP8cnv9T4MaZAJevS/f3yXvxI9FcS1NFOvc4oFZt4Htm1KNPOyHpT2IEp5Hzy8ZRog7CEa/EdbxOMejcfNG99ovDOMNKwCdUFqTA2W/dN+cbZsSdM5mxF8KiJvFIYFjtnyPg+yTs3GJNTOUBKK5umHnITCgn+ZTfN5Vc6iUfjz3+fF7336+5zGw2375e0C68EpumsB9fmr89WmgPopgZ6S0br7nCLeuy9fu7+vl+9Or/MfDr95g+lObjzX9MONu7/JZNI9KOcbk0kPIsnrzcmk9/EgzCSnpv/309vPf5/T3x//fw+d/X4Z591BYd+PC/tXy7fL6soOY6PE/2RRY4b6Qj9IAsurll7p/vtR7MuXb37/16e/V+ytDybW3iCx7v+/hFj3vhaxYm99MLEG1zLuffr/EmLtfS1ixd76YGLtDxLrwQ/b5v6/e+GnY8z+P7f0sxH/7szfbvHHcfb/55d/7j24lcXefV+LfXOW4v8vyz+7t1j+sW1uloWfo+Wf3Ygw/FCZ+kfLP/mPln/6acdvIEn9o+WfHy3//Ei2frT887MuV5rp/xCp6jhZkUTJzY7V/5eXf7qe9fvFi9/MAtCGoPH+YNB48HMUND4r3imhDU91g8eyaDeFjvR1qpFNL3LEd99Y3OjwiESN3S83+snU+IcaMZYOue6kD8SLZjjdaJE+//9yrHgQdau7seLODy1WPJ40VU0dbOL/Z0VJFPj9XxS///Pq6klOin1vfA//j8uDNOeZui3Po62Lq3r9xfh9sNFNfK/gv9nI8Eb8+6ruh8jBP5eBIfiLGeNZhiWFWGTYbdIJDTtff1P+6/Oiad90XZEBF/a7NTljPzzX9ehxQSaePBf88PxW863nyO6Gbu1r4ugyv8XobznwH96Yv3l3/ev62D8UF7s3UT/7bjcYngyAoRKJjvmUnKkYIbt0ZI1/95aNd/cfiCfr9XJXkPxG3ftIWvVmY9jVKT8XtOjj8M04/WSK3tPlf/770/9+1hz+Twcd/oc/XIefPpsUTFuwYcfHeXNVLH9/S8UBR98RuZjlKV4R3765rZ8z7Nt3++87PPEWm7wdN2DX2zfq9rzHcLozH/f6w9c6rr/lr93/LwcAD9/LfeLZ+6KaxfJ/7rvQYbKff1Oekgz2y/OzZfvp/v+7PKVvwmsIh2V19ntm+OJQ9iSdxARE+vOszReE2PPqopjyrJx8+cWT3//1y8d33Udmot7k79qj16t8igW4rc//0b9jkpfpF0Vdk3zadbg7dpK5+ePfK7/mruEY2t9JHLoY3ITSTx6/GsTpiwpprB/kMzU2cQT2PgyB46ffGURApgSaKA34vIPBp/fv37u/GYufbZ9rM198kCMkevxseV6llkyBwpAPmpxtkPypBhymrE3l48DCCTeevvn9Xx6/+XbwXfCmJBHk/bs9l+zTh++bvcBvOs4ib4K/r4/ajFKlLalKmj7/c+UgjPVIB2kmmD9TC1HP8FeMu+Pfc+eRV5gf+99Z/Ulq0sPupjWR/w+qyVsvYegED8ZXewPx1f1YJHVw34+a4sQ+CjiDOejmEEA4xSTE4uJ5mRUllIU4eUHu2MuWfbtqXGZYhC7UkHFvMmzDXtcPz8G8a3sXBPvuZrTBJm/zJ7Oa02vsdf4cO5y94fUDj/9/+Y9dFfzg60TF3dywzuhQyPQjJv9/OZPHY6z/3/H+j2Knnzun4GczdhIoG+KEn3z9+79+83Q4dFL/bmOM8PXDJOr9J7/4crj7n9ze1O8N0dHPVVwiNP+guGRIHHmZ/XW2WNEgy3K9oIQg2kSEc6hlKKoDrb4pwe06vIvF/3+ktjeyryu4NwDyYoLNMcHAkgt/0YsJ7u/EQoL3EZR7++8jKTcM8mdFWL5c5QiNn+YXdR63X/73XRvmffezJQ4/PyLb8d5Deh483Ic39QGSsQnmrYVkKHDeicjI3vj+wb29g093P937uRSWTeP+WZEbeMJXxQyJqZ7MuO9CebGf/2zJyo9Mx/sDur1UDK3Xx8Ti/vjg0/t7+N+nP5di8c3akHgieNDdkq8b/uZ5vrzo54b5q9R8F8Tz5PSePX/+1e//+vj3f3764vOhJDFxdEPed5varpEB8OGmW+If3+Hxx4fgCbMiTR+8poA3kszm9IJ810X49fPXz8/e/P6vz37qdDil7b0/iE/HKMuHlXzYQUmbxpAhVL58OUC2dV1jUUPfRp6gneeaXtmAVj/l7/4MRikf93CihD9FMhuoI+9FUv2fvm+q/+YsFCfvPZ0syXw7yHjEMsDtQ/JmCHyzlQIi3wUiQ6AkMUQ/O9niTeljWbqLpNTki5SwSL/3j/xN34/n1LRRmEv72UyjSYex/Fn4zabEmbS8e/qL1sjeUFJJUmg/N4kzi/bPaVrYGMobc2NfLRfVeum1/MZSZMfvaAxPi8ucltiW01ig0W0Ruk6db3+2HKjBYCM1H0LM/r/sSPW04Nd1pDasy5G0fB0/ant3/ODhg08f3tu9t3/w6d693fsPTj+5t3MQW60bbPlBrtZ75bVuIMcHeVpDYuS02kZZijYLBSrW5EdS9U1I1XjvG5MrBfUjyeoQ5INkq+tZHnydFUwx7F/WBb0lhtkJ1GM1+/63jzsGbAhuTCyH6dB3BcmJZQNuvSLjy/cd7iPn0xn7nRL/DDbvAzo6+fKLJ69/f/n36enrk1eR1817XojAqPsuUedPKMBsVqybviu8dyB0epJnCzhxX56fUxAyqIPfFY2vr25QR/+fz5JssMkqH8OqYyjpt72/M76/u/swoivu7T8c7x8c7PrKoUPyW7EfM29KziSFhS3JHfnhzsNO2bF+P758/ebV70Urdq+OT36v9+FLh1LQp9/i8V3+SrRYx/mnSWO0T3IsRadELufy71OQR0QKP7hVxCTQYjFR+E08JnKAwtbfdBik0GEPCDSpLjVV9k/7BS0HknZz1iL4VOTaaIU3pL8Loi4mwvv4cUdX+H92Ii2SAtLCFxSkl+EX+wjBfJLaCOjtsrpamqkPvntsXjdtGwRKnQ8fdxWwH4232UUeCcYpjkKsxUkFbhMPx6VZqi3eO/SWKbob6azPWoONNkberrn28rPLbdGhdGfZp/TpuzZfznKi2Q83/j4FtrcIv798e3PcvR+Pu7tOzf33TZfR74ySdTK9Dx4ft202nWMydICwbuSl5Pzne/kckpo1iL+fWv/yJSVXj794+fz0dvr8A/yM9/EyBofgGTG1CdvM61lBjMIM27DVgy/g0fT9iPL5ly9Ofn/+530sneATtXCCmP5kR/3/U8rqR8rqR8pqk7KybG1+h2Ev1xcX+expDU+kzRcSJcKVPZsdvbmq3szzNmMk9TN8za1fr/JpcS4LJGHL/tfkK/T72di1cYdv7jpo+U10fdshv+9473ousvlL/FMjoDw3/w/a0XtyxgMBAA==

[PSD]
ActualTwoTheta=9999
FirstUsedChannel=0
FixedPSD=0
PSDOpening=2.89601
PSDType=5

[Drive]
DriveFlags=1
DriveName=2Theta
DriveNumber=2
DriveOffset=0
OffsetIndex=0
OscillationAmplitude=0
OscillationSpeed=0
StartPosition=5.0001

[Drive]
DriveFlags=1
DriveName=Theta
DriveNumber=1
DriveOffset=0
OffsetIndex=0
OscillationAmplitude=0
OscillationSpeed=0
StartPosition=2.50005

[Data]
     Angle,       PSD,
    5.0001,        49,
   5.02032,        39,
   5.04053,        42,
   5.06075,        46,
   5.08097,        34,
   5.10118,        42,
    5.1214,        41,
   5.14162,        35,
   5.16183,        43,
   5.18205,        34,
   5.20226,        38,
   5.22248,        40,
    5.2427,        41,
   5.26291,        60,
   5.28313,        38,
   5.30335,        37,
   5.32356,        30,
   5.34378,        49,
     5.364,        44,
   5.38421,        41,
   5.40443,        37,
   5.42465,        38,
   5.44486,        31,
   5.46508,        50,
   5.48529,        48,
   5.50551,        46,
   5.52573,        43,
   5.54594,        36,
   5.56616,        49,
   5.58638,        44,
   5.60659,        42,
   5.62681,        37,
   5.64703,        40,
   5.66724,        29,
   5.68746,        38,
   5.70768,        33,
   5.72789,        48,
   5.74811,        24,
   5.76832,        48,
   5.78854,        30,
   5.80876,        31,
   5.82897,        38,
   5.84919,        57,
   5.86941,        41,
   5.88962,        49,
   5.90984,        35,
   5.93006,        42,
   5.95027,        38,
   5.97049,        44,
   5.99071,        43,
   6.01092,        45,
   6.03114,        34,
   6.05136,        36,
   6.07157,        34,
   6.09179,        26,
     6.112,        30,
   6.13222,        40,
   6.15244,        33,
   6.17265,        39,
   6.19287,        39,
   6.21309,        29,
    6.2333,        38,
   6.25352,        29,
   6.27374,        33,
   6.29395,        33,
   6.31417,        53,
   6.33439,        34,
    6.3546,        30,
   6.37482,        31,
   6.39503,        42,
   6.41525,        36,
   6.43547,        36,
   6.45568,        35,
    6.4759,        42,
   6.49612,        37,
   6.51633,        34,
   6.53655,        23,
   6.55677,        32,
   6.57698,        28,
    6.5972,        23,
   6.61742,        30,
   6.63763,        35,
   6.65785,        31,
   6.67806,        38,
   6.69828,        40,
    6.7185,        31,
   6.73871,        31,
   6.75893,        29,
   6.77915,        26,
   6.79936,        32,
   6.81958,        27,
    6.8398,        29,
   6.86001,        32,
   6.88023,        23,
   6.90045,        22,
   6.92066,        23,
   6.94088,        30,
    6.9611,        26,
   6.98131,        32,
   7.00153,        28,
   7.02174,        40,
   7.04196,        22,
   7.06218,        38,
   7.08239,        36,
   7.10261,        29,
   7.12283,        48,
   7.14304,        29,
   7.16326,        25,
   7.18348,        31,
   7.20369,        33,
   7.22391,        36,
   7.24413,        31,
   7.26434,        29,
   7.28456,        26,
   7.30477,        30,
   7.32499,        23,
   7.34521,        24,
   7.36542,        26,
   7.38564,        22,
   7.40586,        28,
   7.42607,        31,
   7.44629,        31,
   7.46651,        27,
   7.48672,        33,
   7.50694,        21,
   7.52716,        23,
   7.54737,        32,
   7.56759,        39,
    7.5878,        32,
   7.60802,        26,
   7.62824,        36,
   7.64845,        29,
   7.66867,        33,
   7.68889,        36,
    7.7091,        25,
   7.72932,        27,
   7.74954,        25,
   7.76975,        25,
   7.78997,        22,
   7.81019,        24,
    7.8304,        22,
   7.85062,        31,
   7.87084,        24,
   7.89105,        29,
   7.91127,        31,
   7.93148,        26,
    7.9517,        30,
   7.97192,        30,
   7.99213,        27,
   8.01235,        32,
   8.03257,        33,
   8.05278,        31,
     8.073,        17,
   8.09322,        23,
   8.11343,        23,
   8.13365,        21,
   8.15387,        29,
   8.17408,        22,
    8.1943,        28,
   8.21451,        18,
   8.23473,        19,
   8.25495,        30,
   8.27516,        28,
   8.29538,        22,
    8.3156,        23,
   8.33581,        24,
   8.35603,        38,
   8.37625,        29,
   8.39646,        23,
   8.41668,        28,
    8.4369,        34,
   8.45711,        20,
   8.47733,        23,
   8.49754,        16,
   8.51776,        30,
   8.53798,        25,
   8.55819,        30,
   8.57841,        28,
   8.59863,        31,
   8.61884,        23,
   8.63906,        26,
   8.65928,        20,
   8.67949,        26,
   8.69971,        23,
   8.71993,        17,
   8.74014,        20,
   8.76036,        25,
   8.78058,        16,
   8.80079,        24,
   8.82101,        28,
   8.84122,        23,
   8.86144,        23,
   8.88166,        36,
   8.90187,        31,
   8.92209,        21,
   8.94231,        29,
   8.96252,        27,
   8.98274,        20,
   9.00296,        28,
   9.02317,        18,
   9.04339,        19,
   9.06361,        25,
   9.08382,        23,
   9.10404,        20,
   9.12425,        20,
   9.14447,        20,
   9.16469,        27,
    9.1849,        26,
   9.20512,        21,
   9.22534,        25,
   9.24555,        24,
   9.26577,        16,
   9.28599,        20,
    9.3062,        17,
   9.32642,        35,
   9.34664,        19,
   9.36685,        24,
   9.38707,        14,
   9.40728,        24,
    9.4275,        20,
   9.44772,        34,
   9.46793,        27,
   9.48815,        23,
   9.50837,        19,
   9.52858,        19,
    9.5488,        35,
   9.56902,        21,
   9.58923,        19,
   9.60945,        26,
   9.62967,        27,
   9.64988,        20,
    9.6701,        36,
   9.69032,        34,
   9.71053,        19,
   9.73075,        24,
   9.75096,        21,
   9.77118,        17,
    9.7914,        24,
   9.81161,        22,
   9.83183,        23,
   9.85205,        19,
   9.87226,        19,
   9.89248,        20,
    9.9127,        24,
   9.93291,        28,
   9.95313,        27,
   9.97335,        29,
   9.99356,        21,
   10.0138,        24,
    10.034,        24,
   10.0542,        33,
   10.0744,        21,
   10.0946,        22,
   10.1149,        24,
   10.1351,        19,
   10.1553,        29,
   10.1755,        29,
   10.1957,        27,
   10.2159,        20,
   10.2362,        16,
   10.2564,        21,
   10.2766,        26,
   10.2968,        30,
    10.317,        14,
   10.3372,        21,
   10.3575,        17,
   10.3777,        18,
   10.3979,        23,
   10.4181,        20,
   10.4383,        14,
   10.4585,        17,
   10.4788,        28,
    10.499,        18,
   10.5192,        30,
   10.5394,        24,
   10.5596,        23,
   10.5798,        19,
   10.6001,        15,
   10.6203,        22,
   10.6405,        24,
   10.6607,        24,
   10.6809,        15,
   10.7011,        24,
   10.7214,        21,
   10.7416,        18,
   10.7618,        11,
    10.782,        18,
   10.8022,        19,
   10.8224,        12,
   10.8427,        16,
   10.8629,        29,
   10.8831,        15,
   10.9033,        18,
   10.9235,        19,
   10.9437,        22,
    10.964,        19,
   10.9842,        20,
   11.0044,        24,
   11.0246,        17,
   11.0448,        15,
    11.065,        18,
   11.0852,        18,
   11.1055,        23,
   11.1257,        21,
   11.1459,        19,
   11.1661,        21,
   11.1863,        20,
   11.2065,        18,
   11.2268,        26,
    11.247,        21,
   11.2672,        30,
   11.2874,        25,
   11.3076,        25,
   11.3278,        14,
   11.3481,        15,
   11.3683,        18,
   11.3885,        18,
   11.4087,        25,
   11.4289,        20,
   11.4491,        22,
   11.4694,        16,
   11.4896,        15,
   11.5098,        13,
     11.53,        15,
   11.5502,        17,
   11.5704,        19,
   11.5907,        25,
   11.6109,        24,
   11.6311,        23,
   11.6513,        23,
   11.6715,        30,
   11.6917,        18,
    11.712,        17,
   11.7322,        19,
   11.7524,        13,
   11.7726,        13,
   11.7928,        19,
    11.813,        15,
   11.8333,        28,
   11.8535,        19,
   11.8737,        16,
   11.8939,        22,
   11.9141,        11,
   11.9343,        19,
   11.9546,        19,
   11.9748,        23,
    11.995,        19,
   12.0152,        19,
   12.0354,        23,
   12.0556,        22,
   12.0759,        21,
   12.0961,        13,
   12.1163,        21,
   12.1365,        18,
   12.1567,        23,
   12.1769,        20,
   12.1972,        18,
   12.2174,        25,
   12.2376,        19,
   12.2578,        15,
    12.278,        17,
   12.2982,        22,
   12.3185,        12,
   12.3387,        15,
   12.3589,        21,
   12.3791,        13,
   12.3993,        16,
   12.4195,        12,
   12.4398,        17,
     12.46,        19,
   12.4802,        25,
   12.5004,        19,
   12.5206,        22,
   12.5408,        28,
   12.5611,        23,
   12.5813,        18,
   12.6015,        26,
   12.6217,        17,
   12.6419,        19,
   12.6621,        33,
   12.6823,        25,
   12.7026,        16,
   12.7228,        17,
    12.743,        18,
   12.7632,        22,
   12.7834,        15,
   12.8036,        27,
   12.8239,        16,
   12.8441,        31,
   12.8643,        22,
   12.8845,        18,
   12.9047,        20,
   12.9249,        19,
   12.9452,        12,
   12.9654,        19,
   12.9856,        17,
   13.0058,        16,
    13.026,        10,
   13.0462,        13,
   13.0665,        15,
   13.0867,        23,
   13.1069,        15,
   13.1271,        17,
   13.1473,        24,
   13.1675,        21,
   13.1878,        15,
    13.208,        20,
   13.2282,        16,
   13.2484,        21,
   13.2686,        11,
   13.2888,        18,
   13.3091,        21,
   13.3293,        23,
   13.3495,        21,
   13.3697,        20,
   13.3899,        19,
   13.4101,        11,
   13.4304,        19,
   13.4506,        13,
   13.4708,        11,
    13.491,        15,
   13.5112,        15,
   13.5314,        24,
   13.5517,        17,
   13.5719,        17,
   13.5921,        13,
   13.6123,        17,
   13.6325,        15,
   13.6527,        13,
    13.673,        12,
   13.6932,        21,
   13.7134,        12,
   13.7336,        19,
   13.7538,        20,
    13.774,        15,
   13.7943,        21,
   13.8145,        17,
   13.8347,        12,
   13.8549,        19,
   13.8751,        19,
   13.8953,        13,
   13.9156,        17,
   13.9358,        16,
    13.956,        22,
   13.9762,        31,
   13.9964,        19,
   14.0166,        18,
   14.0369,        10,
   14.0571,        21,
   14.0773,        13,
   14.0975,        23,
   14.1177,        16,
   14.1379,        22,
   14.1581,        11,
   14.1784,        18,
   14.1986,        13,
   14.2188,        13,
    14.239,        22,
   14.2592,        23,
   14.2794,        20,
   14.2997,        23,
   14.3199,        16,
   14.3401,        16,
   14.3603,        19,
   14.3805,         8,
   14.4007,        13,
    14.421,        17,
   14.4412,        17,
   14.4614,        15,
   14.4816,        20,
   14.5018,        17,
    14.522,        19,
   14.5423,        15,
   14.5625,        20,
   14.5827,        12,
   14.6029,        12,
   14.6231,        12,
   14.6433,        23,
   14.6636,        12,
   14.6838,        23,
    14.704,        23,
   14.7242,        11,
   14.7444,        18,
   14.7646,        18,
   14.7849,        17,
   14.8051,        16,
   14.8253,        18,
   14.8455,        20,
   14.8657,        13,
   14.8859,        21,
   14.9062,        17,
   14.9264,        21,
   14.9466,        23,
   14.9668,        21,
    14.987,        10,
   15.0072,        20,
   15.0275,        21,
   15.0477,        15,
   15.0679,        13,
   15.0881,        22,
   15.1083,        17,
   15.1285,        19,
   15.1488,        15,
    15.169,        22,
   15.1892,        23,
   15.2094,        19,
   15.2296,        19,
   15.2498,        17,
   15.2701,        13,
   15.2903,        18,
   15.3105,        20,
   15.3307,        14,
   15.3509,        23,
   15.3711,        21,
   15.3914,        19,
   15.4116,        13,
   15.4318,        17,
    15.452,        14,
   15.4722,        17,
   15.4924,        18,
   15.5127,        21,
   15.5329,        28,
   15.5531,        17,
   15.5733,        16,
   15.5935,        18,
   15.6137,        14,
   15.6339,        20,
   15.6542,        18,
   15.6744,        21,
   15.6946,        11,
   15.7148,        17,
    15.735,        15,
   15.7552,        14,
   15.7755,        10,
   15.7957,        13,
   15.8159,        18,
   15.8361,        22,
   15.8563,        16,
   15.8765,        25,
   15.8968,        22,
    15.917,        17,
   15.9372,        23,
   15.9574,        17,
   15.9776,        14,
   15.9978,        18,
   16.0181,        22,
   16.0383,        17,
   16.0585,        17,
   16.0787,        17,
   16.0989,        15,
   16.1191,        12,
   16.1394,         9,
   16.1596,        21,
   16.1798,        25,
      16.2,        21,
   16.2202,        12,
   16.2404,        19,
   16.2607,        13,
   16.2809,        25,
   16.3011,        20,
   16.3213,        17,
   16.3415,        12,
   16.3617,        19,
    16.382,        12,
   16.4022,        11,
   16.4224,        21,
   16.4426,        12,
   16.4628,        11,
    16.483,        18,
   16.5033,        17,
   16.5235,        24,
   16.5437,        21,
   16.5639,        10,
   16.5841,        14,
   16.6043,        19,
   16.6246,        27,
   16.6448,        17,
    16.665,        17,
   16.6852,        18,
   16.7054,        17,
   16.7256,         9,
   16.7459,        27,
   16.7661,        16,
   16.7863,        13,
   16.8065,        19,
   16.8267,        11,
   16.8469,        10,
   16.8672,        20,
   16.8874,         9,
   16.9076,        14,
   16.9278,        24,
    16.948,        26,
   16.9682,        22,
   16.9885,         9,
   17.0087,        18,
   17.0289,        17,
   17.0491,        21,
   17.0693,        15,
   17.0895,        19,
   17.1098,        16,
     17.13,         8,
   17.1502,        18,
   17.1704,        19,
   17.1906,        16,
   17.2108,        15,
    17.231,        20,
   17.2513,        18,
   17.2715,        18,
   17.2917,        14,
   17.3119,        14,
   17.3321,        18,
   17.3523,        17,
   17.3726,        22,
   17.3928,        17,
    17.413,        20,
   17.4332,        16,
   17.4534,        12,
   17.4736,        23,
   17.4939,        15,
   17.5141,        18,
   17.5343,        10,
   17.5545,        15,
   17.5747,        19,
   17.5949,        19,
   17.6152,        18,
   17.6354,        13,
   17.6556,        21,
   17.6758,        13,
    17.696,        16,
   17.7162,        14,
   17.7365,        16,
   17.7567,        24,
   17.7769,        24,
   17.7971,        16,
   17.8173,        17,
   17.8375,        19,
   17.8578,        20,
    17.878,        22,
   17.8982,        15,
   17.9184,        19,
   17.9386,        25,
   17.9588,        14,
   17.9791,        19,
   17.9993,        18,
   18.0195,         9,
   18.0397,        14,
   18.0599,        16,
   18.0801,        17,
   18.1004,        21,
   18.1206,        15,
   18.1408,        18,
    18.161,        20,
   18.1812,        21,
   18.2014,        15,
   18.2217,        13,
   18.2419,        14,
   18.2621,        18,
   18.2823,        22,
   18.3025,         8,
   18.3227,        12,
    18.343,        18,
   18.3632,        17,
   18.3834,         6,
   18.4036,        27,
   18.4238,        20,
    18.444,        16,
   18.4643,        19,
   18.4845,        19,
   18.5047,        19,
   18.5249,        18,
   18.5451,        19,
   18.5653,        21,
   18.5856,        18,
   18.6058,        16,
    18.626,        15,
   18.6462,        19,
   18.6664,        11,
   18.6866,        16,
   18.7068,        16,
   18.7271,         7,
   18.7473,        13,
   18.7675,        14,
   18.7877,        25,
   18.8079,        16,
   18.8281,        21,
   18.8484,        11,
   18.8686,        21,
   18.8888,        17,
    18.909,        18,
   18.9292,        21,
   18.9494,        17,
   18.9697,        17,
   18.9899,        17,
   19.0101,        17,
   19.0303,        20,
   19.0505,        18,
   19.0707,        22,
    19.091,        23,
   19.1112,        16,
   19.1314,        16,
   19.1516,        16,
   19.1718,        25,
    19.192,        13,
   19.2123,        16,
   19.2325,        23,
   19.2527,        18,
   19.2729,        19,
   19.2931,        16,
   19.3133,        17,
   19.3336,        21,
   19.3538,        28,
    19.374,        21,
   19.3942,        20,
   19.4144,        15,
   19.4346,        20,
   19.4549,        15,
   19.4751,        16,
   19.4953,        30,
   19.5155,        13,
   19.5357,        11,
   19.5559,        18,
   19.5762,        25,
   19.5964,        18,
   19.6166,        29,
   19.6368,        22,
    19.657,        15,
   19.6772,        21,
   19.6975,        20,
   19.7177,        30,
   19.7379,        28,
   19.7581,        26,
   19.7783,        33,
   19.7985,        28,
   19.8188,        24,
    19.839,        23,
   19.8592,        18,
   19.8794,        26,
   19.8996,        23,
   19.9198,        33,
   19.9401,        22,
   19.9603,        20,
   19.9805,        17,
   20.0007,        20,
   20.0209,        23,
   20.0411,        30,
   20.0614,        28,
   20.0816,        19,
   20.1018,        24,
    20.122,        13,
   20.1422,        22,
   20.1624,        20,
   20.1826,        17,
   20.2029,        21,
   20.2231,        15,
   20.2433,        14,
   20.2635,        22,
   20.2837,        19,
   20.3039,        22,
   20.3242,        17,
   20.3444,        22,
   20.3646,        20,
   20.3848,        19,
    20.405,        24,
   20.4252,        24,
   20.4455,        21,
   20.4657,        20,
   20.4859,        13,
   20.5061,        18,
   20.5263,        26,
   20.5465,        14,
   20.5668,        23,
    20.587,        14,
   20.6072,        14,
   20.6274,        14,
   20.6476,        21,
   20.6678,        17,
   20.6881,        20,
   20.7083,        15,
   20.7285,        29,
   20.7487,        19,
   20.7689,        17,
   20.7891,        35,
   20.8094,        37,
   20.8296,        32,
   20.8498,        53,
     20.87,        56,
   20.8902,        35,
   20.9104,        50,
   20.9307,        28,
   20.9509,        23,
   20.9711,        23,
   20.9913,        17,
   21.0115,        20,
   21.0317,        22,
    21.052,         9,
   21.0722,        11,
   21.0924,        13,
   21.1126,        26,
   21.1328,        25,
    21.153,        20,
   21.1733,        15,
   21.1935,        19,
   21.2137,        24,
   21.2339,        13,
   21.2541,        20,
   21.2743,        15,
   21.2946,        13,
   21.3148,        20,
    21.335,        27,
   21.3552,        13,
   21.3754,        23,
   21.3956,        22,
   21.4159,        25,
   21.4361,        18,
   21.4563,        15,
   21.4765,        20,
   21.4967,        24,
   21.5169,        16,
   21.5372,        19,
   21.5574,        17,
   21.5776,        13,
   21.5978,        14,
    21.618,        16,
   21.6382,        21,
   21.6585,        23,
   21.6787,        18,
   21.6989,        19,
   21.7191,        22,
   21.7393,        20,
   21.7595,        17,
   21.7797,        17,
      21.8,        18,
   21.8202,        16,
   21.8404,        19,
   21.8606,        15,
   21.8808,        18,
    21.901,        18,
   21.9213,        25,
   21.9415,        18,
   21.9617,        17,
   21.9819,        14,
   22.0021,        19,
   22.0223,        22,
   22.0426,        23,
   22.0628,        18,
    22.083,        25,
   22.1032,        19,
   22.1234,        21,
   22.1436,        17,
   22.1639,        14,
   22.1841,        17,
   22.2043,        22,
   22.2245,        17,
   22.2447,        17,
   22.2649,        17,
   22.2852,        12,
   22.3054,        17,
   22.3256,        17,
   22.3458,        23,
    22.366,        20,
   22.3862,        19,
   22.4065,        18,
   22.4267,        28,
   22.4469,        25,
   22.4671,        22,
   22.4873,        21,
   22.5075,        21,
   22.5278,        18,
    22.548,        19,
   22.5682,        16,
   22.5884,        20,
   22.6086,        18,
   22.6288,        22,
   22.6491,        16,
   22.6693,        20,
   22.6895,        16,
   22.7097,        19,
   22.7299,        13,
   22.7501,        20,
   22.7704,        11,
   22.7906,        17,
   22.8108,        18,
    22.831,        24,
   22.8512,        27,
   22.8714,        24,
   22.8917,        26,
   22.9119,        17,
   22.9321,        12,
   22.9523,        22,
   22.9725,        23,
   22.9927,        21,
    23.013,        17,
   23.0332,        15,
   23.0534,        20,
   23.0736,        21,
   23.0938,        22,
    23.114,        23,
   23.1343,        25,
   23.1545,        13,
   23.1747,        17,
   23.1949,        24,
   23.2151,        17,
   23.2353,        18,
   23.2555,        26,
   23.2758,        22,
    23.296,        12,
   23.3162,        14,
   23.3364,        30,
   23.3566,        24,
   23.3768,        22,
   23.3971,        23,
   23.4173,        16,
   23.4375,        18,
   23.4577,        16,
   23.4779,        21,
   23.4981,        21,
   23.5184,        13,
   23.5386,        23,
   23.5588,        18,
    23.579,        17,
   23.5992,        14,
   23.6194,        27,
   23.6397,        19,
   23.6599,        24,
   23.6801,        23,
   23.7003,        19,
   23.7205,        16,
   23.7407,        21,
    23.761,        20,
   23.7812,        15,
   23.8014,        24,
   23.8216,        22,
   23.8418,        17,
    23.862,        18,
   23.8823,        18,
   23.9025,        26,
   23.9227,        26,
   23.9429,        25,
   23.9631,        23,
   23.9833,        23,
   24.0036,        30,
   24.0238,        24,
    24.044,        26,
   24.0642,        17,
   24.0844,        16,
   24.1046,        20,
   24.1249,        18,
   24.1451,        15,
   24.1653,        25,
   24.1855,        17,
   24.2057,        23,
   24.2259,        20,
   24.2462,        27,
   24.2664,        13,
   24.2866,        17,
   24.3068,        25,
    24.327,        25,
   24.3472,        18,
   24.3675,        27,
   24.3877,        23,
   24.4079,        22,
   24.4281,        20,
   24.4483,        26,
   24.4685,        11,
   24.4888,        22,
    24.509,        15,
   24.5292,        15,
   24.5494,        19,
   24.5696,        25,
   24.5898,        22,
   24.6101,        22,
   24.6303,        14,
   24.6505,        17,
   24.6707,        15,
   24.6909,        17,
   24.7111,        12,
   24.7313,        24,
   24.7516,        17,
   24.7718,        14,
    24.792,        22,
   24.8122,        34,
   24.8324,        26,
   24.8526,        24,
   24.8729,        14,
   24.8931,        19,
   24.9133,        25,
   24.9335,        19,
   24.9537,        22,
   24.9739,        14,
   24.9942,        20,
   25.0144,        18,
   25.0346,        18,
   25.0548,        21,
    25.075,        16,
   25.0952,        18,
   25.1155,        30,
   25.1357,        20,
   25.1559,        21,
   25.1761,        24,
   25.1963,        39,
   25.2165,        26,
   25.2368,        20,
    25.257,        14,
   25.2772,        22,
   25.2974,        27,
   25.3176,        26,
   25.3378,        19,
   25.3581,        26,
   25.3783,        20,
   25.3985,        20,
   25.4187,        23,
   25.4389,        21,
   25.4591,        21,
   25.4794,        28,
   25.4996,        17,
   25.5198,        10,
     25.54,        21,
   25.5602,        18,
   25.5804,        16,
   25.6007,        23,
   25.6209,        17,
   25.6411,        25,
   25.6613,        22,
   25.6815,        18,
   25.7017,        25,
    25.722,        23,
   25.7422,        12,
   25.7624,        31,
   25.7826,        20,
   25.8028,        18,
    25.823,        27,
   25.8433,        20,
   25.8635,        15,
   25.8837,        27,
   25.9039,        12,
   25.9241,        19,
   25.9443,        22,
   25.9646,        24,
   25.9848,        21,
    26.005,        27,
   26.0252,        24,
   26.0454,        20,
   26.0656,        29,
   26.0859,        22,
   26.1061,        32,
   26.1263,        17,
   26.1465,        25,
   26.1667,        21,
   26.1869,        27,
   26.2072,        19,
   26.2274,        20,
   26.2476,        16,
   26.2678,        12,
    26.288,        25,
   26.3082,        19,
   26.3284,        34,
   26.3487,        11,
   26.3689,        21,
   26.3891,        19,
   26.4093,        16,
   26.4295,        22,
   26.4497,        27,
     26.47,        27,
   26.4902,        23,
   26.5104,        40,
   26.5306,        25,
   26.5508,        42,
    26.571,        57,
   26.5913,        71,
   26.6115,       108,
   26.6317,       189,
   26.6519,       249,
   26.6721,       159,
   26.6923,       139,
   26.7126,       137,
   26.7328,       118,
    26.753,        60,
   26.7732,        36,
   26.7934,        35,
   26.8136,        30,
   26.8339,        37,
   26.8541,        26,
   26.8743,        20,
   26.8945,        28,
   26.9147,        23,
   26.9349,        24,
   26.9552,        30,
   26.9754,        24,
   26.9956,        21,
   27.0158,        27,
    27.036,        25,
   27.0562,        21,
   27.0765,        29,
   27.0967,        20,
   27.1169,        26,
   27.1371,        26,
   27.1573,        19,
   27.1775,        23,
   27.1978,        22,
    27.218,        28,
   27.2382,        22,
   27.2584,        23,
   27.2786,        19,
   27.2988,        22,
   27.3191,        24,
   27.3393,        25,
   27.3595,        31,
   27.3797,        23,
   27.3999,        25,
   27.4201,        21,
   27.4404,        21,
   27.4606,        25,
   27.4808,        23,
    27.501,        27,
   27.5212,        14,
   27.5414,        30,
   27.5617,        21,
   27.5819,        25,
   27.6021,        20,
   27.6223,        14,
   27.6425,        31,
   27.6627,        23,
    27.683,        22,
   27.7032,        23,
   27.7234,        26,
   27.7436,        23,
   27.7638,        21,
    27.784,        16,
   27.8042,        24,
   27.8245,        24,
   27.8447,        19,
   27.8649,        21,
   27.8851,        21,
   27.9053,        23,
   27.9255,        35,
   27.9458,        23,
    27.966,        36,
   27.9862,        29,
   28.0064,        30,
   28.0266,        26,
   28.0468,        25,
   28.0671,        25,
   28.0873,        15,
   28.1075,        19,
   28.1277,        24,
   28.1479,        21,
   28.1681,        21,
   28.1884,        25,
   28.2086,        22,
   28.2288,        15,
    28.249,        26,
   28.2692,        19,
   28.2894,        18,
   28.3097,        22,
   28.3299,        21,
   28.3501,        14,
   28.3703,        19,
   28.3905,        18,
   28.4107,        18,
    28.431,        24,
   28.4512,        23,
   28.4714,        21,
   28.4916,        24,
   28.5118,        26,
    28.532,        19,
   28.5523,        17,
   28.5725,        21,
   28.5927,        27,
   28.6129,        16,
   28.6331,        18,
   28.6533,        21,
   28.6736,        20,
   28.6938,        19,
    28.714,        20,
   28.7342,        21,
   28.7544,        17,
   28.7746,        22,
   28.7949,        25,
   28.8151,        22,
   28.8353,        20,
   28.8555,        19,
   28.8757,        24,
   28.8959,        18,
   28.9162,        24,
   28.9364,        22,
   28.9566,        22,
   28.9768,        22,
    28.997,        20,
   29.0172,        16,
   29.0375,        26,
   29.0577,        27,
   29.0779,        19,
   29.0981,        24,
   29.1183,        22,
   29.1385,        23,
   29.1588,        24,
    29.179,        19,
   29.1992,        15,
   29.2194,        29,
   29.2396,        20,
   29.2598,        24,
     29.28,        28,
   29.3003,        20,
   29.3205,        17,
   29.3407,        26,
   29.3609,        22,
   29.3811,        15,
   29.4013,        24,
   29.4216,        16,
   29.4418,        16,
    29.462,        24,
   29.4822,        23,
   29.5024,        21,
   29.5226,        24,
   29.5429,        15,
   29.5631,        30,
   29.5833,        16,
   29.6035,        20,
   29.6237,        30,
   29.6439,        21,
   29.6642,        29,
   29.6844,        26,
   29.7046,        15,
   29.7248,        18,
    29.745,         8,
   29.7652,        25,
   29.7855,        21,
   29.8057,        25,
   29.8259,        19,
   29.8461,        28,
   29.8663,        25,
   29.8865,        17,
   29.9068,        14,
    29.927,        19,
   29.9472,        18,
   29.9674,        21,
   29.9876,        22,
   30.0078,        22,
   30.0281,        23,
   30.0483,        25,
   30.0685,        21,
   30.0887,        25,
   30.1089,        20,
   30.1291,        22,
   30.1494,        21,
   30.1696,        23,
   30.1898,        19,
     30.21,        25,
   30.2302,        26,
   30.2504,        23,
   30.2707,        20,
   30.2909,        14,
   30.3111,        17,
   30.3313,        25,
   30.3515,        24,
   30.3717,        18,
    30.392,        27,
   30.4122,        18,
   30.4324,        20,
   30.4526,        19,
   30.4728,        22,
    30.493,        26,
   30.5133,        29,
   30.5335,        24,
   30.5537,        18,
   30.5739,        30,
   30.5941,        18,
   30.6143,        22,
   30.6346,        21,
   30.6548,        21,
    30.675,        20,
   30.6952,        22,
   30.7154,        18,
   30.7356,        24,
   30.7559,        25,
   30.7761,        23,
   30.7963,        30,
   30.8165,        25,
   30.8367,        17,
   30.8569,        19,
   30.8771,        19,
   30.8974,        20,
   30.9176,        15,
   30.9378,        17,
    30.958,        19,
   30.9782,        18,
   30.9984,        26,
   31.0187,        15,
   31.0389,        17,
   31.0591,        27,
   31.0793,        21,
   31.0995,        21,
   31.1197,        20,
     31.14,        22,
   31.1602,        21,
   31.1804,        31,
   31.2006,        28,
   31.2208,        17,
    31.241,        18,
   31.2613,        23,
   31.2815,        10,
   31.3017,        22,
   31.3219,        25,
   31.3421,        26,
   31.3623,        17,
   31.3826,        18,
   31.4028,        25,
    31.423,        14,
   31.4432,        22,
   31.4634,        19,
   31.4836,        26,
   31.5039,        31,
   31.5241,        22,
   31.5443,        18,
   31.5645,        22,
   31.5847,        24,
   31.6049,        22,
   31.6252,        24,
   31.6454,        25,
   31.6656,        18,
   31.6858,        37,
    31.706,        58,
   31.7262,        49,
   31.7465,        36,
   31.7667,        38,
   31.7869,        40,
   31.8071,        44,
   31.8273,        20,
   31.8475,        25,
   31.8678,        23,
    31.888,        14,
   31.9082,        26,
   31.9284,        23,
   31.9486,        25,
   31.9688,        15,
   31.9891,        24,
   32.0093,        23,
   32.0295,        21,
   32.0497,        15,
   32.0699,        29,
   32.0901,        20,
   32.1104,        26,
   32.1306,        25,
   32.1508,        29,
    32.171,        24,
   32.1912,        23,
   32.2114,        17,
   32.2317,        21,
   32.2519,        17,
   32.2721,        22,
   32.2923,        26,
   32.3125,        23,
   32.3327,        28,
   32.3529,        24,
   32.3732,        22,
   32.3934,        21,
   32.4136,        17,
   32.4338,        10,
    32.454,        23,
   32.4742,        16,
   32.4945,        30,
   32.5147,        20,
   32.5349,        21,
   32.5551,        23,
   32.5753,        16,
   32.5955,        29,
   32.6158,        22,
    32.636,        15,
   32.6562,        23,
   32.6764,        34,
   32.6966,        13,
   32.7168,        26,
   32.7371,        13,
   32.7573,        21,
   32.7775,        23,
   32.7977,        27,
   32.8179,        23,
   32.8381,        18,
   32.8584,        25,
   32.8786,        17,
   32.8988,        17,
    32.919,        23,
   32.9392,        15,
   32.9594,        15,
   32.9797,        18,
   32.9999,        26,
   33.0201,        22,
   33.0403,        20,
   33.0605,        17,
   33.0807,        24,
    33.101,        19,
   33.1212,        24,
   33.1414,        20,
   33.1616,        15,
   33.1818,        15,
    33.202,        15,
   33.2223,        15,
   33.2425,        22,
   33.2627,        24,
   33.2829,        23,
   33.3031,        15,
   33.3233,        19,
   33.3436,        28,
   33.3638,        19,
    33.384,        23,
   33.4042,        19,
   33.4244,        21,
   33.4446,        19,
   33.4649,        15,
   33.4851,        28,
   33.5053,        13,
   33.5255,        36,
   33.5457,        23,
   33.5659,        18,
   33.5862,        17,
   33.6064,        19,
   33.6266,        12,
   33.6468,        21,
    33.667,        25,
   33.6872,        18,
   33.7075,        33,
   33.7277,        24,
   33.7479,        24,
   33.7681,        14,
   33.7883,        21,
   33.8085,        11,
   33.8287,        25,
    33.849,        17,
   33.8692,        17,
   33.8894,        24,
   33.9096,        17,
   33.9298,        20,
     33.95,        21,
   33.9703,        18,
   33.9905,        20,
   34.0107,        19,
   34.0309,        24,
   34.0511,        30,
   34.0713,        18,
   34.0916,        16,
   34.1118,        24,
    34.132,        21,
   34.1522,        20,
   34.1724,        30,
   34.1926,        30,
   34.2129,        23,
   34.2331,        17,
   34.2533,        21,
   34.2735,        16,
   34.2937,        15,
   34.3139,        25,
   34.3342,        14,
   34.3544,        21,
   34.3746,        24,
   34.3948,        20,
    34.415,        26,
   34.4352,        21,
   34.4555,        14,
   34.4757,        12,
   34.4959,        30,
   34.5161,        22,
   34.5363,        24,
   34.5565,        17,
   34.5768,        31,
    34.597,        31,
   34.6172,        25,
   34.6374,        21,
   34.6576,        28,
   34.6778,        15,
   34.6981,        18,
   34.7183,        18,
   34.7385,        14,
   34.7587,        24,
   34.7789,        22,
   34.7991,        31,
   34.8194,        29,
   34.8396,        30,
   34.8598,        26,
     34.88,        27,
   34.9002,        35,
   34.9204,        33,
   34.9407,        26,
   34.9609,        22,
   34.9811,        29,
   35.0013,        15,
   35.0215,        28,
   35.0417,        30,
    35.062,        20,
   35.0822,        22,
   35.1024,        24,
   35.1226,        32,
   35.1428,        24,
    35.163,        19,
   35.1833,        21,
   35.2035,        22,
   35.2237,        17,
   35.2439,        32,
   35.2641,        23,
   35.2843,        14,
   35.3046,        21,
   35.3248,        24,
    35.345,        19,
   35.3652,        24,
   35.3854,        20,
   35.4056,        17,
   35.4258,        14,
   35.4461,        20,
   35.4663,        23,
   35.4865,        19,
   35.5067,        13,
   35.5269,        18,
   35.5471,        19,
   35.5674,        19,
   35.5876,        20,
   35.6078,        31,
    35.628,        23,
   35.6482,        22,
   35.6684,        21,
   35.6887,        23,
   35.7089,        16,
   35.7291,        18,
   35.7493,        16,
   35.7695,        18,
   35.7897,        16,
     35.81,        17,
   35.8302,        22,
   35.8504,        28,
   35.8706,        17,
   35.8908,        22,
    35.911,        29,
   35.9313,        26,
   35.9515,        14,
   35.9717,        18,
   35.9919,        20,
   36.0121,        21,
   36.0323,        24,
   36.0526,        20,
   36.0728,        18,
    36.093,        21,
   36.1132,        13,
   36.1334,        26,
   36.1536,        21,
   36.1739,        22,
   36.1941,        23,
   36.2143,        15,
   36.2345,        27,
   36.2547,        10,
   36.2749,        23,
   36.2952,        25,
   36.3154,        14,
   36.3356,        20,
   36.3558,        22,
    36.376,        25,
   36.3962,        20,
   36.4165,        22,
   36.4367,        31,
   36.4569,        22,
   36.4771,        25,
   36.4973,        23,
   36.5175,        21,
   36.5378,        37,
    36.558,        25,
   36.5782,        28,
   36.5984,        22,
   36.6186,        18,
   36.6388,        32,
   36.6591,        23,
   36.6793,        26,
   36.6995,        21,
   36.7197,        14,
   36.7399,        19,
   36.7601,        23,
   36.7804,        17,
   36.8006,        23,
   36.8208,        17,
    36.841,        21,
   36.8612,        16,
   36.8814,        12,
   36.9016,        15,
   36.9219,        18,
   36.9421,        22,
   36.9623,        18,
   36.9825,        17,
   37.0027,        14,
   37.0229,        15,
   37.0432,        16,
   37.0634,        20,
   37.0836,        21,
   37.1038,        15,
    37.124,        14,
   37.1442,        18,
   37.1645,        15,
   37.1847,        20,
   37.2049,        22,
   37.2251,        11,
   37.2453,        16,
   37.2655,        19,
   37.2858,        13,
    37.306,        15,
   37.3262,        17,
   37.3464,        11,
   37.3666,        18,
   37.3868,        18,
   37.4071,        15,
   37.4273,        17,
   37.4475,        22,
   37.4677,        16,
   37.4879,        12,
   37.5081,        19,
   37.5284,        14,
   37.5486,        13,
   37.5688,         9,
    37.589,        21,
   37.6092,        12,
   37.6294,        17,
   37.6497,        18,
   37.6699,        22,
   37.6901,        18,
   37.7103,        15,
   37.7305,        17,
   37.7507,        22,
    37.771,        15,
   37.7912,        18,
   37.8114,        22,
   37.8316,        21,
   37.8518,        18,
    37.872,        15,
   37.8923,        18,
   37.9125,        26,
   37.9327,        20,
   37.9529,        20,
   37.9731,        18,
   37.9933,        18,
   38.0136,        14,
   38.0338,        10,
    38.054,        16,
   38.0742,         7,
   38.0944,        17,
   38.1146,        14,
   38.1349,        14,
   38.1551,        19,
   38.1753,        18,
   38.1955,        17,
   38.2157,         8,
   38.2359,        28,
   38.2562,        14,
   38.2764,        18,
   38.2966,        18,
   38.3168,        15,
    38.337,        16,
   38.3572,        17,
   38.3774,         7,
   38.3977,        17,
   38.4179,        15,
   38.4381,        16,
   38.4583,        18,
   38.4785,        17,
   38.4987,        16,
    38.519,        16,
   38.5392,        15,
   38.5594,        15,
   38.5796,        14,
   38.5998,        18,
     38.62,        21,
   38.6403,        12,
   38.6605,        21,
   38.6807,        13,
   38.7009,        14,
   38.7211,        18,
   38.7413,        17,
   38.7616,        15,
   38.7818,        21,
    38.802,        10,
   38.8222,        10,
   38.8424,        24,
   38.8626,        11,
   38.8829,        12,
   38.9031,        13,
   38.9233,        16,
   38.9435,        25,
   38.9637,        12,
   38.9839,        17,
   39.0042,        16,
   39.0244,        10,
   39.0446,        13,
   39.0648,        12,
    39.085,        15,
   39.1052,        17,
   39.1255,        12,
   39.1457,        20,
   39.1659,        13,
   39.1861,        17,
   39.2063,        21,
   39.2265,        20,
   39.2468,        17,
    39.267,        15,
   39.2872,        20,
   39.3074,        20,
   39.3276,        13,
   39.3478,        14,
   39.3681,        22,
   39.3883,        23,
   39.4085,        23,
   39.4287,        20,
   39.4489,        32,
   39.4691,        36,
   39.4894,        24,
   39.5096,        20,
   39.5298,        10,
     39.55,        22,
   39.5702,        25,
   39.5904,        18,
   39.6107,        19,
   39.6309,        15,
   39.6511,        17,
   39.6713,        12,
   39.6915,        12,
   39.7117,        10,
    39.732,        17,
   39.7522,        19,
   39.7724,        18,
   39.7926,        18,
   39.8128,        11,
    39.833,        18,
   39.8533,         7,
   39.8735,        21,
   39.8937,        17,
   39.9139,        16,
   39.9341,        19,
   39.9543,        15,
   39.9745,        17,
   39.9948,        14,
    40.015,        15,
   40.0352,        22,
   40.0554,        24,
   40.0756,        11,
   40.0958,        17,
   40.1161,        14,
   40.1363,        11,
   40.1565,        15,
   40.1767,         8,
   40.1969,        22,
   40.2171,        11,
   40.2374,        11,
   40.2576,        24,
   40.2778,        15,
    40.298,        30,
   40.3182,        20,
   40.3384,        19,
   40.3587,        23,
   40.3789,        24,
   40.3991,        20,
   40.4193,        21,
   40.4395,        19,
   40.4597,        17,
     40.48,         9,
   40.5002,        16,
   40.5204,        22,
   40.5406,        11,
   40.5608,        16,
    40.581,        16,
   40.6013,        17,
   40.6215,        13,
   40.6417,        17,
   40.6619,        16,
   40.6821,        12,
   40.7023,        24,
   40.7226,        18,
   40.7428,        11,
    40.763,         9,
   40.7832,        10,
   40.8034,        16,
   40.8236,        21,
   40.8439,         7,
   40.8641,        18,
   40.8843,        15,
   40.9045,        18,
   40.9247,        17,
   40.9449,        14,
   40.9652,        15,
   40.9854,        22,
   41.0056,        17,
   41.0258,        10,
    41.046,        17,
   41.0662,        16,
   41.0865,        17,
   41.1067,        18,
   41.1269,        14,
   41.1471,        14,
   41.1673,        17,
   41.1875,        12,
   41.2078,        13,
    41.228,        13,
   41.2482,        19,
   41.2684,         9,
   41.2886,        18,
   41.3088,        23,
   41.3291,        19,
   41.3493,        19,
   41.3695,        17,
   41.3897,        15,
   41.4099,        16,
   41.4301,        12,
   41.4503,        18,
   41.4706,        14,
   41.4908,        18,
    41.511,        14,
   41.5312,        21,
   41.5514,        19,
   41.5716,        10,
   41.5919,        13,
   41.6121,        13,
   41.6323,        12,
   41.6525,         9,
   41.6727,        14,
   41.6929,        13,
   41.7132,        25,
   41.7334,         8,
   41.7536,        22,
   41.7738,        16,
    41.794,        15,
   41.8142,        20,
   41.8345,        14,
   41.8547,        17,
   41.8749,        16,
   41.8951,        18,
   41.9153,        16,
   41.9355,        14,
   41.9558,        10,
    41.976,        14,
   41.9962,        15,
   42.0164,        14,
   42.0366,        19,
   42.0568,        15,
   42.0771,        23,
   42.0973,        12,
   42.1175,        15,
   42.1377,        18,
   42.1579,        16,
   42.1781,        14,
   42.1984,        13,
   42.2186,        11,
   42.2388,        10,
    42.259,        15,
   42.2792,        15,
   42.2994,        16,
   42.3197,        16,
   42.3399,        15,
   42.3601,        19,
   42.3803,        19,
   42.4005,         8,
   42.4207,        14,
    42.441,        16,
   42.4612,        28,
   42.4814,        24,
   42.5016,        16,
   42.5218,        23,
    42.542,        16,
   42.5623,        14,
   42.5825,        17,
   42.6027,        14,
   42.6229,        18,
   42.6431,        18,
   42.6633,        14,
   42.6836,        11,
   42.7038,        10,
    42.724,        14,
   42.7442,        12,
   42.7644,        23,
   42.7846,        16,
   42.8049,        16,
   42.8251,        14,
   42.8453,         9,
   42.8655,        14,
   42.8857,        16,
   42.9059,        17,
   42.9261,        17,
   42.9464,        12,
   42.9666,        12,
   42.9868,        15,
    43.007,        10,
   43.0272,        18,
   43.0474,        11,
   43.0677,        11,
   43.0879,         8,
   43.1081,        20,
   43.1283,        10,
   43.1485,        15,
   43.1687,        13,
    43.189,        17,
   43.2092,         9,
   43.2294,        13,
   43.2496,        10,
   43.2698,        15,
     43.29,        14,
   43.3103,        19,
   43.3305,        19,
   43.3507,        18,
   43.3709,        16,
   43.3911,        14,
   43.4113,        14,
   43.4316,         9,
   43.4518,        12,
    43.472,        12,
   43.4922,        14,
   43.5124,        12,
   43.5326,         8,
   43.5529,         8,
   43.5731,        24,
   43.5933,        12,
   43.6135,        14,
   43.6337,        20,
   43.6539,        11,
   43.6742,        11,
   43.6944,        14,
   43.7146,        16,
   43.7348,        19,
    43.755,        24,
   43.7752,        18,
   43.7955,        18,
   43.8157,        19,
   43.8359,        11,
   43.8561,        10,
   43.8763,        17,
   43.8965,         6,
   43.9168,        12,
    43.937,        13,
   43.9572,         9,
   43.9774,        20,
   43.9976,        20,
   44.0178,        14,
   44.0381,        15,
   44.0583,        14,
   44.0785,        13,
   44.0987,        21,
   44.1189,        16,
   44.1391,         9,
   44.1594,        16,
   44.1796,        13,
   44.1998,        12,
     44.22,         8,
   44.2402,        17,
   44.2604,        17,
   44.2807,        10,
   44.3009,        12,
   44.3211,        20,
   44.3413,        12,
   44.3615,        14,
   44.3817,        18,
    44.402,         8,
   44.4222,        18,
   44.4424,        18,
   44.4626,        11,
   44.4828,        14,
    44.503,        12,
   44.5232,        10,
   44.5435,        22,
   44.5637,        13,
   44.5839,        14,
   44.6041,        12,
   44.6243,        16,
   44.6445,        19,
   44.6648,        13,
    44.685,        17,
   44.7052,         8,
   44.7254,        17,
   44.7456,        21,
   44.7658,        15,
   44.7861,        13,
   44.8063,        12,
   44.8265,        11,
   44.8467,         9,
   44.8669,        10,
   44.8871,        13,
   44.9074,        12,
   44.9276,        15,
   44.9478,        15,
    44.968,        12,
   44.9882,        14,
   45.0084,        15,
   45.0287,        16,
   45.0489,        14,
   45.0691,        13,
   45.0893,        17,
   45.1095,        14,
   45.1297,        13,
     45.15,        16,
   45.1702,        11,
   45.1904,        15,
   45.2106,        13,
   45.2308,        14,
    45.251,        14,
   45.2713,        12,
   45.2915,        15,
   45.3117,        10,
   45.3319,        13,
   45.3521,        13,
   45.3723,        17,
   45.3926,        18,
   45.4128,        19,
    45.433,        20,
   45.4532,        27,
   45.4734,        18,
   45.4936,         8,
   45.5139,        21,
   45.5341,        15,
   45.5543,        27,
   45.5745,        23,
   45.5947,        20,
   45.6149,         8,
   45.6352,        13,
   45.6554,        14,
   45.6756,        17,
   45.6958,        19,
    45.716,        17,
   45.7362,        20,
   45.7565,        21,
   45.7767,        16,
   45.7969,        24,
   45.8171,        12,
   45.8373,        15,
   45.8575,        11,
   45.8778,        14,
    45.898,        14,
   45.9182,        24,
   45.9384,        16,
   45.9586,        18,
   45.9788,        15,
    45.999,        20,
   46.0193,        18,
   46.0395,        10,
   46.0597,        15,
   46.0799,         9,
   46.1001,        13,
   46.1203,        13,
   46.1406,        14,
   46.1608,         9,
    46.181,        16,
   46.2012,        11,
   46.2214,        19,
   46.2416,        15,
   46.2619,        12,
   46.2821,        16,
   46.3023,        18,
   46.3225,        20,
   46.3427,        16,
   46.3629,        16,
   46.3832,        13,
   46.4034,        10,
   46.4236,        20,
   46.4438,        15,
    46.464,        19,
   46.4842,        13,
   46.5045,         9,
   46.5247,        11,
   46.5449,         9,
   46.5651,        20,
   46.5853,        16,
   46.6055,         9,
   46.6258,         7,
    46.646,        11,
   46.6662,         9,
   46.6864,        14,
   46.7066,        18,
   46.7268,        10,
   46.7471,        20,
   46.7673,        16,
   46.7875,        16,
   46.8077,        10,
   46.8279,        18,
   46.8481,        18,
   46.8684,         9,
   46.8886,        18,
   46.9088,        13,
    46.929,        13,
   46.9492,        16,
   46.9694,        14,
   46.9897,        15,
   47.0099,        14,
   47.0301,        12,
   47.0503,        13,
   47.0705,         6,
   47.0907,        16,
    47.111,        12,
   47.1312,         9,
   47.1514,        15,
   47.1716,        12,
   47.1918,        14,
    47.212,        18,
   47.2323,        15,
   47.2525,        10,
   47.2727,        11,
   47.2929,        16,
   47.3131,        20,
   47.3333,        15,
   47.3536,        11,
   47.3738,        14,
    47.394,        15,
   47.4142,        11,
   47.4344,        21,
   47.4546,        17,
   47.4748,        16,
   47.4951,         8,
   47.5153,        17,
   47.5355,        10,
   47.5557,        15,
   47.5759,        16,
   47.5961,        10,
   47.6164,         7,
   47.6366,        14,
   47.6568,        13,
    47.677,        11,
   47.6972,        16,
   47.7174,        15,
   47.7377,        10,
   47.7579,         8,
   47.7781,         6,
   47.7983,        10,
   47.8185,         9,
   47.8387,        11,
    47.859,        12,
   47.8792,        16,
   47.8994,         8,
   47.9196,        13,
   47.9398,        14,
     47.96,        10,
   47.9803,        17,
   48.0005,         9,
   48.0207,         8,
   48.0409,        15,
   48.0611,        11,
   48.0813,        18,
   48.1016,        11,
   48.1218,         4,
    48.142,        11,
   48.1622,         9,
   48.1824,        14,
   48.2026,        15,
   48.2229,        14,
   48.2431,        11,
   48.2633,        18,
   48.2835,        10,
   48.3037,        13,
   48.3239,        11,
   48.3442,        10,
   48.3644,         6,
   48.3846,        14,
   48.4048,         5,
    48.425,        13,
   48.4452,        19,
   48.4655,         8,
   48.4857,        14,
   48.5059,        12,
   48.5261,        12,
   48.5463,        10,
   48.5665,         7,
   48.5868,        15,
    48.607,        15,
   48.6272,        10,
   48.6474,        12,
   48.6676,         9,
   48.6878,        21,
   48.7081,        18,
   48.7283,        19,
   48.7485,        10,
   48.7687,         8,
   48.7889,        12,
   48.8091,        15,
   48.8294,         8,
   48.8496,         8,
   48.8698,        17,
     48.89,         6,
   48.9102,        18,
   48.9304,        12,
   48.9507,        15,
   48.9709,        13,
   48.9911,        12,
   49.0113,        14,
   49.0315,         9,
   49.0517,        11,
   49.0719,        13,
   49.0922,         9,
   49.1124,        12,
   49.1326,        18,
   49.1528,        15,
    49.173,        12,
   49.1932,        13,
   49.2135,        17,
   49.2337,        14,
   49.2539,        13,
   49.2741,        21,
   49.2943,         8,
   49.3145,        10,
   49.3348,         7,
    49.355,        13,
   49.3752,        13,
   49.3954,        10,
   49.4156,         9,
   49.4358,        18,
   49.4561,        10,
   49.4763,         8,
   49.4965,        14,
   49.5167,        11,
   49.5369,        12,
   49.5571,        13,
   49.5774,        12,
   49.5976,        10,
   49.6178,        12,
    49.638,        12,
   49.6582,        15,
   49.6784,        18,
   49.6987,         7,
   49.7189,        17,
   49.7391,        13,
   49.7593,         9,
   49.7795,        15,
   49.7997,        16,
     49.82,        14,
   49.8402,        12,
   49.8604,        15,
   49.8806,        12,
   49.9008,         4,
    49.921,        15,
   49.9413,        17,
   49.9615,        18,
   49.9817,        14,
   50.0019,        18,
   50.0221,         7,
   50.0423,        18,
   50.0626,        23,
   50.0828,        10,
    50.103,        21,
   50.1232,        28,
   50.1434,        31,
   50.1636,        27,
   50.1839,        28,
   50.2041,        18,
   50.2243,        29,
   50.2445,        26,
   50.2647,        24,
   50.2849,        22,
   50.3052,        22,
   50.3254,        19,
   50.3456,        12,
   50.3658,        11,
    50.386,        16,
   50.4062,        13,
   50.4265,         8,
   50.4467,        17,
   50.4669,         9,
   50.4871,        17,
   50.5073,        16,
   50.5275,        13,
   50.5477,        15,
    50.568,        13,
   50.5882,        15,
   50.6084,        10,
   50.6286,        17,
   50.6488,        12,
    50.669,         8,
   50.6893,        16,
   50.7095,        12,
   50.7297,        12,
   50.7499,        15,
   50.7701,        17,
   50.7903,        10,
   50.8106,         7,
   50.8308,         7,
    50.851,         7,
   50.8712,        12,
   50.8914,        13,
   50.9116,        10,
   50.9319,        11,
   50.9521,        10,
   50.9723,        21,
   50.9925,        14,
   51.0127,        11,
   51.0329,        15,
   51.0532,         7,
   51.0734,        16,
   51.0936,        10,
   51.1138,        15,
    51.134,        11,
   51.1542,        13,
   51.1745,         6,
   51.1947,        15,
   51.2149,         3,
   51.2351,         9,
   51.2553,        18,
   51.2755,        18,
   51.2958,        11,
    51.316,        12,
   51.3362,        13,
   51.3564,        13,
   51.3766,        13,
   51.3968,        14,
   51.4171,        18,
   51.4373,         9,
   51.4575,         9,
   51.4777,        14,
   51.4979,        13,
   51.5181,        12,
   51.5384,        11,
   51.5586,        13,
   51.5788,         9,
    51.599,        12,
   51.6192,        10,
   51.6394,        15,
   51.6597,        15,
   51.6799,        17,
   51.7001,        16,
   51.7203,        10,
   51.7405,        12,
   51.7607,        14,
    51.781,        14,
   51.8012,         7,
   51.8214,         4,
   51.8416,         7,
   51.8618,         7,
    51.882,        16,
   51.9023,        10,
   51.9225,         5,
   51.9427,         5,
   51.9629,        16,
   51.9831,        10,
   52.0033,        10,
   52.0235,        12,
   52.0438,        11,
    52.064,        13,
   52.0842,         9,
   52.1044,        17,
   52.1246,        11,
   52.1448,         7,
   52.1651,        11,
   52.1853,        19,
   52.2055,        12,
   52.2257,        11,
   52.2459,        10,
   52.2661,        13,
   52.2864,         9,
   52.3066,        19,
   52.3268,         7,
    52.347,        11,
   52.3672,        11,
   52.3874,        13,
   52.4077,         7,
   52.4279,        10,
   52.4481,        17,
   52.4683,         8,
   52.4885,        13,
   52.5087,        15,
    52.529,        12,
   52.5492,        14,
   52.5694,        13,
   52.5896,        11,
   52.6098,        15,
     52.63,        14,
   52.6503,        11,
   52.6705,         9,
   52.6907,        15,
   52.7109,         8,
   52.7311,         8,
   52.7513,        10,
   52.7716,         5,
   52.7918,         8,
    52.812,        19,
   52.8322,        14,
   52.8524,        11,
   52.8726,         8,
   52.8929,         6,
   52.9131,        11,
   52.9333,        11,
   52.9535,         7,
   52.9737,        14,
   52.9939,        11,
   53.0142,        15,
   53.0344,        20,
   53.0546,        14,
   53.0748,        12,
    53.095,         8,
   53.1152,         8,
   53.1355,        12,
   53.1557,         7,
   53.1759,        14,
   53.1961,        13,
   53.2163,        14,
   53.2365,        12,
   53.2568,        13,
    53.277,        27,
   53.2972,        13,
   53.3174,        12,
   53.3376,        18,
   53.3578,        20,
   53.3781,        18,
   53.3983,        12,
   53.4185,        12,
   53.4387,        12,
   53.4589,        11,
   53.4791,        12,
   53.4994,        13,
   53.5196,         9,
   53.5398,         8,
     53.56,        12,
   53.5802,        12,
   53.6004,        15,
   53.6206,        12,
   53.6409,        13,
   53.6611,        10,
   53.6813,        16,
   53.7015,        16,
   53.7217,        16,
   53.7419,        10,
   53.7622,        14,
   53.7824,         9,
   53.8026,        16,
   53.8228,        16,
    53.843,        19,
   53.8632,        11,
   53.8835,         9,
   53.9037,        10,
   53.9239,        16,
   53.9441,         4,
   53.9643,        10,
   53.9845,        12,
   54.0048,        15,
    54.025,        14,
   54.0452,         6,
   54.0654,        15,
   54.0856,        12,
   54.1058,        16,
   54.1261,        14,
   54.1463,        15,
   54.1665,        10,
   54.1867,         7,
   54.2069,        13,
   54.2271,        16,
   54.2474,        17,
   54.2676,        18,
   54.2878,         8,
    54.308,         8,
   54.3282,        13,
   54.3484,        18,
   54.3687,        14,
   54.3889,         6,
   54.4091,        16,
   54.4293,         5,
   54.4495,        13,
   54.4697,        10,
     54.49,        20,
   54.5102,        15,
   54.5304,        10,
   54.5506,        10,
   54.5708,        14,
    54.591,        14,
   54.6113,         9,
   54.6315,        14,
   54.6517,        12,
   54.6719,        18,
   54.6921,         8,
   54.7123,         8,
   54.7326,        12,
   54.7528,         9,
    54.773,         6,
   54.7932,         6,
   54.8134,        23,
   54.8336,        17,
   54.8539,        15,
   54.8741,        27,
   54.8943,        26,
   54.9145,        14,
   54.9347,        10,
   54.9549,        13,
   54.9752,        18,
   54.9954,        13,
   55.0156,        17,
   55.0358,        13,
    55.056,        19,
   55.0762,        14,
   55.0964,        11,
   55.1167,        15,
   55.1369,        17,
   55.1571,        12,
   55.1773,        18,
   55.1975,        11,
   55.2177,        14,
    55.238,         8,
   55.2582,        21,
   55.2784,        19,
   55.2986,        16,
   55.3188,        14,
    55.339,        14,
   55.3593,        18,
   55.3795,        11,
   55.3997,         8,
   55.4199,        10,
   55.4401,        11,
   55.4603,        15,
   55.4806,        25,
   55.5008,        11,
    55.521,         7,
   55.5412,        11,
   55.5614,        23,
   55.5816,        11,
   55.6019,        20,
   55.6221,        14,
   55.6423,        11,
   55.6625,        12,
   55.6827,        15,
   55.7029,        11,
   55.7232,        15,
   55.7434,         9,
   55.7636,        17,
   55.7838,        22,
    55.804,        10,
   55.8242,        16,
   55.8445,         8,
   55.8647,        12,
   55.8849,         8,
   55.9051,        19,
   55.9253,        17,
   55.9455,        13,
   55.9658,        15,
    55.986,         5,
   56.0062,        10,
   56.0264,         9,
   56.0466,         7,
   56.0668,        12,
   56.0871,        14,
   56.1073,        12,
   56.1275,        12,
   56.1477,         7,
   56.1679,        23,
   56.1881,        10,
   56.2084,        16,
   56.2286,         5,
   56.2488,         9,
    56.269,        11,
   56.2892,        15,
   56.3094,        10,
   56.3297,        11,
   56.3499,        14,
   56.3701,         6,
   56.3903,         6,
   56.4105,        11,
   56.4307,        12,
    56.451,         9,
   56.4712,        18,
   56.4914,        12,
   56.5116,        12,
   56.5318,        11,
    56.552,        18,
   56.5722,        16,
   56.5925,        12,
   56.6127,        14,
   56.6329,        13,
   56.6531,        11,
   56.6733,        11,
   56.6935,        12,
   56.7138,        12,
    56.734,        12,
   56.7542,        12,
   56.7744,        14,
   56.7946,        14,
   56.8148,         7,
   56.8351,        16,
   56.8553,        12,
   56.8755,        11,
   56.8957,         8,
   56.9159,        19,
   56.9361,        14,
   56.9564,        13,
   56.9766,        10,
   56.9968,        16,
    57.017,        14,
   57.0372,        17,
   57.0574,        14,
   57.0777,        13,
   57.0979,        18,
   57.1181,        14,
   57.1383,        16,
   57.1585,        17,
   57.1787,        18,
    57.199,        18,
   57.2192,        14,
   57.2394,        14,
   57.2596,        13,
   57.2798,        15,
      57.3,        12,
   57.3203,         9,
   57.3405,        23,
   57.3607,         8,
   57.3809,        11,
   57.4011,        14,
   57.4213,        14,
   57.4416,         9,
   57.4618,        14,
    57.482,        17,
   57.5022,        15,
   57.5224,        12,
   57.5426,        16,
   57.5629,        11,
   57.5831,        11,
   57.6033,        11,
   57.6235,        16,
   57.6437,        10,
   57.6639,        17,
   57.6842,         7,
   57.7044,        13,
   57.7246,        19,
   57.7448,        16,
    57.765,        10,
   57.7852,        10,
   57.8055,        13,
   57.8257,         7,
   57.8459,        11,
   57.8661,         8,
   57.8863,        15,
   57.9065,        20,
   57.9268,        20,
    57.947,        11,
   57.9672,        15,
   57.9874,        14,
   58.0076,        11,
   58.0278,         6,
   58.0481,        17,
   58.0683,        14,
   58.0885,         8,
   58.1087,        24,
   58.1289,        10,
   58.1491,        15,
   58.1693,        11,
   58.1896,        12,
   58.2098,        13,
     58.23,        12,
   58.2502,        15,
   58.2704,        17,
   58.2906,        16,
   58.3109,        13,
   58.3311,        13,
   58.3513,        11,
   58.3715,        14,
   58.3917,         8,
   58.4119,        12,
   58.4322,        16,
   58.4524,        12,
   58.4726,        10,
   58.4928,        16,
    58.513,        26,
   58.5332,         8,
   58.5535,        14,
   58.5737,         9,
   58.5939,        10,
   58.6141,        10,
   58.6343,        11,
   58.6545,        12,
   58.6748,        18,
    58.695,        17,
   58.7152,        16,
   58.7354,        12,
   58.7556,        16,
   58.7758,        17,
   58.7961,         9,
   58.8163,         8,
   58.8365,         9,
   58.8567,         8,
   58.8769,         9,
   58.8971,         8,
   58.9174,        17,
   58.9376,         7,
   58.9578,        12,
    58.978,         5,
   58.9982,        14,
   59.0184,        16,
   59.0387,        10,
   59.0589,        16,
   59.0791,        15,
   59.0993,        12,
   59.1195,        18,
   59.1397,         8,
     59.16,        17,
   59.1802,        15,
   59.2004,        10,
   59.2206,        12,
   59.2408,        16,
    59.261,        10,
   59.2813,        14,
   59.3015,        13,
   59.3217,        14,
   59.3419,        15,
   59.3621,        14,
   59.3823,        16,
   59.4026,        11,
   59.4228,        11,
    59.443,        14,
   59.4632,         6,
   59.4834,        15,
   59.5036,        10,
   59.5239,         7,
   59.5441,        23,
   59.5643,        12,
   59.5845,        12,
   59.6047,         9,
   59.6249,        10,
   59.6451,        16,
   59.6654,        16,
   59.6856,         8,
   59.7058,        10,
    59.726,        13,
   59.7462,         7,
   59.7664,        12,
   59.7867,        12,
   59.8069,        11,
   59.8271,         9,
   59.8473,        12,
   59.8675,        21,
   59.8877,        14,
    59.908,        22,
   59.9282,        11,
   59.9484,        19,
   59.9686,        30,
   59.9888,        19,
    60.009,        21,
   60.0293,        16,
   60.0495,        11,
   60.0697,        17,
   60.0899,        21,
   60.1101,        15,
   60.1303,        13,
   60.1506,        24,
   60.1708,        11,
    60.191,        21,
   60.2112,        14,
   60.2314,         7,
   60.2516,        13,
   60.2719,        13,
   60.2921,        12,
   60.3123,        13,
   60.3325,         8,
   60.3527,         7,
   60.3729,        22,
   60.3932,        14,
   60.4134,        14,
   60.4336,        15,
   60.4538,        16,
    60.474,        10,
   60.4942,        12,
   60.5145,         6,
   60.5347,        11,
   60.5549,         6,
   60.5751,        13,
   60.5953,        15,
   60.6155,        17,
   60.6358,        13,
    60.656,        14,
   60.6762,        13,
   60.6964,        14,
   60.7166,        12,
   60.7368,        11,
   60.7571,        11,
   60.7773,         8,
   60.7975,         8,
   60.8177,        17,
   60.8379,        15,
   60.8581,        15,
   60.8784,        17,
   60.8986,        14,
   60.9188,        10,
    60.939,        17,
   60.9592,         9,
   60.9794,         5,
   60.9997,        14,
   61.0199,        19,
   61.0401,        11,
   61.0603,         9,
   61.0805,        20,
   61.1007,        12,
   61.1209,        12,
   61.1412,        18,
   61.1614,        12,
   61.1816,         8,
   61.2018,        13,
    61.222,        13,
   61.2422,        12,
   61.2625,        14,
   61.2827,        18,
   61.3029,         9,
   61.3231,         9,
   61.3433,        14,
   61.3635,        12,
   61.3838,        15,
    61.404,        11,
   61.4242,        14,
   61.4444,        18,
   61.4646,        15,
   61.4848,        17,
   61.5051,        14,
   61.5253,        10,
   61.5455,        12,
   61.5657,        11,
   61.5859,        11,
   61.6061,        13,
   61.6264,        18,
   61.6466,        14,
   61.6668,        11,
    61.687,         8,
   61.7072,        15,
   61.7274,        14,
   61.7477,        22,
   61.7679,        16,
   61.7881,        16,
   61.8083,        12,
   61.8285,        12,
   61.8487,        17,
    61.869,        11,
   61.8892,        14,
   61.9094,         8,
   61.9296,        15,
   61.9498,        11,
     61.97,         7,
   61.9903,        13,
   62.0105,         9,
   62.0307,        15,
   62.0509,        10,
   62.0711,        15,
   62.0913,        10,
   62.1116,         7,
   62.1318,        19,
    62.152,        13,
   62.1722,        10,
   62.1924,        15,
   62.2126,        16,
   62.2329,         9,
   62.2531,        12,
   62.2733,        12,
   62.2935,        13,
   62.3137,        13,
   62.3339,        10,
   62.3542,        14,
   62.3744,        13,
   62.3946,        13,
   62.4148,        11,
    62.435,        19,
   62.4552,        12,
   62.4755,        14,
   62.4957,        10,
   62.5159,         8,
   62.5361,        19,
   62.5563,        16,
   62.5765,        13,
   62.5968,         6,
    62.617,        12,
   62.6372,         8,
   62.6574,        13,
   62.6776,        11,
   62.6978,        13,
    62.718,        14,
   62.7383,        14,
   62.7585,        16,
   62.7787,        12,
   62.7989,        11,
   62.8191,        14,
   62.8393,        12,
   62.8596,        12,
   62.8798,         4,
      62.9,        11,
   62.9202,        15,
   62.9404,        15,
   62.9606,        11,
   62.9809,        11,
   63.0011,        11,
   63.0213,        14,
   63.0415,        16,
   63.0617,        15,
   63.0819,        10,
   63.1022,        14,
   63.1224,        15,
   63.1426,        18,
   63.1628,        10,
    63.183,        11,
   63.2032,        20,
   63.2235,        15,
   63.2437,        11,
   63.2639,         6,
   63.2841,        13,
   63.3043,        13,
   63.3245,        14,
   63.3448,        16,
    63.365,        14,
   63.3852,        10,
   63.4054,        13,
   63.4256,        15,
   63.4458,        12,
   63.4661,        14,
   63.4863,         9,
   63.5065,        13,
   63.5267,         9,
   63.5469,        12,
   63.5671,        18,
   63.5874,        12,
   63.6076,        22,
   63.6278,        10,
    63.648,        11,
   63.6682,        10,
   63.6884,        12,
   63.7087,        14,
   63.7289,        10,
   63.7491,        11,
   63.7693,        14,
   63.7895,        13,
   63.8097,        11,
     63.83,        12,
   63.8502,         9,
   63.8704,        10,
   63.8906,        13,
   63.9108,        12,
    63.931,        17,
   63.9513,        11,
   63.9715,        19,
   63.9917,        19,
   64.0119,        19,
   64.0321,        11,
   64.0523,        19,
   64.0726,        15,
   64.0928,        10,
    64.113,        18,
   64.1332,         9,
   64.1534,         8,
   64.1736,        10,
   64.1938,        13,
   64.2141,        14,
   64.2343,        14,
   64.2545,        18,
   64.2747,        10,
   64.2949,        12,
   64.3151,         9,
   64.3354,         8,
   64.3556,        10,
   64.3758,        16,
    64.396,        13,
   64.4162,        13,
   64.4364,        12,
   64.4567,        16,
   64.4769,        15,
   64.4971,        11,
   64.5173,         7,
   64.5375,        15,
   64.5577,        12,
    64.578,         9,
   64.5982,        12,
   64.6184,        12,
   64.6386,        19,
   64.6588,        12,
    64.679,        12,
   64.6993,        11,
   64.7195,        13,
   64.7397,         9,
   64.7599,        15,
   64.7801,        13,
   64.8003,         7,
   64.8206,        13,
   64.8408,        11,
    64.861,        16,
   64.8812,        15,
   64.9014,         9,
   64.9216,         7,
   64.9419,        12,
   64.9621,        10,
   64.9823,        16,
   65.0025,         7,
   65.0227,        12,
   65.0429,        15,
   65.0632,        12,
   65.0834,         9,
   65.1036,        12,
   65.1238,        13,
    65.144,        13,
   65.1642,         8,
   65.1845,         4,
   65.2047,        12,
   65.2249,         7,
   65.2451,        17,
   65.2653,         7,
   65.2855,         8,
   65.3058,        10,
    65.326,        17,
   65.3462,        12,
   65.3664,         9,
   65.3866,        15,
   65.4068,         9,
   65.4271,        16,
   65.4473,        16,
   65.4675,         9,
   65.4877,         9,
   65.5079,        11,
   65.5281,        12,
   65.5484,        18,
   65.5686,         6,
   65.5888,        13,
    65.609,         5,
   65.6292,        10,
   65.6494,         9,
   65.6696,         8,
   65.6899,         8,
   65.7101,        11,
   65.7303,         8,
   65.7505,         8,
   65.7707,        13,
   65.7909,         8,
   65.8112,        11,
   65.8314,        14,
   65.8516,        16,
   65.8718,        16,
    65.892,         8,
   65.9122,        18,
   65.9325,         6,
   65.9527,        10,
   65.9729,        11,
   65.9931,        10,
   66.0133,        15,
   66.0335,        14,
   66.0538,        11,
    66.074,        10,
   66.0942,        13,
   66.1144,        12,
   66.1346,        15,
   66.1548,        11,
   66.1751,        14,
   66.1953,         4,
   66.2155,        12,
   66.2357,        10,
   66.2559,        11,
   66.2761,         6,
   66.2964,        13,
   66.3166,        12,
   66.3368,        17,
    66.357,        16,
   66.3772,         9,
   66.3974,        14,
   66.4177,         8,
   66.4379,        16,
   66.4581,        10,
   66.4783,        10,
   66.4985,        14,
   66.5187,         5,
    66.539,        10,
   66.5592,         7,
   66.5794,         8,
   66.5996,        15,
   66.6198,        11,
     66.64,         9,
   66.6603,        17,
   66.6805,         7,
   66.7007,        11,
   66.7209,        17,
   66.7411,        14,
   66.7613,        13,
   66.7816,         8,
   66.8018,         9,
    66.822,        14,
   66.8422,        15,
   66.8624,        11,
   66.8826,        13,
   66.9029,         9,
   66.9231,        11,
   66.9433,        10,
   66.9635,        15,
   66.9837,        14,
   67.0039,         7,
   67.0242,         7,
   67.0444,        13,
   67.0646,         9,
   67.0848,        11,
    67.105,         9,
   67.1252,         9,
   67.1455,        13,
   67.1657,        15,
   67.1859,        11,
   67.2061,        12,
   67.2263,        15,
   67.2465,         9,
   67.2667,        16,
    67.287,        12,
   67.3072,        20,
   67.3274,         7,
   67.3476,        14,
   67.3678,        12,
    67.388,        15,
   67.4083,        14,
   67.4285,        11,
   67.4487,        13,
   67.4689,        10,
   67.4891,         9,
   67.5093,         9,
   67.5296,        16,
   67.5498,         9,
     67.57,        10,
   67.5902,         7,
   67.6104,        15,
   67.6306,        15,
   67.6509,        16,
   67.6711,        12,
   67.6913,        13,
   67.7115,        14,
   67.7317,        11,
   67.7519,        20,
   67.7722,        15,
   67.7924,        13,
   67.8126,        15,
   67.8328,        10,
    67.853,        15,
   67.8732,         8,
   67.8935,        14,
   67.9137,        15,
   67.9339,        24,
   67.9541,        14,
   67.9743,        10,
   67.9945,        14,
   68.0148,        11,
    68.035,        12,
   68.0552,        11,
   68.0754,        18,
   68.0956,        13,
   68.1158,        22,
   68.1361,        24,
   68.1563,        17,
   68.1765,        22,
   68.1967,        16,
   68.2169,        12,
   68.2371,        17,
   68.2574,        19,
   68.2776,        13,
   68.2978,        12,
    68.318,        26,
   68.3382,        24,
   68.3584,        18,
   68.3787,        15,
   68.3989,        18,
   68.4191,        19,
   68.4393,        14,
   68.4595,        18,
   68.4797,        21,
      68.5,        15,
   68.5202,        17,
   68.5404,        11,
   68.5606,         7,
   68.5808,         9,
    68.601,        10,
   68.6213,        10,
   68.6415,        17,
   68.6617,        11,
   68.6819,        11,
   68.7021,        14,
   68.7223,         8,
   68.7425,        14,
   68.7628,         7,
    68.783,        22,
   68.8032,        10,
   68.8234,        13,
   68.8436,         9,
   68.8638,         7,
   68.8841,         6,
   68.9043,         9,
   68.9245,        12,
   68.9447,        12,
   68.9649,        16,
   68.9851,         7,
   69.0054,         9,
   69.0256,        11,
   69.0458,        15,
    69.066,         8,
   69.0862,         6,
   69.1064,         6,
   69.1267,        13,
   69.1469,        19,
   69.1671,        10,
   69.1873,         9,
   69.2075,        11,
   69.2277,        12,
    69.248,        13,
   69.2682,         4,
   69.2884,        12,
   69.3086,        15,
   69.3288,         7,
    69.349,        10,
   69.3693,        11,
   69.3895,        10,
   69.4097,        10,
   69.4299,        14,
   69.4501,         9,
   69.4703,        13,
   69.4906,        17,
   69.5108,        10,
    69.531,        12,
   69.5512,        13,
   69.5714,        14,
   69.5916,         7,
   69.6119,        11,
   69.6321,         7,
   69.6523,        12,
   69.6725,        10,
   69.6927,        10,
   69.7129,        11,
   69.7332,         6,
   69.7534,        11,
   69.7736,        15,
   69.7938,        12,
    69.814,        13,
   69.8342,        11,
   69.8545,         6,
   69.8747,        13,
   69.8949,        11,
   69.9151,        11,
   69.9353,        18,
   69.9555,        12,
   69.9758,         5,
    69.996,         6,
   70.0162,        11,
   70.0364,        12,
   70.0566,         9,
   70.0768,        12,
   70.0971,         9,
   70.1173,        12,
   70.1375,         6,
   70.1577,        13,
   70.1779,        11,
   70.1981,         7,
   70.2183,         2,
   70.2386,         5,
   70.2588,        10,
    70.279,         5,
   70.2992,         8,
   70.3194,        12,
   70.3396,        10,
   70.3599,        12,
   70.3801,        12,
   70.4003,        14,
   70.4205,         6,
   70.4407,        11,
   70.4609,        21,
   70.4812,        10,
   70.5014,        10,
   70.5216,        17,
   70.5418,         9,
    70.562,        11,
   70.5822,        15,
   70.6025,        18,
   70.6227,         6,
   70.6429,         4,
   70.6631,        14,
   70.6833,        11,
   70.7035,        14,
   70.7238,        14,
    70.744,         5,
   70.7642,        10,
   70.7844,        12,
   70.8046,        11,
   70.8248,         9,
   70.8451,        10,
   70.8653,        10,
   70.8855,        10,
   70.9057,        16,
   70.9259,        12,
   70.9461,         9,
   70.9664,        11,
   70.9866,         6,
   71.0068,        12,
    71.027,         7,
   71.0472,        13,
   71.0674,        10,
   71.0877,         9,
   71.1079,         7,
   71.1281,         9,
   71.1483,         7,
   71.1685,        11,
   71.1887,        12,
    71.209,         9,
   71.2292,        10,
   71.2494,         7,
   71.2696,        13,
   71.2898,        15,
     71.31,        13,
   71.3303,         8,
   71.3505,         8,
   71.3707,         8,
   71.3909,         5,
   71.4111,         6,
   71.4313,        12,
   71.4516,        11,
   71.4718,        13,
    71.492,        16,
   71.5122,        10,
   71.5324,         8,
   71.5526,         9,
   71.5729,        13,
   71.5931,         9,
   71.6133,        11,
   71.6335,         9,
   71.6537,        20,
   71.6739,        15,
   71.6942,        17,
   71.7144,         6,
   71.7346,        12,
   71.7548,        12,
    71.775,         9,
   71.7952,        13,
   71.8154,         7,
   71.8357,        10,
   71.8559,         7,
   71.8761,         9,
   71.8963,        11,
   71.9165,        10,
   71.9367,        14,
    71.957,         8,
   71.9772,        10,
   71.9974,        13,
   72.0176,         8,
   72.0378,         9,
    72.058,        12,
   72.0783,        10,
   72.0985,         6,
   72.1187,         5,
   72.1389,        11,
   72.1591,        12,
   72.1793,         5,
   72.1996,        20,
   72.2198,        26,
     72.24,         8,
   72.2602,        14,
   72.2804,        10,
   72.3006,         9,
   72.3209,        10,
   72.3411,         9,
   72.3613,        10,
   72.3815,        10,
   72.4017,        12,
   72.4219,        13,
   72.4422,        25,
   72.4624,        16,
   72.4826,         8,
   72.5028,         7,
    72.523,         9,
   72.5432,        18,
   72.5635,         8,
   72.5837,        18,
   72.6039,         8,
   72.6241,         7,
   72.6443,        11,
   72.6645,        12,
   72.6848,        12,
    72.705,        10,
   72.7252,        14,
   72.7454,        15,
   72.7656,        12,
   72.7858,        14,
   72.8061,        17,
   72.8263,         6,
   72.8465,        15,
   72.8667,         8,
   72.8869,         7,
   72.9071,        10,
   72.9274,         6,
   72.9476,        12,
   72.9678,         9,
    72.988,        11,
   73.0082,        13,
   73.0284,        10,
   73.0487,         8,
   73.0689,        14,
   73.0891,        15,
   73.1093,        14,
   73.1295,        13,
   73.1497,        11,
     73.17,        11,
   73.1902,        15,
   73.2104,         9,
   73.2306,        13,
   73.2508,         7,
    73.271,         8,
   73.2912,        13,
   73.3115,        12,
   73.3317,        11,
   73.3519,         9,
   73.3721,         9,
   73.3923,        17,
   73.4125,        14,
   73.4328,         8,
    73.453,        14,
   73.4732,        12,
   73.4934,         9,
   73.5136,         8,
   73.5338,        10,
   73.5541,        12,
   73.5743,        10,
   73.5945,        14,
   73.6147,        17,
   73.6349,        14,
   73.6551,         6,
   73.6754,         9,
   73.6956,        14,
   73.7158,         8,
    73.736,        18,
   73.7562,        12,
   73.7764,        13,
   73.7967,        12,
   73.8169,         9,
   73.8371,        10,
   73.8573,         7,
   73.8775,        12,
   73.8977,        17,
    73.918,        18,
   73.9382,        11,
   73.9584,        16,
   73.9786,        10,
   73.9988,        12,
    74.019,         6,
   74.0393,         9,
   74.0595,         7,
   74.0797,        12,
   74.0999,        13,
   74.1201,         8,
   74.1403,        12,
   74.1606,        10,
   74.1808,        10,
    74.201,         8,
   74.2212,         9,
   74.2414,         9,
   74.2616,        19,
   74.2819,         7,
   74.3021,        12,
   74.3223,        10,
   74.3425,         7,
   74.3627,         9,
   74.3829,         6,
   74.4032,        16,
   74.4234,        10,
   74.4436,        12,
   74.4638,        12,
    74.484,         8,
   74.5042,         6,
   74.5245,         8,
   74.5447,         4,
   74.5649,         9,
   74.5851,        18,
   74.6053,        10,
   74.6255,        12,
   74.6458,        10,
    74.666,         9,
   74.6862,         6,
   74.7064,         6,
   74.7266,         8,
   74.7468,        14,
    74.767,         8,
   74.7873,        10,
   74.8075,        12,
   74.8277,         9,
   74.8479,         4,
   74.8681,         6,
   74.8883,        11,
   74.9086,        14,
   74.9288,        11,
    74.949,        15,
   74.9692,        12,
   74.9894,        16,
   75.0096,         9,
   75.0299,         8,
   75.0501,         9,
   75.0703,        12,
   75.0905,        19,
   75.1107,        10,
   75.1309,         9,
   75.1512,        15,
   75.1714,         8,
   75.1916,        16,
   75.2118,        12,
    75.232,         9,
   75.2522,        10,
   75.2725,         9,
   75.2927,        13,
   75.3129,        10,
   75.3331,         8,
   75.3533,        13,
   75.3735,         7,
   75.3938,         8,
    75.414,        13,
   75.4342,         6,
   75.4544,        11,
   75.4746,        12,
   75.4948,        14,
   75.5151,        12,
   75.5353,        12,
   75.5555,         3,
   75.5757,         5,
   75.5959,        11,
   75.6161,        16,
   75.6364,        13,
   75.6566,         8,
   75.6768,        12,
    75.697,         9,
   75.7172,        10,
   75.7374,        15,
   75.7577,        13,
   75.7779,        12,
   75.7981,        14,
   75.8183,         9,
   75.8385,        13,
   75.8587,         5,
    75.879,        12,
   75.8992,        15,
   75.9194,        10,
   75.9396,         8,
   75.9598,        15,
     75.98,        16,
   76.0003,         8,
   76.0205,         8,
   76.0407,         6,
   76.0609,        14,
   76.0811,         5,
   76.1013,        10,
   76.1216,        11,
   76.1418,         9,
    76.162,         8,
   76.1822,         9,
   76.2024,         9,
   76.2226,        13,
   76.2429,        13,
   76.2631,        12,
   76.2833,         7,
   76.3035,         8,
   76.3237,         9,
   76.3439,        13,
   76.3641,        11,
   76.3844,        13,
   76.4046,        10,
   76.4248,         7,
    76.445,         8,
   76.4652,        10,
   76.4854,         7,
   76.5057,         9,
   76.5259,         8,
   76.5461,        10,
   76.5663,         3,
   76.5865,         7,
   76.6067,         5,
    76.627,        12,
   76.6472,         8,
   76.6674,        12,
   76.6876,        12,
   76.7078,         9,
    76.728,         4,
   76.7483,         5,
   76.7685,        12,
   76.7887,        10,
   76.8089,        10,
   76.8291,        11,
   76.8493,        10,
   76.8696,         7,
   76.8898,        10,
     76.91,         2,
   76.9302,         9,
   76.9504,        12,
   76.9706,        10,
   76.9909,        12,
   77.0111,         6,
   77.0313,        13,
   77.0515,        10,
   77.0717,         8,
   77.0919,        10,
   77.1122,         8,
   77.1324,         7,
   77.1526,        10,
   77.1728,         9,
    77.193,        10,
   77.2132,         6,
   77.2335,        10,
   77.2537,        13,
   77.2739,         9,
   77.2941,         5,
   77.3143,        13,
   77.3345,         7,
   77.3548,         2,
    77.375,        10,
   77.3952,        13,
   77.4154,        12,
   77.4356,        12,
   77.4558,        11,
   77.4761,        11,
   77.4963,        16,
   77.5165,        15,
   77.5367,         9,
   77.5569,         8,
   77.5771,         8,
   77.5974,         6,
   77.6176,        12,
   77.6378,         9,
    77.658,        11,
   77.6782,        10,
   77.6984,         3,
   77.7187,        12,
   77.7389,         2,
   77.7591,         9,
   77.7793,         9,
   77.7995,        11,
   77.8197,         4,
   77.8399,         9,
   77.8602,        10,
   77.8804,        13,
   77.9006,         5,
   77.9208,        11,
    77.941,         9,
   77.9612,         9,
   77.9815,         6,
   78.0017,         8,
   78.0219,         7,
   78.0421,         8,
   78.0623,         8,
   78.0825,         6,
   78.1028,        10,
    78.123,        12,
   78.1432,         8,
   78.1634,         9,
   78.1836,        10,
   78.2038,         7,
   78.2241,        12,
   78.2443,        12,
   78.2645,         8,
   78.2847,        12,
   78.3049,        12,
   78.3251,        14,
   78.3454,         7,
   78.3656,         8,
   78.3858,         7,
    78.406,        11,
   78.4262,        11,
   78.4464,         8,
   78.4667,        12,
   78.4869,         9,
   78.5071,         9,
   78.5273,        10,
   78.5475,        13,
   78.5677,        13,
    78.588,         6,
   78.6082,        12,
   78.6284,        11,
   78.6486,         9,
   78.6688,         8,
    78.689,         8,
   78.7093,        11,
   78.7295,         8,
   78.7497,        13,
   78.7699,        10,
   78.7901,         9,
   78.8103,         8,
   78.8306,         9,
   78.8508,         9,
    78.871,         1,
   78.8912,         8,
   78.9114,        10,
   78.9316,         4,
   78.9519,         6,
   78.9721,        10,
   78.9923,         6,
   79.0125,        13,
   79.0327,        11,
   79.0529,         5,
   79.0732,         5,
   79.0934,        12,
   79.1136,         8,
   79.1338,        16,
    79.154,        11,
   79.1742,        11,
   79.1945,        14,
   79.2147,         9,
   79.2349,        12,
   79.2551,         7,
   79.2753,         8,
   79.2955,        10,
   79.3157,         9,
    79.336,         5,
   79.3562,         5,
   79.3764,         9,
   79.3966,         5,
   79.4168,         6,
    79.437,         6,
   79.4573,        12,
   79.4775,        15,
   79.4977,         8,
   79.5179,        13,
   79.5381,        11,
   79.5583,        10,
   79.5786,         8,
   79.5988,        10,
    79.619,         8,
   79.6392,        13,
   79.6594,         7,
   79.6796,        12,
   79.6999,        11,
   79.7201,         6,
   79.7403,         7,
   79.7605,        12,
   79.7807,        11,
   79.8009,        10,
   79.8212,        16,
   79.8414,        15,
   79.8616,        16,
   79.8818,        16,
    79.902,        10,
   79.9222,        10,
   79.9425,         8,
   79.9627,        12,
   79.9829,        10,
   80.0031,         9,
   80.0233,        17,
   80.0435,        11,
   80.0638,         4,
    80.084,         9,
   80.1042,         9,
   80.1244,        11,
   80.1446,         6,
   80.1648,        11,
   80.1851,        12,
   80.2053,         9,
   80.2255,        10,
   80.2457,        13,
   80.2659,        10,
   80.2861,         8,
   80.3064,        14,
   80.3266,         8,
   80.3468,         6,
    80.367,         5,
   80.3872,        11,
   80.4074,         5,
   80.4277,        13,
   80.4479,        11,
   80.4681,         6,
   80.4883,         8,
   80.5085,         7,
   80.5287,         5,
    80.549,        11,
   80.5692,        15,
   80.5894,         9,
   80.6096,         7,
   80.6298,         9,
     80.65,        13,
   80.6703,         7,
   80.6905,         6,
   80.7107,         5,
   80.7309,         2,
   80.7511,         8,
   80.7713,         7,
   80.7916,        12,
   80.8118,        12,
    80.832,         6,
   80.8522,         7,
   80.8724,        10,
   80.8926,         9,
   80.9128,         9,
   80.9331,         7,
   80.9533,        10,
   80.9735,        11,
   80.9937,         7,
   81.0139,         9,
   81.0341,        12,
   81.0544,        12,
   81.0746,         9,
   81.0948,        18,
    81.115,        10,
   81.1352,        10,
   81.1554,        10,
   81.1757,         9,
   81.1959,        15,
   81.2161,         8,
   81.2363,        10,
   81.2565,        11,
   81.2767,         5,
    81.297,         8,
   81.3172,        14,
   81.3374,        10,
   81.3576,        11,
   81.3778,        14,
    81.398,         9,
   81.4183,        11,
   81.4385,        13,
   81.4587,        11,
   81.4789,        11,
   81.4991,        16,
   81.5193,        10,
   81.5396,        17,
   81.5598,        15,
     81.58,        12,
   81.6002,         7,
   81.6204,        11,
   81.6406,        12,
   81.6609,         8,
   81.6811,         2,
   81.7013,        12,
   81.7215,        14,
   81.7417,         8,
   81.7619,        11,
   81.7822,        15,
   81.8024,         8,
   81.8226,        10,
   81.8428,        12,
    81.863,        11,
   81.8832,         7,
   81.9035,        10,
   81.9237,         6,
   81.9439,         7,
   81.9641,         8,
   81.9843,         6,
   82.0045,        10,
   82.0248,        11,
    82.045,         3,
   82.0652,         6,
   82.0854,         9,
   82.1056,         8,
   82.1258,         7,
   82.1461,         5,
   82.1663,         8,
   82.1865,        11,
   82.2067,         5,
   82.2269,        12,
   82.2471,        14,
   82.2674,         7,
   82.2876,         8,
   82.3078,         7,
    82.328,        14,
   82.3482,         9,
   82.3684,        10,
   82.3886,         9,
   82.4089,         9,
   82.4291,         5,
   82.4493,        14,
   82.4695,        13,
   82.4897,         8,
   82.5099,        16,
   82.5302,        10,
   82.5504,         9,
   82.5706,        12,
   82.5908,         8,
    82.611,         9,
   82.6312,         3,
   82.6515,        11,
   82.6717,         7,
   82.6919,         9,
   82.7121,         7,
   82.7323,        14,
   82.7525,         6,
   82.7728,         8,
    82.793,         7,
   82.8132,        10,
   82.8334,        12,
   82.8536,         6,
   82.8738,        13,
   82.8941,        11,
   82.9143,         5,
   82.9345,        14,
   82.9547,         7,
   82.9749,         5,
   82.9951,         8,
   83.0154,         9,
   83.0356,         8,
   83.0558,        11,
    83.076,         8,
   83.0962,         6,
   83.1164,         5,
   83.1367,        11,
   83.1569,        10,
   83.1771,         8,
   83.1973,        11,
   83.2175,         9,
   83.2377,         5,
    83.258,        10,
   83.2782,        16,
   83.2984,         8,
   83.3186,        13,
   83.3388,         3,
    83.359,         6,
   83.3793,        11,
   83.3995,         5,
   83.4197,         6,
   83.4399,         8,
   83.4601,         8,
   83.4803,        11,
   83.5006,        13,
   83.5208,        14,
    83.541,         8,
   83.5612,         6,
   83.5814,         6,
   83.6016,        12,
   83.6219,        10,
   83.6421,        15,
   83.6623,         7,
   83.6825,         6,
   83.7027,        14,
   83.7229,         8,
   83.7432,         6,
   83.7634,         9,
   83.7836,        14,
   83.8038,         5,
    83.824,         8,
   83.8442,         8,
   83.8644,         8,
   83.8847,        10,
   83.9049,        13,
   83.9251,         9,
   83.9453,        10,
   83.9655,        13,
   83.9857,        18,
    84.006,        14,
   84.0262,        15,
   84.0464,        11,
   84.0666,        12,
   84.0868,        15,
    84.107,        20,
   84.1273,        12,
   84.1475,         8,
   84.1677,        11,
   84.1879,         6,
   84.2081,        16,
   84.2283,        10,
   84.2486,         7,
   84.2688,        10,
    84.289,         6,
   84.3092,         5,
   84.3294,         6,
   84.3496,         5,
   84.3699,        11,
   84.3901,         8,
   84.4103,         8,
   84.4305,        10,
   84.4507,        16,
   84.4709,         7,
   84.4912,         4,
   84.5114,         8,
   84.5316,         6,
   84.5518,        12,
    84.572,         5,
   84.5922,         9,
   84.6125,         5,
   84.6327,         7,
   84.6529,        10,
   84.6731,         8,
   84.6933,        13,
   84.7135,        11,
   84.7338,        16,
    84.754,        13,
   84.7742,         7,
   84.7944,        13,
   84.8146,         9,
   84.8348,        11,
   84.8551,         8,
   84.8753,         8,
   84.8955,         7,
   84.9157,         4,
   84.9359,         8,
   84.9561,        12,
   84.9764,         5,
   84.9966,         8,
   85.0168,         9,
    85.037,        11,
   85.0572,         4,
   85.0774,        12,
   85.0977,        14,
   85.1179,         8,
   85.1381,         4,
   85.1583,         6,
   85.1785,         3,
   85.1987,        11,
    85.219,        10,
   85.2392,         5,
   85.2594,        14,
   85.2796,         6,
   85.2998,        10,
     85.32,         8,
   85.3403,         6,
   85.3605,         8,
   85.3807,         3,
   85.4009,        11,
   85.4211,         4,
   85.4413,        14,
   85.4615,         7,
   85.4818,        12,
    85.502,         6,
   85.5222,        10,
   85.5424,        14,
   85.5626,         6,
   85.5828,         9,
   85.6031,         3,
   85.6233,        11,
   85.6435,         6,
   85.6637,         5,
   85.6839,        12,
   85.7041,         8,
   85.7244,         5,
   85.7446,         4,
   85.7648,         7,
    85.785,        10,
   85.8052,         9,
   85.8254,         9,
   85.8457,        13,
   85.8659,        14,
   85.8861,        12,
   85.9063,        17,
   85.9265,         9,
   85.9467,         8,
    85.967,         9,
   85.9872,        11,
   86.0074,        10,
   86.0276,         9,
   86.0478,        10,
    86.068,         9,
   86.0883,        10,
   86.1085,         6,
   86.1287,         8,
   86.1489,        12,
   86.1691,         7,
   86.1893,        10,
   86.2096,        14,
   86.2298,        10,
     86.25,        11,
   86.2702,        16,
   86.2904,         7,
   86.3106,        15,
   86.3309,        10,
   86.3511,        11,
   86.3713,         5,
   86.3915,        11,
   86.4117,         8,
   86.4319,        10,
   86.4522,         8,
   86.4724,         9,
   86.4926,        13,
   86.5128,         9,
    86.533,        10,
   86.5532,        11,
   86.5735,         7,
   86.5937,         6,
   86.6139,        11,
   86.6341,        10,
   86.6543,        15,
   86.6745,         6,
   86.6948,        15,
    86.715,         5,
   86.7352,         8,
   86.7554,        10,
   86.7756,         9,
   86.7958,         6,
   86.8161,         6,
   86.8363,        10,
   86.8565,        11,
   86.8767,        10,
   86.8969,         8,
   86.9171,        12,
   86.9373,        12,
   86.9576,         6,
   86.9778,        12,
    86.998,         8,
   87.0182,         6,
   87.0384,         8,
   87.0586,        10,
   87.0789,         8,
   87.0991,         4,
   87.1193,         6,
   87.1395,         3,
   87.1597,         9,
   87.1799,        11,
   87.2002,         4,
   87.2204,         8,
   87.2406,         4,
   87.2608,         8,
    87.281,         5,
   87.3012,         8,
   87.3215,         9,
   87.3417,         9,
   87.3619,        11,
   87.3821,         5,
   87.4023,         7,
   87.4225,         8,
   87.4428,         8,
    87.463,        13,
   87.4832,        10,
   87.5034,        14,
   87.5236,         7,
   87.5438,         7,
   87.5641,         8,
   87.5843,         9,
   87.6045,         7,
   87.6247,        10,
   87.6449,        10,
   87.6651,         7,
   87.6854,         4,
   87.7056,        11,
   87.7258,        10,
    87.746,        11,
   87.7662,         7,
   87.7864,         9,
   87.8067,        11,
   87.8269,        10,
   87.8471,         6,
   87.8673,         9,
   87.8875,        13,
   87.9077,        13,
    87.928,        10,
   87.9482,         9,
   87.9684,         7,
   87.9886,         8,
   88.0088,        15,
    88.029,         8,
   88.0493,        11,
   88.0695,        12,
   88.0897,        12,
   88.1099,        12,
   88.1301,         7,
   88.1503,         8,
   88.1706,        12,
   88.1908,        10,
    88.211,        10,
   88.2312,         7,
   88.2514,         8,
   88.2716,         5,
   88.2919,        10,
   88.3121,        11,
   88.3323,        14,
   88.3525,        18,
   88.3727,         7,
   88.3929,        11,
   88.4131,        11,
   88.4334,         4,
   88.4536,         9,
   88.4738,         5,
    88.494,         9,
   88.5142,         7,
   88.5344,         6,
   88.5547,        12,
   88.5749,        12,
   88.5951,         5,
   88.6153,         8,
   88.6355,         9,
   88.6557,         7,
    88.676,        14,
   88.6962,         5,
   88.7164,        12,
   88.7366,         8,
   88.7568,        11,
    88.777,         3,
   88.7973,         4,
   88.8175,        13,
   88.8377,        15,
   88.8579,         3,
   88.8781,         8,
   88.8983,        12,
   88.9186,         8,
   88.9388,        10,
    88.959,        10,
   88.9792,         9,
   88.9994,        10,
   89.0196,        10,
   89.0399,         8,
   89.0601,         6,
   89.0803,         6,
   89.1005,         3,
   89.1207,         4,
   89.1409,         8,
   89.1612,        10,
   89.1814,         8,
   89.2016,         6,
   89.2218,         8,
    89.242,         7,
   89.2622,         7,
   89.2825,         8,
   89.3027,         6,
   89.3229,         4,
   89.3431,        11,
   89.3633,         5,
   89.3835,         8,
   89.4038,        14,
    89.424,         7,
   89.4442,         8,
   89.4644,         4,
   89.4846,         7,
   89.5048,         4,
   89.5251,         8,
   89.5453,         6,
   89.5655,        11,
   89.5857,         7,
   89.6059,        12,
   89.6261,        11,
   89.6464,         9,
   89.6666,         9,
   89.6868,         9,
    89.707,         6,
   89.7272,         7,
   89.7474,         7,
   89.7677,         4,
   89.7879,         7,
   89.8081,        10,
   89.8283,         7,
   89.8485,         8,
   89.8687,        10,
    89.889,         9,
   89.9092,         9,
   89.9294,         8,
   89.9496,         8,
   89.9698,         7,
     89.99,         7,
