# Supplementary material for: Highly efficient nickel (II) removal by sewage sludge biochar supported α-Fe2O3 and α-FeOOH: Sorption characteristics and mechanisms
Source: PLoS One. 2019 Jun 12;14(6):e0218114. doi: 10.1371/journal.pone.0218114 (PMC6561682; doi:10.1371/journal.pone.0218114)
Supplement: S1 Data — (ZIP) [file pone.0218114.s008.zip › Raw data/Characteristics/XRD/20180913dxh/SBC-before.txt]

;RAW4.00
[RawHeader]
Date=09/13/2018
EstimatedTotalTime=434.9
FurtherDQLReading=0
HardwareIndicator=65519
MeasuredTotalTime=4.47346
MeasurementFlag=1
NumberOfMeasuredRanges=1
NumberOfRanges=1
Time=16:51:51

[VarInfo]
Type=USER
Flags=0
Value=

[VarInfo]
Type=SAMPLEID
Flags=0
Value=Commander Sample ID

[VarInfo]
Type=COMMENT
Flags=0
Value=

[VarInfo]
Type=UTF
Flags=0
Value=

[VarInfo]
Type=CREATOR
Flags=0
Value=V5Converter

[VarInfo]
Type=CREATOR_VERSION
Flags=0
Value=2.2.47.1

[HardwareConfiguration]
AbsorptionFactor=9999
ActivateAbsorber=0
Alpha1=1.5406
Alpha2=1.54439
AlphaAverage=1.5418
AlphaRatio=0.5
Analyzer=0
Anode=Cu
AntiScatteringSlit=9999
BeamOpticsFlags=0
Beta=1.39222
BetaRelativeIntensity=0
DeactivateAbsorber=0
DetectorSlit=9999
DivergenceSlit=9999
GoniometerControl=0
GoniometerDiameter=560
GoniometerModel=512
GoniometerStage=0
Monochromator=0
NearSampleSlit=9999
PrimarySollerSlit=2.5
SampleChanger=0
SecondSollerSlit=2.5
SynchronousAxis=0
ThinFilmAttachment=9999
WaveUnit=A

[RangeHeader]
ActuallyUsedLambda=1.5418
AdditionalDetectorMask=257
DataRecordLength=4
DelayTime=0
DisplayPlaneNumber=0
EstimatedScanTime=435
ExtraParametersMask=0
GeneratorCurrent=40
GeneratorVoltage=40
Increment=0.0202164
Increment3=0
NumberOfCompletedData=4205
NumberOfCounts=1
NumberOfDetectors=0
NumberOfDrives=2
NumberOfEncoderDrives=0
NumberOfMeasuredData=4205
NumberOfVaryingParameters=0
RangeStartTime=0
RotationSpeed=0
ScanMode=1
ScanType=Locked Coupled
SimulatedMeasConditions=0
SlitChangerIn=0
SmootingWidth=0
Start=5.0001
Steps=4205
SynchronousRotation=0
Time=19.1

[VarInfo]
Type=PSD_DISCRIM
Flags=0
Value=0.19;0.25

[VarInfo]
Type=OPTICS_V5
Flags=0
Value=H4sIAAAAAAAEAO29B2AcSZYlJi9tynt/SvVK1+B0oQiAYBMk2JBAEOzBiM3mkuwdaUcjKasqgcplVmVdZhZAzO2dvPfee++999577733ujudTif33/8/XGZkAWz2zkrayZ4hgKrIHz9+fB8/Ih7/Hu8WZXqZ101RLT/7aHe881GaL6fVrFhefPbRuj3f3v30o9/j6PHn1bKoFnmb1yfVYlUt82X7NGuzlN5eNo/eNcVnH83bdvXo7t2rq6vx1b1xVV/c3dvZ2b37e3/x/PV0ni+y7WLZtNlymn9k35rd/NZH6U8WTTEp8xfZIv/sI4eH/eJp3kzrYtXyAN7Mc8Lqbio//daf19V6dUY90gif5DWN78vJT+fT9mXWzj/76O7T/LKY5nf9N/xW/d7l25MyaxoFYSnjQbnLiPA/5pXjabvOSn3nRQa8szI9I+Kk51WdTqtlW1dlWp2nq7qaradtcxdf1usFQMfwzJZvX1ZNIRTY+ejo8Wui8ywrCZnX1GVWFj/gbo7Os7LJH98d+vrx770onxV5OXuVU3/FFB+eVMtlzr816d2jx4I8pv51XtLnR6dLwiGfPb7b+0bbUmftujn68q1poh88/gJItFV9bXA/2nl8t/8hkDqb0dBfrBeTvD56eP/x3c5Hj78gfj0vpjyKZ2V2cfSyLhZZff2mzqZvm/R1TkSdub+Pm6aaFtyaeuy++/jbWSMf5rMAzhHNAVFv8Gv/xU6X/Ve7DfyXPfwibwbfPv6yLogQMn8/mdctjaR8fNf/1JPdN9er/IiZ8ffnfx97fMTfPe6MiH+yoH9RLB2P7T74KP0ie+c+2LulUN314cckLPZ9XMa4iYH3syRbIbpHj88a6qC4zHVS7J/2i7NlS/Jk5Kzz6eMnebawfK2gH98NPn3sC3MT/tkT9JSm+aKgEYZf0OygL0daTwQjHz82b+rfXzUQ586HJGJrkvSZpX9KOv9RSzxDOnc9yflrMEpHX9vvBtQ1fb3A1zw9r/OszGcpPnx/fR3M1V2v3z6T9b6Mc9iXhOT0rkXxrqD3w2C1AP3u3PoEPn3X5stZTlT6/67W330QVfseNk3K+MnkGaH6KPVadL46euzR6Mh8/Piu/6lp4vEjhuoB9Vjc+/TL5ZOqKvNs+VH61bJomfJErvPiYk0UeVVczNujV3k2+25dtNRl96vHJF61/PpsXZbH02neNI/vuk8fP71eZoti2m8TfPH4aUGMBK/tebEoWp4m+1EDU+r99fhpfp6ty/Yns3Kde8PSkdBsFi3pUP76s4+g3D4CvLvesKHjTub59G0+c+rNfPD4ZN201QJsgJ69vx6Ll3jbHo/XbXVS51mbv6yrFZmza9NZ5JsAv6bnKNx/0HcUzprX02y5JPF1g7CfgEqlcL1O7T/yN1kUdxg/ssH50VckcefFEuzPfxvdCKHta7+44vvZUHX82+/17PnJeu/3OhnSe93vb1J9PydarzuSvnn7+aHrmCDE8hhCRN8FX4c6z//qm9J7r1twwA1qLzUfZtTH/8vVnwyIP7VyfrJmQX9Z58eznyY9ls/e462fBYW5obcPUpZDLPfd7DJ/ni8v2vlxuZpnuxG26zUJWa/79TfFfl+eP63W9KZhwH/0D///AQu+nF83CNn488gIzZTvju/v73x6E2t+DWhfLUtgTzwpMY37G3NSlWvRW6fbO/eZhcwnjykgLBbrxdH27vjBwwefPry3e2//4NO9e7v3H5x+cm/ngBSdtiA9+I5/GW6pDX42BOhr0OSHIVh7NwvW3mbB2vuRYH1DgrV/7+E3KVkG3I9EK0KUn23ZolR2dhELDvttBqVLvv+ReH1D4rV78E1Kl0L7kXD1afKzLFtPeBFjg2BxgyGpesL55h+J1DcgUvce7u3tfXMy5cD9SKgiRPlZlqpXyExsFCtpMSRX/O3PlmD9/12sXHpvfP+DBKoH6P8jovSzJEo9cvysCNGzarpuvKXOiBT1moRi1P36m5IjSRB+eU4rf5/u//9XmMLhhany20tSHMouQxFCgjJnbb4gxJ5XF8WUZ+fNV7//2YufPH5+9vT3P/n22cvHd91XZuLe5O/ao7PlJSWAiczzYuVoHcw2t3v8e+XX3DdoYX+nXHIXhc04PT97MYjKc1o1SJnnhrre/ZCuX365oe+XVUHLrBs73/uQzs1cvPzy9Y1TYVe0t9NFdZmnbZUu8uk8W4IrUlI5q991CMd7m3H82fcZNnHrB2k5WWA5W55XqSVfLB8rn2feX0+LZlVm1599xE1S+jRcZP/q9z9+/vLbx+Hn3ZdS9FRyTzyWW6GzF6Cjf3Ug7w2gE37efem90TGBv4dP8FmnA/tdFLff//gnP9+Enr79vkhKBCWfTuzvFrZ83UXoyemb4zguaH87FMKFJPmM3sKiXAeHU/NpF43T56dfnL54M0CVJS2Epvpu6nq6BU3U//WmzfukQ3b9Jj5lr47fnH25adL47dvRq+9ZyOfn0c9tP8E3XSyffXny+3/5Ko4g95cGr9/tL2gf9Be0P8+XxIm0mhguPNuP46vPGxZQJfD7muunR4+Hv/Qdt5+syjaepTPfhG6afvpNeWddb/XtTw64Zt+tKfj9/5ZL1huZsVB74pa5uEQt00CMH4/v93Yikfz9nQ8N2u/dfx8LPDjEfRnie1rhYZa9LTufrOuadWaPnc03ITvrpz9b7Lw4/v8rO9PIzFx3o+yvw833I8z86c8pM3sD/Lli5pfVVV5HWFk+DxmZP/vZYuPvDnDx/5cZ+LudIPl2WaKd8QADx7Tx3t7OB7PwewVEXXX8LY+Jd3e+cS6+e5MLcjxt11kJnCU6PDpdkjuaE9/0viGitdM5cUn+i9ZFzc7rkf4+Aw17Xz4+W1Kna+kUWAMlmbrYN7Hmb7L6Im+fldnFEaVInhXv0NXmdgbNVJzVLyc/Tcg7x/73evb8ZL33e518FHz/Mmvnn31092l+WUzzu59Xy6Ja5ESIuy/rYpHV12/qbPr2LgcG1XrZ3o1BOimzplFAJ9ViRf4gtfySpHrK7Sn+zsp8xlOsPtqgVVajN6jo7lqf9ehxN+iNr3rtfMovdkPSzevPvYhx44paGLptXifohDRDmVA/FDPfnaz5q27UEU8y3OX5ymcARNx+mRUlEiD4sxHwLK9BPIBP46GAzGAqDT6vq/XqbMba6ZvmpZu49ta8Js1FlrX9CyYX0RNylJ5TNDStlm1dlWl1nq7qakai1aiQQY6/9kiy5VuTu6LpeLAhjlL19jUDKdaZ76HH5BPqrF03R1++NU30A9IfhARJ1rVB/mj3AfRb99PBTHuYP+j5BsHXoYvgf/VNeQqvW3DA/4/S6jIg/tQKu+qEDWn0DW/9LFj9Db29p3X3mew2K6Qm8dlju16ToTVS+fqbYr/IuvH/91nw9ivj1vDefoXnNtBu5wrvnm7v3I87w9u74wcPH3z68N7uvf2DT/fu7d5/cPrJvZ2DiI883PLnym2O0+SHIVh7NwvW3mbB2vuRYH1DgmWc1G9Isgy4DaL180+0DFF+tmXLrC9tEi5tMyhd8v2PxOsbEi8N6r4h6VJoPxKuPk1+lmVL1kk3CBY3GJIqfPkjkfpGRMolP74RmXLgfiRUEaL8LEuVLq5vECtpMSRX/O3PlmD9/12semnCrytQPUA/v0WpR46fFSHqJm4jUtRrEopR9+tvSo4kQfjl+dmy/XT//7/CFA4vXGO7vSTFoUjWXQgJypy1+YIQe15dFFOenTdf/f5nL37y+PnZ09//5NtnLx/fdV+ZiXuTv2uPzpaXlAAmMs+LlaN1MNvc7vHvlV9z36CF/Z1yyV0UNuP0/OzFICrPi2WeMs8Ndb37IV2//HJD3y+rgpaBNna+9yGdm7l4+eXrG6fCZL7T7XRRXeZpW6WLfDrPluCKlFTO6ncdwvHeZhx/9hXdJm79IC0nCyxny/MqteSL5WPl88z762nRrMrs+rOPuElKnwZrTTQ5x89ffvs4/Lz7UoqeSu6Jx3IrdPYCdPSvDuS9AXTCz7svvTc6JvD38Ak+63Rgv4vi9vsf/+Tnm9Azi5jviaREUPLpxP5uYcvXXYSenL45juPCi6O3QiFcSJLP6C0synVwODWfdtE4fX76xemLNwNUWVazPNV3U9fTLWii/q83bd4nHbLrN/Epe3X85uzLTZMm68O3olffs5DPz6Of236Cb7pYPvvy5Pf/8lUcQe4vDV6/y4uVZzP65MV6Mcnro/vk0XU+emxX78OFZ/txfPV5wwKqeKtfc/2U1tIHv/Qdt5+syjaepTPfhG6afvpNeWddb/XtTw64Zt+tyWP//5ZL1huZsVB74pa5OEQt00BgEg9K9nYi4cf9nQ+NNO7dfx8LPDjEfRnie1rhYZa9LTufrOuadWaPnc03ITvrpz9b7Lw4/v8rO9PIzFx3o+yvw833I8z86c8pM3sD/Lli5pfVVV5HWFk+DxmZP/vZYuPvDnDx/5cZ+LudIPl2WaKd8QADx7Tx3t7OB7PwewVEXXX8LY+Jd3e+cS6+e5MLcjxt11kJnCU6PDpdkjuaE9/0viGitdM5cUn+i9ZFzc7rkf4+Aw17Xz4+W1Kna+kUWAMlmbrYN7Hmb7L6Im+fldnFEaVInhXv0NXmdgbNVJzVLyc/Tcg7x/73evb8ZL33e518FHz/Mmvnn31092l+WUzzu59Xy6Ja5ESIuy/rYpHV12/qbPr2LgcG1XrZ3o1BOimzplFAJ9ViRf4gtfySpHrK7Sn+zsp8xlOsPtqgVVajN6jo7lqf9ehxN+iNr3rtfMovdkPSzevPvYhx44paGLptXifohDRDmVCmuAZI5ruTNX/VjTriSQamvAjm3ePLrCiR/sBnDeSbeLygjIq+AdaUPNp83VKfYZSgH753jKCi+zWDBNYHP59k1JL5Q8SzAyQumdro7uvsPG+veeIjWGsrRvvLVW7+Tk/Kqsn1j+hw/ReJ1fBuj9EopAU/alMGafgl9tVjgzP9xgPNZ3Y4JjjvB8xHoMvju4Nf9188evPki98f/396+vrkVeRV844Xz7OwPcmWb026ktp4f6X+HyycJLoXxTIrO18cfGSAy9ST3LTr5ujLtwaN4OPH5k39m7wYYr7Oh4+7tPLMM302KVhHQ4qscKu9uCqWv7+yWFzu9cv0dUEZHTRPGVbzUfp5Xa1XZzP2Xb4GKwc9RyxZ5PtN9scN0/Rj3hIVoq+9YM4lVQt+Ts8pUTKtlm1dlWl1nq7qakYs3iizQ3285zC6M+1T+/Rdmy9n+SwcW7pFrGN+t7y0e+f/NfpWPvGYNPiA9BwhQVb62krFLq80dj8dXLXjOfuC8oWRIMN9FwYa9vNvKth4nwW6/w+GzZsWKT50YU68nQ2LQSdffvHk9389vCD3epVP4fxsff6P/h2TvEy/KOqa5JL+97oqy7y+880vjjFKP3n8ahCnLypi3uIH+Sx9XRYuM/ONLZAxAsdPvzOIgEyJpM99Pu9g8On9+8gv/L9xCUz44j0jPV9JDCXjPYUhHzQ525xO8v113qbycWDPhBtP3/z+L4/ffDuefceb3Im+f7eXev90r596P2teT7PlkhB2pLWfPMZvOs4Cnrn39/VRy34jqUqaPv9z5SCM9UgHaSaYP1MLUc/wV4y7499z55FXmB/731n9SWrSw07n+x/5m/7/oybD1AWNbCg7oxM8lJ7Z2YvnZ7ZjGcbdg/ux/ExI7KOAM5iDaEhghMLGhT18hVPymfByXDxNwChOnUeaz6uclLHo4o7TGOjp9/Ma086735wPeTdEuO9Qxr7f5FD67cW7/KE7lN0x9eOIH6KLaJyEG33Er5YLiUa+tqvYXeh82Ne2G7l//EDSNS4fIty3id/5AyNu366atsP0oUcQ5/qwDTPDDyN8umv7FdT6vB9tsIn5fzKr0VT4/ucsoOoN7OdUAH4IMVLXzdh9T8Znrhd17zhb53IoBfAjxv5/IWPH8wb/v+P3H+UEfu6c3Z/NnIBA2RD//uTr3//1m6fDKQGNWzbGvl8//Kfef/KLL4e7/8ntTf3eEPX/XMXbQvMPireHxJFXPF5nixUNsizXC0pqo01EOIdahqI60OqbEtxuILdY/P9Hansj+7qCewOgW8e6u/FQl7/oxbr3d2Kh7vsIyr3995GUGwb5syIsWAbjtaSLOo/bL//7rg3zvvvZEoefHxmb8f7+zoO9A/z/gyRjE8xbC8lQQmhHZSTIB43vPdzbeXj/3s6Dn0th2TTunxW5gSd8VcyQcO3JjPsulBf7+c+WrPzIdLw/oNtLxc6Q8YiIxb3x7v2HlCt9AKb+uROLb9aGxBc4Bt0t+brhb57ny4v+mgd/lZrvghienN6z58+/+v1fH//+z09ffD60+EEc3ZD33aa2a0T9Ptx0S/zjOzz++BA8YVak6YPXFPBGFmk4pSDfdRF+/fz187M3v//rs586HV6q8d4fxKdjlOXDSj7soKRNY8gQKl++HCDbuq6xWKdvI0fQznNNqWxAq7+U5f4MRikf93CihSyKZDZQR967288t7bzvEtbNmSdelPJ0sixS2UHGI5YBbh+SN0Pgm60UEPkuEBkCJSmhWJqYMOcMts0emQnsU/nIJMJMViMlpTbYuA+Gl95e/v7y79PT1yevIq+b9zyu4AH4eSNq4/3VSSnRas+XdXFBtC07uaaHHxngklfzkjqRjx+bN02uv0GCqPPh4y71gjT7SfWkevflOU97kHTv5CUxfQwonpJkqefv0y1iUU7OZZSFpA5FIzDsOx+ajvSw6Gcfe19uyjyi8cJv/LOabfRR6054PLlo30i3iH1sepc+vfP/4bzjw1vl2e/9bOhCloFuMl60HRE1kol/UQnn7u6M76ffWyy+737bIANbYJZJDp1YLMnPhL0ulm2VZgKNEbm1HOCVExElYqkX1VDiPfzmJr7/Rll+AMW+Wvsh8uytF0dvw7Q7UZ4dipu+OxAzfTcSL3335yRWSs2HMLH/f4mZPiyr0IfkgiRi901B00DMtL07fvDwwacP7+3e2z/4dO/e7v0Hp5/c2zmIZhiGWn5QWPVeOeybyPFBYdWQqHw7B6NEZEW/CIVFPvyRtHwT0kJ27BuTFwPrRxLTIcgHyUzH/7m313eJbnZ6hsItkWkRqA0DMGGXicu+RhQGZ+D94q/Xzymy/9mLvO4NRV57Oz9HkdfrqizzOuJ/yhebYi5uwEFMJOjiL7+psMtHJRJ49b/e6II6vL9RT/R22HdnfSD8cu+EARh//v/hEGwv7s52Q7D9H1oINsj/x++IbIaP9xB5/SN/0/ftL3GRCN4B5+ivOvm3kwJ5x8U0DFQ+/P337v/+ezERGGpzsxwIeDZy36g03GIUfQX4Q2Tqn8MYjUnxtLjM64t8Oc0jHmi3ReiKdr792fJJB1eG/3/jk3o6Yu8DXdIIqFt7pP+/dEkjBPkgj3RImE5/0Rpid5NERZuFYhVr8nMiW/9/k62db0qydn4kV31yfJBUdeO8rxPmiVGnsIbeEnvMBuqxugD+F487pmtYV8SEcQiBbyJQZFTfM1T88ovfH///sGAx+BN6LpsV66YfFtNSpi4dZwu4Zl+en9Py8CBTvCsa3+TfYNG/W5P8/P9K2ziloMIwrCUG1cT98S6JfkwrPHg4Pri388BXAx2K34LnJBIhtzF9s57kqQsfU44b348ZX7559Xv9/vTP8cnv9T4MaZAJevS/f3yXvxI9FcS1NFOvc4oFZt4Htm1KNPOyHpT2IEp5Hzy8ZRog7CEa/EdbxOMejcfNG99ovDOMNKwCdUFqTA2W/dN+cbZsSdM5mxF8KiJvFIYFjtnyPg+yTs3GJNTOUBKK5umHnITCgn+ZTfN5Vc6iUfjz3+fF7336+5zGw2375e0C68EpumsB9fmr89WmgPopgZ6S0br7nCLeuy9fu7+vl+9Or/MfDr95g+lObjzX9MONu7/JZNI9KOcbk0kPIsnrzcmk9/EgzCSnpv/309vPf5/T3x//fw+d/X4Z591BYd+PC/tXy7fL6soOY6PE/2RRY4b6Qj9IAsurll7p/vtR7MuXb37/16e/V+ytDybW3iCx7v+/hFj3vhaxYm99MLEG1zLuffr/EmLtfS1ixd76YGLtDxLrwQ/b5v6/e+GnY8z+P7f0sxH/7szfbvHHcfb/55d/7j24lcXefV+LfXOW4v8vyz+7t1j+sW1uloWfo+Wf3Ygw/FCZ+kfLP/mPln/6acdvIEn9o+WfHy3//Ei2frT887MuV5rp/xCp6jhZkUTJzY7V/5eXf7qe9fvFi9/MAtCGoPH+YNB48HMUND4r3imhDU91g8eyaDeFjvR1qpFNL3LEd99Y3OjwiESN3S83+snU+IcaMZYOue6kD8SLZjjdaJE+//9yrHgQdau7seLODy1WPJ40VU0dbOL/Z0VJFPj9XxS///Pq6klOin1vfA//j8uDNOeZui3Po62Lq3r9xfh9sNFNfK/gv9nI8Eb8+6ruh8jBP5eBIfiLGeNZhiWFWGTYbdIJDTtff1P+6/Oiad90XZEBF/a7NTljPzzX9ehxQSaePBf88PxW863nyO6Gbu1r4ugyv8XobznwH96Yv3l3/ev62D8UF7s3UT/7bjcYngyAoRKJjvmUnKkYIbt0ZI1/95aNd/cfiCfr9XJXkPxG3ftIWvVmY9jVKT8XtOjj8M04/WSK3tPlf/770/9+1hz+Twcd/oc/XIefPpsUTFuwYcfHeXNVLH9/S8UBR98RuZjlKV4R3765rZ8z7Nt3++87PPEWm7wdN2DX2zfq9rzHcLozH/f6w9c6rr/lr93/LwcAD9/LfeLZ+6KaxfJ/7rvQYbKff1Oekgz2y/OzZfvp/v+7PKVvwmsIh2V19ntm+OJQ9iSdxARE+vOszReE2PPqopjyrJx8+cWT3//1y8d33Udmot7k79qj16t8igW4rc//0b9jkpfpF0Vdk3zadbg7dpK5+ePfK7/mruEY2t9JHLoY3ITSTx6/GsTpiwpprB/kMzU2cQT2PgyB46ffGURApgSaKA34vIPBp/fv37u/GYufbZ9rM198kCMkevxseV6llkyBwpAPmpxtkPypBhymrE3l48DCCTeevvn9Xx6/+XbwXfCmJBHk/bs9l+zTh++bvcBvOs4ib4K/r4/ajFKlLalKmj7/c+UgjPVIB2kmmD9TC1HP8FeMu+Pfc+eRV5gf+99Z/Ulq0sPupjWR/w+qyVsvYegED8ZXewPx1f1YJHVw34+a4sQ+CjiDOejmEEA4xSTE4uJ5mRUllIU4eUHu2MuWfbtqXGZYhC7UkHFvMmzDXtcPz8G8a3sXBPvuZrTBJm/zJ7Oa02vsdf4cO5y94fUDj/9/+Y9dFfzg60TF3dywzuhQyPQjJv9/OZPHY6z/3/H+j2Knnzun4GczdhIoG+KEn3z9+79+83Q4dFL/bmOM8PXDJOr9J7/4crj7n9ze1O8N0dHPVVwiNP+guGRIHHmZ/XW2WNEgy3K9oIQg2kSEc6hlKKoDrb4pwe06vIvF/3+ktjeyryu4NwDyYoLNMcHAkgt/0YsJ7u/EQoL3EZR7++8jKTcM8mdFWL5c5QiNn+YXdR63X/73XRvmffezJQ4/PyLb8d5Deh483Ic39QGSsQnmrYVkKHDeicjI3vj+wb29g093P937uRSWTeP+WZEbeMJXxQyJqZ7MuO9CebGf/2zJyo9Mx/sDur1UDK3Xx8Ti/vjg0/t7+N+nP5di8c3akHgieNDdkq8b/uZ5vrzo54b5q9R8F8Tz5PSePX/+1e//+vj3f3764vOhJDFxdEPed5varpEB8OGmW+If3+Hxx4fgCbMiTR+8poA3kszm9IJ810X49fPXz8/e/P6vz37qdDil7b0/iE/HKMuHlXzYQUmbxpAhVL58OUC2dV1jUUPfRp6gneeaXtmAVj/l7/4MRikf93CihD9FMhuoI+9FUv2fvm+q/+YsFCfvPZ0syXw7yHjEMsDtQ/JmCHyzlQIi3wUiQ6AkMUQ/O9niTeljWbqLpNTki5SwSL/3j/xN34/n1LRRmEv72UyjSYex/Fn4zabEmbS8e/qL1sjeUFJJUmg/N4kzi/bPaVrYGMobc2NfLRfVeum1/MZSZMfvaAxPi8ucltiW01ig0W0Ruk6db3+2HKjBYCM1H0LM/r/sSPW04Nd1pDasy5G0fB0/ant3/ODhg08f3tu9t3/w6d693fsPTj+5t3MQW60bbPlBrtZ75bVuIMcHeVpDYuS02kZZijYLBSrW5EdS9U1I1XjvG5MrBfUjyeoQ5INkq+tZHnydFUwx7F/WBb0lhtkJ1GM1+/63jzsGbAhuTCyH6dB3BcmJZQNuvSLjy/cd7iPn0xn7nRL/DDbvAzo6+fKLJ69/f/n36enrk1eR1817XojAqPsuUedPKMBsVqybviu8dyB0epJnCzhxX56fUxAyqIPfFY2vr25QR/+fz5JssMkqH8OqYyjpt72/M76/u/swoivu7T8c7x8c7PrKoUPyW7EfM29KziSFhS3JHfnhzsNO2bF+P758/ebV70Urdq+OT36v9+FLh1LQp9/i8V3+SrRYx/mnSWO0T3IsRadELufy71OQR0QKP7hVxCTQYjFR+E08JnKAwtbfdBik0GEPCDSpLjVV9k/7BS0HknZz1iL4VOTaaIU3pL8Loi4mwvv4cUdX+H92Ii2SAtLCFxSkl+EX+wjBfJLaCOjtsrpamqkPvntsXjdtGwRKnQ8fdxWwH4232UUeCcYpjkKsxUkFbhMPx6VZqi3eO/SWKbob6azPWoONNkberrn28rPLbdGhdGfZp/TpuzZfznKi2Q83/j4FtrcIv798e3PcvR+Pu7tOzf33TZfR74ySdTK9Dx4ft202nWMydICwbuSl5Pzne/kckpo1iL+fWv/yJSVXj794+fz0dvr8A/yM9/EyBofgGTG1CdvM61lBjMIM27DVgy/g0fT9iPL5ly9Ofn/+530sneATtXCCmP5kR/3/U8rqR8rqR8pqk7KybG1+h2Ev1xcX+expDU+kzRcSJcKVPZsdvbmq3szzNmMk9TN8za1fr/JpcS4LJGHL/tfkK/T72di1cYdv7jpo+U10fdshv+9473ousvlL/FMjoDw3/w/a0XtyxgMBAA==

[PSD]
ActualTwoTheta=9999
FirstUsedChannel=0
FixedPSD=0
PSDOpening=2.89601
PSDType=5

[Drive]
DriveFlags=1
DriveName=2Theta
DriveNumber=2
DriveOffset=0
OffsetIndex=0
OscillationAmplitude=0
OscillationSpeed=0
StartPosition=5.0001

[Drive]
DriveFlags=1
DriveName=Theta
DriveNumber=1
DriveOffset=0
OffsetIndex=0
OscillationAmplitude=0
OscillationSpeed=0
StartPosition=2.50005

[Data]
     Angle,       PSD,
    5.0001,        36,
   5.02032,        31,
   5.04053,        22,
   5.06075,        35,
   5.08097,        23,
   5.10118,        30,
    5.1214,        34,
   5.14162,        30,
   5.16183,        25,
   5.18205,        45,
   5.20226,        37,
   5.22248,        32,
    5.2427,        23,
   5.26291,        32,
   5.28313,        34,
   5.30335,        27,
   5.32356,        25,
   5.34378,        31,
     5.364,        30,
   5.38421,        33,
   5.40443,        27,
   5.42465,        39,
   5.44486,        42,
   5.46508,        28,
   5.48529,        26,
   5.50551,        34,
   5.52573,        22,
   5.54594,        44,
   5.56616,        34,
   5.58638,        32,
   5.60659,        18,
   5.62681,        33,
   5.64703,        37,
   5.66724,        32,
   5.68746,        34,
   5.70768,        23,
   5.72789,        38,
   5.74811,        27,
   5.76832,        29,
   5.78854,        27,
   5.80876,        29,
   5.82897,        35,
   5.84919,        15,
   5.86941,        20,
   5.88962,        35,
   5.90984,        28,
   5.93006,        28,
   5.95027,        31,
   5.97049,        24,
   5.99071,        31,
   6.01092,        18,
   6.03114,        30,
   6.05136,        34,
   6.07157,        18,
   6.09179,        22,
     6.112,        38,
   6.13222,        19,
   6.15244,        18,
   6.17265,        28,
   6.19287,        20,
   6.21309,        25,
    6.2333,        33,
   6.25352,        22,
   6.27374,        32,
   6.29395,        24,
   6.31417,        23,
   6.33439,        23,
    6.3546,        20,
   6.37482,        18,
   6.39503,        28,
   6.41525,        30,
   6.43547,        35,
   6.45568,        27,
    6.4759,        34,
   6.49612,        27,
   6.51633,        26,
   6.53655,        19,
   6.55677,        30,
   6.57698,        24,
    6.5972,        21,
   6.61742,        29,
   6.63763,        22,
   6.65785,        22,
   6.67806,        25,
   6.69828,        28,
    6.7185,        29,
   6.73871,        25,
   6.75893,        28,
   6.77915,        36,
   6.79936,        21,
   6.81958,        32,
    6.8398,        21,
   6.86001,        21,
   6.88023,        28,
   6.90045,        15,
   6.92066,        22,
   6.94088,        22,
    6.9611,        23,
   6.98131,        23,
   7.00153,        23,
   7.02174,        26,
   7.04196,        20,
   7.06218,        22,
   7.08239,        25,
   7.10261,        29,
   7.12283,        25,
   7.14304,        22,
   7.16326,        23,
   7.18348,        19,
   7.20369,        26,
   7.22391,        27,
   7.24413,        26,
   7.26434,        23,
   7.28456,        27,
   7.30477,        24,
   7.32499,        19,
   7.34521,        15,
   7.36542,        25,
   7.38564,        20,
   7.40586,        20,
   7.42607,        24,
   7.44629,        23,
   7.46651,        29,
   7.48672,        23,
   7.50694,        24,
   7.52716,        24,
   7.54737,        17,
   7.56759,        27,
    7.5878,        31,
   7.60802,        25,
   7.62824,        24,
   7.64845,        25,
   7.66867,        21,
   7.68889,        23,
    7.7091,        25,
   7.72932,        23,
   7.74954,        17,
   7.76975,        25,
   7.78997,        23,
   7.81019,        19,
    7.8304,        23,
   7.85062,        16,
   7.87084,        23,
   7.89105,        23,
   7.91127,        22,
   7.93148,        25,
    7.9517,        27,
   7.97192,        17,
   7.99213,        16,
   8.01235,        19,
   8.03257,        21,
   8.05278,        21,
     8.073,        16,
   8.09322,        26,
   8.11343,        22,
   8.13365,        25,
   8.15387,        33,
   8.17408,        17,
    8.1943,        17,
   8.21451,        26,
   8.23473,        29,
   8.25495,        21,
   8.27516,        22,
   8.29538,        31,
    8.3156,        23,
   8.33581,        25,
   8.35603,        18,
   8.37625,        20,
   8.39646,        34,
   8.41668,        22,
    8.4369,        25,
   8.45711,        23,
   8.47733,        24,
   8.49754,        20,
   8.51776,        26,
   8.53798,        23,
   8.55819,        23,
   8.57841,        26,
   8.59863,        23,
   8.61884,        17,
   8.63906,        17,
   8.65928,        25,
   8.67949,        23,
   8.69971,        21,
   8.71993,        19,
   8.74014,        22,
   8.76036,        20,
   8.78058,        18,
   8.80079,        20,
   8.82101,        20,
   8.84122,        19,
   8.86144,        17,
   8.88166,        24,
   8.90187,        12,
   8.92209,        25,
   8.94231,        18,
   8.96252,        27,
   8.98274,        16,
   9.00296,        12,
   9.02317,        15,
   9.04339,        20,
   9.06361,        31,
   9.08382,        24,
   9.10404,        17,
   9.12425,        18,
   9.14447,        19,
   9.16469,        20,
    9.1849,        19,
   9.20512,        16,
   9.22534,        18,
   9.24555,        15,
   9.26577,        16,
   9.28599,        17,
    9.3062,        14,
   9.32642,        21,
   9.34664,        14,
   9.36685,        19,
   9.38707,        21,
   9.40728,        17,
    9.4275,        16,
   9.44772,        20,
   9.46793,        18,
   9.48815,        18,
   9.50837,        20,
   9.52858,        18,
    9.5488,        18,
   9.56902,        19,
   9.58923,        27,
   9.60945,         9,
   9.62967,        22,
   9.64988,        21,
    9.6701,        17,
   9.69032,        17,
   9.71053,        25,
   9.73075,        16,
   9.75096,        13,
   9.77118,        16,
    9.7914,        13,
   9.81161,        18,
   9.83183,        14,
   9.85205,        16,
   9.87226,        16,
   9.89248,        20,
    9.9127,        22,
   9.93291,        12,
   9.95313,        26,
   9.97335,        15,
   9.99356,        13,
   10.0138,        22,
    10.034,        13,
   10.0542,        17,
   10.0744,        11,
   10.0946,        14,
   10.1149,        16,
   10.1351,        17,
   10.1553,        16,
   10.1755,        19,
   10.1957,        19,
   10.2159,        17,
   10.2362,        19,
   10.2564,        15,
   10.2766,        13,
   10.2968,        17,
    10.317,        16,
   10.3372,        19,
   10.3575,        20,
   10.3777,        19,
   10.3979,        16,
   10.4181,        18,
   10.4383,        14,
   10.4585,        21,
   10.4788,        16,
    10.499,        16,
   10.5192,        17,
   10.5394,        14,
   10.5596,        16,
   10.5798,        20,
   10.6001,        18,
   10.6203,        12,
   10.6405,        23,
   10.6607,        21,
   10.6809,        13,
   10.7011,        19,
   10.7214,        14,
   10.7416,        14,
   10.7618,        18,
    10.782,        20,
   10.8022,        18,
   10.8224,        13,
   10.8427,        18,
   10.8629,        17,
   10.8831,        20,
   10.9033,        12,
   10.9235,        16,
   10.9437,        21,
    10.964,        17,
   10.9842,        16,
   11.0044,        20,
   11.0246,        16,
   11.0448,        21,
    11.065,        13,
   11.0852,        21,
   11.1055,        19,
   11.1257,        19,
   11.1459,        18,
   11.1661,        15,
   11.1863,        13,
   11.2065,        17,
   11.2268,        17,
    11.247,        17,
   11.2672,        16,
   11.2874,        22,
   11.3076,        19,
   11.3278,        16,
   11.3481,        20,
   11.3683,        15,
   11.3885,        16,
   11.4087,        19,
   11.4289,        15,
   11.4491,        17,
   11.4694,        13,
   11.4896,        20,
   11.5098,        19,
     11.53,        17,
   11.5502,        25,
   11.5704,        17,
   11.5907,        13,
   11.6109,        17,
   11.6311,        14,
   11.6513,        12,
   11.6715,        11,
   11.6917,        11,
    11.712,        23,
   11.7322,        17,
   11.7524,        15,
   11.7726,        16,
   11.7928,        10,
    11.813,        17,
   11.8333,         9,
   11.8535,        12,
   11.8737,        13,
   11.8939,        15,
   11.9141,        14,
   11.9343,        14,
   11.9546,        16,
   11.9748,        16,
    11.995,        13,
   12.0152,        11,
   12.0354,        19,
   12.0556,        16,
   12.0759,        14,
   12.0961,         9,
   12.1163,        11,
   12.1365,        16,
   12.1567,        17,
   12.1769,        12,
   12.1972,        18,
   12.2174,         9,
   12.2376,        16,
   12.2578,        21,
    12.278,        19,
   12.2982,        17,
   12.3185,        15,
   12.3387,        15,
   12.3589,        17,
   12.3791,        19,
   12.3993,        14,
   12.4195,        16,
   12.4398,        19,
     12.46,        19,
   12.4802,        15,
   12.5004,        18,
   12.5206,        12,
   12.5408,        16,
   12.5611,        17,
   12.5813,        25,
   12.6015,        16,
   12.6217,        14,
   12.6419,        12,
   12.6621,        12,
   12.6823,        15,
   12.7026,        15,
   12.7228,        11,
    12.743,        16,
   12.7632,        20,
   12.7834,        20,
   12.8036,        18,
   12.8239,        14,
   12.8441,        19,
   12.8643,        13,
   12.8845,         8,
   12.9047,        13,
   12.9249,        12,
   12.9452,        13,
   12.9654,        10,
   12.9856,        18,
   13.0058,        14,
    13.026,        11,
   13.0462,        14,
   13.0665,        12,
   13.0867,        18,
   13.1069,         9,
   13.1271,        15,
   13.1473,        13,
   13.1675,        14,
   13.1878,        14,
    13.208,        12,
   13.2282,        19,
   13.2484,        21,
   13.2686,        14,
   13.2888,        20,
   13.3091,        11,
   13.3293,        14,
   13.3495,        14,
   13.3697,        15,
   13.3899,        16,
   13.4101,        19,
   13.4304,        18,
   13.4506,        17,
   13.4708,         8,
    13.491,        13,
   13.5112,        13,
   13.5314,        15,
   13.5517,        15,
   13.5719,        17,
   13.5921,        17,
   13.6123,        13,
   13.6325,        19,
   13.6527,        10,
    13.673,        11,
   13.6932,        22,
   13.7134,        16,
   13.7336,        15,
   13.7538,        11,
    13.774,        12,
   13.7943,        13,
   13.8145,        15,
   13.8347,        23,
   13.8549,        11,
   13.8751,        12,
   13.8953,         8,
   13.9156,        20,
   13.9358,        10,
    13.956,        12,
   13.9762,        19,
   13.9964,        19,
   14.0166,        15,
   14.0369,        17,
   14.0571,        20,
   14.0773,        21,
   14.0975,         8,
   14.1177,        10,
   14.1379,         8,
   14.1581,        20,
   14.1784,        13,
   14.1986,        18,
   14.2188,        18,
    14.239,         9,
   14.2592,        19,
   14.2794,        12,
   14.2997,        14,
   14.3199,        11,
   14.3401,        11,
   14.3603,        10,
   14.3805,         9,
   14.4007,        14,
    14.421,        11,
   14.4412,        15,
   14.4614,        14,
   14.4816,        16,
   14.5018,        11,
    14.522,        13,
   14.5423,        12,
   14.5625,        14,
   14.5827,         7,
   14.6029,        12,
   14.6231,        12,
   14.6433,        12,
   14.6636,        21,
   14.6838,        14,
    14.704,        18,
   14.7242,        11,
   14.7444,        11,
   14.7646,        14,
   14.7849,        16,
   14.8051,        14,
   14.8253,        16,
   14.8455,        15,
   14.8657,         9,
   14.8859,        11,
   14.9062,        13,
   14.9264,        17,
   14.9466,        10,
   14.9668,        12,
    14.987,        21,
   15.0072,        16,
   15.0275,        11,
   15.0477,        10,
   15.0679,         7,
   15.0881,        21,
   15.1083,        17,
   15.1285,        11,
   15.1488,        18,
    15.169,        11,
   15.1892,         9,
   15.2094,        15,
   15.2296,        12,
   15.2498,         6,
   15.2701,        13,
   15.2903,        15,
   15.3105,        13,
   15.3307,        13,
   15.3509,        13,
   15.3711,        17,
   15.3914,        20,
   15.4116,        15,
   15.4318,        11,
    15.452,        14,
   15.4722,        13,
   15.4924,        15,
   15.5127,        18,
   15.5329,        11,
   15.5531,        15,
   15.5733,        15,
   15.5935,         9,
   15.6137,        16,
   15.6339,        15,
   15.6542,        10,
   15.6744,        14,
   15.6946,         7,
   15.7148,        12,
    15.735,         9,
   15.7552,        14,
   15.7755,        13,
   15.7957,        12,
   15.8159,        13,
   15.8361,        15,
   15.8563,        17,
   15.8765,        16,
   15.8968,        12,
    15.917,         9,
   15.9372,        13,
   15.9574,        14,
   15.9776,        16,
   15.9978,        11,
   16.0181,        17,
   16.0383,        16,
   16.0585,        14,
   16.0787,        23,
   16.0989,        12,
   16.1191,        16,
   16.1394,        11,
   16.1596,         9,
   16.1798,        12,
      16.2,        17,
   16.2202,        17,
   16.2404,        14,
   16.2607,        19,
   16.2809,         6,
   16.3011,        18,
   16.3213,        16,
   16.3415,        21,
   16.3617,        10,
    16.382,        17,
   16.4022,        17,
   16.4224,        12,
   16.4426,        18,
   16.4628,        20,
    16.483,        11,
   16.5033,        13,
   16.5235,        11,
   16.5437,        21,
   16.5639,        19,
   16.5841,        10,
   16.6043,        15,
   16.6246,        10,
   16.6448,        21,
    16.665,        11,
   16.6852,        17,
   16.7054,        13,
   16.7256,        16,
   16.7459,        17,
   16.7661,        14,
   16.7863,        14,
   16.8065,        13,
   16.8267,        14,
   16.8469,        14,
   16.8672,        15,
   16.8874,        12,
   16.9076,        14,
   16.9278,        16,
    16.948,        13,
   16.9682,         6,
   16.9885,        15,
   17.0087,        10,
   17.0289,        16,
   17.0491,        16,
   17.0693,        15,
   17.0895,        13,
   17.1098,        15,
     17.13,        13,
   17.1502,        11,
   17.1704,        18,
   17.1906,        14,
   17.2108,        18,
    17.231,        12,
   17.2513,        15,
   17.2715,         4,
   17.2917,        14,
   17.3119,        19,
   17.3321,        13,
   17.3523,        14,
   17.3726,        16,
   17.3928,        13,
    17.413,        10,
   17.4332,         9,
   17.4534,        14,
   17.4736,        17,
   17.4939,        13,
   17.5141,        16,
   17.5343,        20,
   17.5545,        21,
   17.5747,        18,
   17.5949,        17,
   17.6152,        16,
   17.6354,        14,
   17.6556,        12,
   17.6758,        12,
    17.696,        18,
   17.7162,        12,
   17.7365,        18,
   17.7567,        22,
   17.7769,        15,
   17.7971,        15,
   17.8173,        13,
   17.8375,         8,
   17.8578,        21,
    17.878,        15,
   17.8982,        17,
   17.9184,        16,
   17.9386,        18,
   17.9588,        10,
   17.9791,        12,
   17.9993,        20,
   18.0195,        13,
   18.0397,        12,
   18.0599,        15,
   18.0801,        14,
   18.1004,        20,
   18.1206,        11,
   18.1408,         7,
    18.161,        13,
   18.1812,        10,
   18.2014,        16,
   18.2217,        22,
   18.2419,        16,
   18.2621,        16,
   18.2823,        15,
   18.3025,        14,
   18.3227,        12,
    18.343,        17,
   18.3632,        10,
   18.3834,        10,
   18.4036,        13,
   18.4238,        16,
    18.444,        16,
   18.4643,        16,
   18.4845,        19,
   18.5047,        14,
   18.5249,        10,
   18.5451,        14,
   18.5653,        14,
   18.5856,        17,
   18.6058,        15,
    18.626,        15,
   18.6462,        13,
   18.6664,         9,
   18.6866,        16,
   18.7068,        13,
   18.7271,        13,
   18.7473,        17,
   18.7675,        12,
   18.7877,        12,
   18.8079,        23,
   18.8281,        14,
   18.8484,        13,
   18.8686,        17,
   18.8888,        25,
    18.909,        14,
   18.9292,        13,
   18.9494,        14,
   18.9697,        20,
   18.9899,        14,
   19.0101,        10,
   19.0303,        14,
   19.0505,        14,
   19.0707,        18,
    19.091,        19,
   19.1112,        13,
   19.1314,        16,
   19.1516,        17,
   19.1718,        13,
    19.192,        13,
   19.2123,        15,
   19.2325,        20,
   19.2527,        20,
   19.2729,        13,
   19.2931,        22,
   19.3133,        15,
   19.3336,        15,
   19.3538,        18,
    19.374,        12,
   19.3942,        20,
   19.4144,        29,
   19.4346,        18,
   19.4549,        17,
   19.4751,        23,
   19.4953,        15,
   19.5155,        11,
   19.5357,        22,
   19.5559,        20,
   19.5762,        35,
   19.5964,        26,
   19.6166,        21,
   19.6368,        25,
    19.657,        26,
   19.6772,        34,
   19.6975,        36,
   19.7177,        27,
   19.7379,        39,
   19.7581,        32,
   19.7783,        37,
   19.7985,        31,
   19.8188,        36,
    19.839,        29,
   19.8592,        29,
   19.8794,        20,
   19.8996,        27,
   19.9198,        24,
   19.9401,        18,
   19.9603,        26,
   19.9805,        20,
   20.0007,        17,
   20.0209,        17,
   20.0411,        25,
   20.0614,        12,
   20.0816,        22,
   20.1018,        27,
    20.122,        17,
   20.1422,        19,
   20.1624,        22,
   20.1826,        19,
   20.2029,        12,
   20.2231,        21,
   20.2433,        19,
   20.2635,        29,
   20.2837,        13,
   20.3039,        18,
   20.3242,        20,
   20.3444,        18,
   20.3646,        15,
   20.3848,        13,
    20.405,        15,
   20.4252,        27,
   20.4455,        21,
   20.4657,        29,
   20.4859,        22,
   20.5061,        15,
   20.5263,        13,
   20.5465,        18,
   20.5668,        13,
    20.587,        24,
   20.6072,        18,
   20.6274,        19,
   20.6476,        10,
   20.6678,        27,
   20.6881,        21,
   20.7083,        27,
   20.7285,        24,
   20.7487,        40,
   20.7689,        47,
   20.7891,        70,
   20.8094,        84,
   20.8296,       113,
   20.8498,       112,
     20.87,        88,
   20.8902,        70,
   20.9104,        44,
   20.9307,        23,
   20.9509,        29,
   20.9711,        29,
   20.9913,        19,
   21.0115,        24,
   21.0317,        25,
    21.052,        26,
   21.0722,        23,
   21.0924,        18,
   21.1126,        15,
   21.1328,        17,
    21.153,        12,
   21.1733,        16,
   21.1935,        21,
   21.2137,        21,
   21.2339,        20,
   21.2541,        13,
   21.2743,        22,
   21.2946,        19,
   21.3148,        12,
    21.335,        24,
   21.3552,        19,
   21.3754,        22,
   21.3956,        13,
   21.4159,        20,
   21.4361,        14,
   21.4563,        15,
   21.4765,        26,
   21.4967,        11,
   21.5169,        17,
   21.5372,        23,
   21.5574,        10,
   21.5776,        19,
   21.5978,        16,
    21.618,        30,
   21.6382,        15,
   21.6585,        22,
   21.6787,        16,
   21.6989,        16,
   21.7191,        16,
   21.7393,        15,
   21.7595,        10,
   21.7797,        18,
      21.8,        11,
   21.8202,        14,
   21.8404,        10,
   21.8606,        19,
   21.8808,        17,
    21.901,        22,
   21.9213,        22,
   21.9415,        14,
   21.9617,        20,
   21.9819,        21,
   22.0021,        21,
   22.0223,        22,
   22.0426,        18,
   22.0628,        21,
    22.083,        12,
   22.1032,        19,
   22.1234,        19,
   22.1436,        22,
   22.1639,        18,
   22.1841,        27,
   22.2043,        19,
   22.2245,        19,
   22.2447,        22,
   22.2649,        27,
   22.2852,        18,
   22.3054,        21,
   22.3256,        14,
   22.3458,        25,
    22.366,        23,
   22.3862,        22,
   22.4065,        19,
   22.4267,        14,
   22.4469,        15,
   22.4671,        15,
   22.4873,        19,
   22.5075,        19,
   22.5278,        18,
    22.548,        19,
   22.5682,        20,
   22.5884,        14,
   22.6086,        19,
   22.6288,        17,
   22.6491,        24,
   22.6693,        19,
   22.6895,        25,
   22.7097,        21,
   22.7299,        16,
   22.7501,        23,
   22.7704,        17,
   22.7906,        30,
   22.8108,        25,
    22.831,        26,
   22.8512,        26,
   22.8714,        23,
   22.8917,        21,
   22.9119,        15,
   22.9321,        16,
   22.9523,        12,
   22.9725,        16,
   22.9927,        22,
    23.013,        29,
   23.0332,        25,
   23.0534,        22,
   23.0736,        13,
   23.0938,        20,
    23.114,        17,
   23.1343,        21,
   23.1545,        19,
   23.1747,        15,
   23.1949,        14,
   23.2151,        23,
   23.2353,        22,
   23.2555,        30,
   23.2758,        32,
    23.296,        21,
   23.3162,        21,
   23.3364,        15,
   23.3566,        20,
   23.3768,        19,
   23.3971,        21,
   23.4173,        19,
   23.4375,        15,
   23.4577,        27,
   23.4779,        24,
   23.4981,        25,
   23.5184,        25,
   23.5386,        20,
   23.5588,        25,
    23.579,        23,
   23.5992,        22,
   23.6194,        16,
   23.6397,        18,
   23.6599,        23,
   23.6801,        17,
   23.7003,        16,
   23.7205,        21,
   23.7407,        23,
    23.761,        21,
   23.7812,        29,
   23.8014,        22,
   23.8216,        22,
   23.8418,        17,
    23.862,        21,
   23.8823,        16,
   23.9025,        21,
   23.9227,        18,
   23.9429,        15,
   23.9631,        21,
   23.9833,        17,
   24.0036,        28,
   24.0238,        22,
    24.044,        19,
   24.0642,        23,
   24.0844,        30,
   24.1046,        17,
   24.1249,        19,
   24.1451,        30,
   24.1653,        17,
   24.1855,        25,
   24.2057,        33,
   24.2259,        21,
   24.2462,        29,
   24.2664,        19,
   24.2866,        23,
   24.3068,        18,
    24.327,        32,
   24.3472,        14,
   24.3675,        27,
   24.3877,        28,
   24.4079,        17,
   24.4281,        20,
   24.4483,        17,
   24.4685,        23,
   24.4888,        14,
    24.509,        31,
   24.5292,        15,
   24.5494,        19,
   24.5696,        17,
   24.5898,        26,
   24.6101,        24,
   24.6303,        18,
   24.6505,        26,
   24.6707,        19,
   24.6909,        26,
   24.7111,        15,
   24.7313,        22,
   24.7516,        24,
   24.7718,        20,
    24.792,        26,
   24.8122,        14,
   24.8324,        24,
   24.8526,        17,
   24.8729,        16,
   24.8931,        22,
   24.9133,        19,
   24.9335,        18,
   24.9537,        30,
   24.9739,        19,
   24.9942,        19,
   25.0144,        28,
   25.0346,        22,
   25.0548,        18,
    25.075,        19,
   25.0952,        22,
   25.1155,        21,
   25.1357,        26,
   25.1559,        11,
   25.1761,        26,
   25.1963,        17,
   25.2165,        16,
   25.2368,        25,
    25.257,        31,
   25.2772,        23,
   25.2974,        25,
   25.3176,        35,
   25.3378,        35,
   25.3581,        28,
   25.3783,        24,
   25.3985,        27,
   25.4187,        25,
   25.4389,        18,
   25.4591,        18,
   25.4794,        26,
   25.4996,        29,
   25.5198,        27,
     25.54,        15,
   25.5602,        37,
   25.5804,        25,
   25.6007,        22,
   25.6209,        23,
   25.6411,        17,
   25.6613,        22,
   25.6815,        22,
   25.7017,        14,
    25.722,        18,
   25.7422,        13,
   25.7624,        24,
   25.7826,        23,
   25.8028,        18,
    25.823,        28,
   25.8433,        17,
   25.8635,        27,
   25.8837,        28,
   25.9039,        29,
   25.9241,        24,
   25.9443,        27,
   25.9646,        20,
   25.9848,        26,
    26.005,        24,
   26.0252,        23,
   26.0454,        21,
   26.0656,        15,
   26.0859,        20,
   26.1061,        26,
   26.1263,        32,
   26.1465,        17,
   26.1667,        21,
   26.1869,        40,
   26.2072,        32,
   26.2274,        27,
   26.2476,        22,
   26.2678,        34,
    26.288,        30,
   26.3082,        18,
   26.3284,        29,
   26.3487,        36,
   26.3689,        42,
   26.3891,        38,
   26.4093,        33,
   26.4295,        44,
   26.4497,        43,
     26.47,        60,
   26.4902,        77,
   26.5104,       100,
   26.5306,       133,
   26.5508,       185,
    26.571,       306,
   26.5913,       370,
   26.6115,       422,
   26.6317,       367,
   26.6519,       285,
   26.6721,       267,
   26.6923,       199,
   26.7126,       124,
   26.7328,        75,
    26.753,        36,
   26.7732,        41,
   26.7934,        28,
   26.8136,        28,
   26.8339,        35,
   26.8541,        30,
   26.8743,        23,
   26.8945,        35,
   26.9147,        20,
   26.9349,        29,
   26.9552,        26,
   26.9754,        19,
   26.9956,        22,
   27.0158,        21,
    27.036,        30,
   27.0562,        24,
   27.0765,        30,
   27.0967,        21,
   27.1169,        20,
   27.1371,        19,
   27.1573,        23,
   27.1775,        25,
   27.1978,        16,
    27.218,        16,
   27.2382,        23,
   27.2584,        23,
   27.2786,        25,
   27.2988,        29,
   27.3191,        23,
   27.3393,        23,
   27.3595,        23,
   27.3797,        27,
   27.3999,        32,
   27.4201,        28,
   27.4404,        16,
   27.4606,        29,
   27.4808,        28,
    27.501,        22,
   27.5212,        33,
   27.5414,        17,
   27.5617,        18,
   27.5819,        16,
   27.6021,        24,
   27.6223,        28,
   27.6425,        24,
   27.6627,        25,
    27.683,        40,
   27.7032,        38,
   27.7234,        28,
   27.7436,        31,
   27.7638,        32,
    27.784,        35,
   27.8042,        19,
   27.8245,        25,
   27.8447,        19,
   27.8649,        23,
   27.8851,        21,
   27.9053,        25,
   27.9255,        19,
   27.9458,        29,
    27.966,        21,
   27.9862,        18,
   28.0064,        21,
   28.0266,        20,
   28.0468,        13,
   28.0671,        17,
   28.0873,        18,
   28.1075,        12,
   28.1277,        12,
   28.1479,        20,
   28.1681,        16,
   28.1884,        18,
   28.2086,        29,
   28.2288,        16,
    28.249,        21,
   28.2692,        23,
   28.2894,        24,
   28.3097,        17,
   28.3299,        19,
   28.3501,        11,
   28.3703,        19,
   28.3905,        10,
   28.4107,        21,
    28.431,        19,
   28.4512,        27,
   28.4714,        16,
   28.4916,        20,
   28.5118,        20,
    28.532,        23,
   28.5523,        22,
   28.5725,        16,
   28.5927,        21,
   28.6129,        19,
   28.6331,        15,
   28.6533,        13,
   28.6736,        27,
   28.6938,        17,
    28.714,        18,
   28.7342,        17,
   28.7544,        19,
   28.7746,        12,
   28.7949,        15,
   28.8151,        26,
   28.8353,        25,
   28.8555,        20,
   28.8757,        18,
   28.8959,         7,
   28.9162,        25,
   28.9364,        14,
   28.9566,        13,
   28.9768,        23,
    28.997,        23,
   29.0172,        13,
   29.0375,        15,
   29.0577,        15,
   29.0779,        20,
   29.0981,        23,
   29.1183,        13,
   29.1385,        18,
   29.1588,        15,
    29.179,        17,
   29.1992,        25,
   29.2194,        23,
   29.2396,        18,
   29.2598,        11,
     29.28,        21,
   29.3003,        28,
   29.3205,        16,
   29.3407,        27,
   29.3609,        18,
   29.3811,        17,
   29.4013,        11,
   29.4216,        17,
   29.4418,        14,
    29.462,        19,
   29.4822,        20,
   29.5024,        24,
   29.5226,        27,
   29.5429,        18,
   29.5631,        18,
   29.5833,        17,
   29.6035,        20,
   29.6237,        18,
   29.6439,        21,
   29.6642,        20,
   29.6844,        19,
   29.7046,        22,
   29.7248,        21,
    29.745,        19,
   29.7652,        21,
   29.7855,        16,
   29.8057,        22,
   29.8259,        25,
   29.8461,        20,
   29.8663,        20,
   29.8865,        18,
   29.9068,        20,
    29.927,        18,
   29.9472,        14,
   29.9674,        25,
   29.9876,        20,
   30.0078,        17,
   30.0281,        14,
   30.0483,        17,
   30.0685,        14,
   30.0887,        13,
   30.1089,        21,
   30.1291,        19,
   30.1494,        13,
   30.1696,        27,
   30.1898,        27,
     30.21,        12,
   30.2302,        22,
   30.2504,        16,
   30.2707,        18,
   30.2909,        19,
   30.3111,        21,
   30.3313,        18,
   30.3515,        16,
   30.3717,        10,
    30.392,        17,
   30.4122,        21,
   30.4324,        21,
   30.4526,        18,
   30.4728,        23,
    30.493,        11,
   30.5133,        12,
   30.5335,        17,
   30.5537,        12,
   30.5739,        16,
   30.5941,        18,
   30.6143,        15,
   30.6346,        12,
   30.6548,        21,
    30.675,        23,
   30.6952,        17,
   30.7154,        24,
   30.7356,        12,
   30.7559,        22,
   30.7761,        18,
   30.7963,        12,
   30.8165,        21,
   30.8367,        26,
   30.8569,        17,
   30.8771,        18,
   30.8974,        26,
   30.9176,        16,
   30.9378,        10,
    30.958,        14,
   30.9782,        18,
   30.9984,        13,
   31.0187,        10,
   31.0389,        17,
   31.0591,        19,
   31.0793,        12,
   31.0995,        26,
   31.1197,        10,
     31.14,        21,
   31.1602,        19,
   31.1804,        17,
   31.2006,        20,
   31.2208,        16,
    31.241,        12,
   31.2613,        16,
   31.2815,        24,
   31.3017,        10,
   31.3219,        18,
   31.3421,        14,
   31.3623,        15,
   31.3826,        27,
   31.4028,        17,
    31.423,        13,
   31.4432,        18,
   31.4634,        19,
   31.4836,        15,
   31.5039,        18,
   31.5241,        17,
   31.5443,        17,
   31.5645,        17,
   31.5847,        16,
   31.6049,        20,
   31.6252,        12,
   31.6454,        14,
   31.6656,        17,
   31.6858,        14,
    31.706,        21,
   31.7262,        13,
   31.7465,        20,
   31.7667,         8,
   31.7869,         9,
   31.8071,        18,
   31.8273,        15,
   31.8475,        18,
   31.8678,        21,
    31.888,         8,
   31.9082,        11,
   31.9284,        19,
   31.9486,        21,
   31.9688,        16,
   31.9891,        25,
   32.0093,        14,
   32.0295,        13,
   32.0497,        26,
   32.0699,        14,
   32.0901,        16,
   32.1104,        22,
   32.1306,        13,
   32.1508,        20,
    32.171,        13,
   32.1912,        10,
   32.2114,        11,
   32.2317,        13,
   32.2519,        17,
   32.2721,        15,
   32.2923,        16,
   32.3125,        16,
   32.3327,        20,
   32.3529,        14,
   32.3732,         8,
   32.3934,        12,
   32.4136,        14,
   32.4338,        14,
    32.454,        12,
   32.4742,        12,
   32.4945,        18,
   32.5147,        17,
   32.5349,        11,
   32.5551,        21,
   32.5753,        18,
   32.5955,        14,
   32.6158,         8,
    32.636,        10,
   32.6562,        10,
   32.6764,        19,
   32.6966,        18,
   32.7168,        16,
   32.7371,        10,
   32.7573,         7,
   32.7775,        16,
   32.7977,        15,
   32.8179,        16,
   32.8381,        14,
   32.8584,        15,
   32.8786,        10,
   32.8988,        14,
    32.919,        12,
   32.9392,        11,
   32.9594,        10,
   32.9797,        16,
   32.9999,        21,
   33.0201,        14,
   33.0403,        10,
   33.0605,        20,
   33.0807,        13,
    33.101,        17,
   33.1212,        13,
   33.1414,        14,
   33.1616,        15,
   33.1818,        21,
    33.202,        16,
   33.2223,        14,
   33.2425,        13,
   33.2627,        10,
   33.2829,        15,
   33.3031,        19,
   33.3233,        11,
   33.3436,        15,
   33.3638,        12,
    33.384,        20,
   33.4042,         9,
   33.4244,        13,
   33.4446,        13,
   33.4649,         9,
   33.4851,        12,
   33.5053,        13,
   33.5255,        13,
   33.5457,        11,
   33.5659,        19,
   33.5862,        17,
   33.6064,        20,
   33.6266,        10,
   33.6468,        12,
    33.667,        20,
   33.6872,         7,
   33.7075,        14,
   33.7277,        16,
   33.7479,        11,
   33.7681,        16,
   33.7883,        15,
   33.8085,        23,
   33.8287,        21,
    33.849,        17,
   33.8692,        15,
   33.8894,        10,
   33.9096,        16,
   33.9298,        13,
     33.95,        13,
   33.9703,         7,
   33.9905,        13,
   34.0107,        20,
   34.0309,        17,
   34.0511,        16,
   34.0713,        24,
   34.0916,        13,
   34.1118,        14,
    34.132,        15,
   34.1522,         9,
   34.1724,        15,
   34.1926,        11,
   34.2129,        12,
   34.2331,        16,
   34.2533,        19,
   34.2735,        18,
   34.2937,        13,
   34.3139,        13,
   34.3342,        18,
   34.3544,        26,
   34.3746,        18,
   34.3948,        16,
    34.415,        14,
   34.4352,        12,
   34.4555,        18,
   34.4757,        17,
   34.4959,        13,
   34.5161,        28,
   34.5363,        25,
   34.5565,        14,
   34.5768,        18,
    34.597,        20,
   34.6172,        16,
   34.6374,        25,
   34.6576,        11,
   34.6778,        13,
   34.6981,        25,
   34.7183,        22,
   34.7385,        26,
   34.7587,        16,
   34.7789,        31,
   34.7991,        14,
   34.8194,        20,
   34.8396,        29,
   34.8598,        28,
     34.88,        30,
   34.9002,        24,
   34.9204,        20,
   34.9407,        13,
   34.9609,        17,
   34.9811,        27,
   35.0013,        24,
   35.0215,         8,
   35.0417,        21,
    35.062,        20,
   35.0822,        20,
   35.1024,        14,
   35.1226,        24,
   35.1428,        14,
    35.163,        21,
   35.1833,        11,
   35.2035,        16,
   35.2237,        11,
   35.2439,        21,
   35.2641,        16,
   35.2843,        11,
   35.3046,        24,
   35.3248,        17,
    35.345,         8,
   35.3652,        13,
   35.3854,        14,
   35.4056,        10,
   35.4258,        13,
   35.4461,        16,
   35.4663,        18,
   35.4865,        12,
   35.5067,        13,
   35.5269,        15,
   35.5471,        12,
   35.5674,        19,
   35.5876,        13,
   35.6078,        11,
    35.628,        17,
   35.6482,        15,
   35.6684,        17,
   35.6887,        12,
   35.7089,        10,
   35.7291,         9,
   35.7493,        19,
   35.7695,        16,
   35.7897,        10,
     35.81,        21,
   35.8302,        17,
   35.8504,        14,
   35.8706,        15,
   35.8908,        17,
    35.911,        14,
   35.9313,         8,
   35.9515,        17,
   35.9717,        18,
   35.9919,        17,
   36.0121,        14,
   36.0323,        12,
   36.0526,        25,
   36.0728,         7,
    36.093,        12,
   36.1132,        14,
   36.1334,         5,
   36.1536,        14,
   36.1739,        17,
   36.1941,        23,
   36.2143,        12,
   36.2345,        15,
   36.2547,        17,
   36.2749,        11,
   36.2952,        18,
   36.3154,        14,
   36.3356,        15,
   36.3558,        24,
    36.376,        21,
   36.3962,        10,
   36.4165,        13,
   36.4367,        26,
   36.4569,        20,
   36.4771,        25,
   36.4973,        44,
   36.5175,        47,
   36.5378,        42,
    36.558,        29,
   36.5782,        28,
   36.5984,        21,
   36.6186,        30,
   36.6388,        15,
   36.6591,        22,
   36.6793,        23,
   36.6995,        14,
   36.7197,        14,
   36.7399,        13,
   36.7601,        14,
   36.7804,        16,
   36.8006,        15,
   36.8208,        17,
    36.841,        14,
   36.8612,        13,
   36.8814,        15,
   36.9016,        10,
   36.9219,        14,
   36.9421,        11,
   36.9623,        13,
   36.9825,        14,
   37.0027,        15,
   37.0229,        18,
   37.0432,         8,
   37.0634,        13,
   37.0836,        13,
   37.1038,        11,
    37.124,        12,
   37.1442,        13,
   37.1645,        12,
   37.1847,        13,
   37.2049,         9,
   37.2251,        13,
   37.2453,        11,
   37.2655,        10,
   37.2858,        13,
    37.306,        16,
   37.3262,        19,
   37.3464,        18,
   37.3666,         9,
   37.3868,        17,
   37.4071,        16,
   37.4273,        20,
   37.4475,        15,
   37.4677,        16,
   37.4879,        11,
   37.5081,         7,
   37.5284,        10,
   37.5486,        19,
   37.5688,        13,
    37.589,        13,
   37.6092,        18,
   37.6294,        11,
   37.6497,        15,
   37.6699,        12,
   37.6901,        14,
   37.7103,        13,
   37.7305,        12,
   37.7507,        17,
    37.771,        14,
   37.7912,        14,
   37.8114,        13,
   37.8316,        12,
   37.8518,        11,
    37.872,         9,
   37.8923,        13,
   37.9125,        13,
   37.9327,        15,
   37.9529,        15,
   37.9731,         8,
   37.9933,         4,
   38.0136,         9,
   38.0338,         9,
    38.054,        15,
   38.0742,        14,
   38.0944,        13,
   38.1146,         8,
   38.1349,         7,
   38.1551,        15,
   38.1753,        11,
   38.1955,        14,
   38.2157,         8,
   38.2359,        16,
   38.2562,         9,
   38.2764,        10,
   38.2966,         9,
   38.3168,        18,
    38.337,        19,
   38.3572,        16,
   38.3774,        12,
   38.3977,        11,
   38.4179,        23,
   38.4381,         6,
   38.4583,        13,
   38.4785,         8,
   38.4987,        14,
    38.519,         6,
   38.5392,        12,
   38.5594,        11,
   38.5796,         8,
   38.5998,         5,
     38.62,         9,
   38.6403,        17,
   38.6605,        10,
   38.6807,        18,
   38.7009,         9,
   38.7211,         9,
   38.7413,        13,
   38.7616,        20,
   38.7818,         9,
    38.802,         5,
   38.8222,         6,
   38.8424,        10,
   38.8626,        14,
   38.8829,         9,
   38.9031,        13,
   38.9233,        17,
   38.9435,        11,
   38.9637,         9,
   38.9839,        17,
   39.0042,        16,
   39.0244,        11,
   39.0446,         7,
   39.0648,        10,
    39.085,         9,
   39.1052,        10,
   39.1255,        19,
   39.1457,        16,
   39.1659,        13,
   39.1861,        22,
   39.2063,        15,
   39.2265,        13,
   39.2468,        13,
    39.267,        10,
   39.2872,        14,
   39.3074,        15,
   39.3276,        17,
   39.3478,        14,
   39.3681,        23,
   39.3883,        23,
   39.4085,        41,
   39.4287,        25,
   39.4489,        32,
   39.4691,        18,
   39.4894,        27,
   39.5096,        22,
   39.5298,        22,
     39.55,        23,
   39.5702,        18,
   39.5904,        17,
   39.6107,        11,
   39.6309,        10,
   39.6511,        13,
   39.6713,        14,
   39.6915,        14,
   39.7117,        15,
    39.732,         6,
   39.7522,         3,
   39.7724,         7,
   39.7926,        13,
   39.8128,        13,
    39.833,        14,
   39.8533,        15,
   39.8735,        20,
   39.8937,        18,
   39.9139,         7,
   39.9341,        10,
   39.9543,        16,
   39.9745,         9,
   39.9948,        14,
    40.015,        13,
   40.0352,        15,
   40.0554,         9,
   40.0756,        11,
   40.0958,         9,
   40.1161,         6,
   40.1363,        11,
   40.1565,        17,
   40.1767,        15,
   40.1969,        23,
   40.2171,        18,
   40.2374,        25,
   40.2576,        22,
   40.2778,        26,
    40.298,        18,
   40.3182,        18,
   40.3384,        20,
   40.3587,        25,
   40.3789,        17,
   40.3991,        19,
   40.4193,        11,
   40.4395,        14,
   40.4597,        12,
     40.48,        12,
   40.5002,        13,
   40.5204,        13,
   40.5406,        10,
   40.5608,        16,
    40.581,        11,
   40.6013,        12,
   40.6215,        13,
   40.6417,        12,
   40.6619,         6,
   40.6821,        14,
   40.7023,        12,
   40.7226,        11,
   40.7428,        13,
    40.763,        14,
   40.7832,        22,
   40.8034,        16,
   40.8236,        16,
   40.8439,        11,
   40.8641,        10,
   40.8843,        15,
   40.9045,        14,
   40.9247,         9,
   40.9449,        10,
   40.9652,        14,
   40.9854,        12,
   41.0056,        14,
   41.0258,         7,
    41.046,        12,
   41.0662,        15,
   41.0865,         6,
   41.1067,        18,
   41.1269,        11,
   41.1471,        11,
   41.1673,         6,
   41.1875,        10,
   41.2078,        14,
    41.228,        10,
   41.2482,        16,
   41.2684,        17,
   41.2886,        16,
   41.3088,        19,
   41.3291,        15,
   41.3493,        11,
   41.3695,         8,
   41.3897,        13,
   41.4099,        14,
   41.4301,         9,
   41.4503,        10,
   41.4706,         9,
   41.4908,        13,
    41.511,        17,
   41.5312,        11,
   41.5514,        11,
   41.5716,        17,
   41.5919,        13,
   41.6121,        13,
   41.6323,        13,
   41.6525,        15,
   41.6727,        16,
   41.6929,        10,
   41.7132,         6,
   41.7334,        12,
   41.7536,        17,
   41.7738,         8,
    41.794,        13,
   41.8142,        14,
   41.8345,        19,
   41.8547,        11,
   41.8749,        14,
   41.8951,        18,
   41.9153,        10,
   41.9355,        16,
   41.9558,         9,
    41.976,         8,
   41.9962,        16,
   42.0164,         9,
   42.0366,        16,
   42.0568,        12,
   42.0771,        12,
   42.0973,        13,
   42.1175,         3,
   42.1377,         9,
   42.1579,        16,
   42.1781,         9,
   42.1984,        15,
   42.2186,         8,
   42.2388,        14,
    42.259,        12,
   42.2792,        17,
   42.2994,        15,
   42.3197,        18,
   42.3399,        19,
   42.3601,        16,
   42.3803,        27,
   42.4005,        31,
   42.4207,        23,
    42.441,        33,
   42.4612,        25,
   42.4814,        20,
   42.5016,        18,
   42.5218,        13,
    42.542,         9,
   42.5623,        23,
   42.5825,        18,
   42.6027,        12,
   42.6229,        12,
   42.6431,        11,
   42.6633,         8,
   42.6836,        16,
   42.7038,        15,
    42.724,         6,
   42.7442,        10,
   42.7644,        13,
   42.7846,        13,
   42.8049,        18,
   42.8251,        19,
   42.8453,        15,
   42.8655,        14,
   42.8857,        17,
   42.9059,        13,
   42.9261,        13,
   42.9464,        11,
   42.9666,         7,
   42.9868,        15,
    43.007,         8,
   43.0272,        10,
   43.0474,         7,
   43.0677,        11,
   43.0879,        12,
   43.1081,        14,
   43.1283,        10,
   43.1485,        10,
   43.1687,         9,
    43.189,         9,
   43.2092,         8,
   43.2294,         8,
   43.2496,         7,
   43.2698,         8,
     43.29,         5,
   43.3103,        11,
   43.3305,        13,
   43.3507,        13,
   43.3709,         9,
   43.3911,        10,
   43.4113,        13,
   43.4316,        11,
   43.4518,        11,
    43.472,        17,
   43.4922,        13,
   43.5124,        10,
   43.5326,         8,
   43.5529,         7,
   43.5731,        14,
   43.5933,        11,
   43.6135,        11,
   43.6337,        10,
   43.6539,        12,
   43.6742,         6,
   43.6944,        11,
   43.7146,        13,
   43.7348,        14,
    43.755,        12,
   43.7752,         6,
   43.7955,        12,
   43.8157,        11,
   43.8359,         5,
   43.8561,         9,
   43.8763,        10,
   43.8965,        10,
   43.9168,        13,
    43.937,        10,
   43.9572,         9,
   43.9774,        15,
   43.9976,        19,
   44.0178,        13,
   44.0381,        12,
   44.0583,        11,
   44.0785,        11,
   44.0987,         9,
   44.1189,         6,
   44.1391,         9,
   44.1594,         9,
   44.1796,         6,
   44.1998,        10,
     44.22,        10,
   44.2402,        10,
   44.2604,        14,
   44.2807,        15,
   44.3009,         6,
   44.3211,         8,
   44.3413,        11,
   44.3615,        11,
   44.3817,        13,
    44.402,        16,
   44.4222,         9,
   44.4424,        11,
   44.4626,        13,
   44.4828,        17,
    44.503,        14,
   44.5232,         7,
   44.5435,        12,
   44.5637,        11,
   44.5839,         9,
   44.6041,         9,
   44.6243,         4,
   44.6445,        16,
   44.6648,        10,
    44.685,        18,
   44.7052,        12,
   44.7254,        14,
   44.7456,         7,
   44.7658,         7,
   44.7861,        10,
   44.8063,         8,
   44.8265,        10,
   44.8467,        12,
   44.8669,         7,
   44.8871,         8,
   44.9074,        19,
   44.9276,         8,
   44.9478,         9,
    44.968,         9,
   44.9882,        20,
   45.0084,        10,
   45.0287,         6,
   45.0489,        10,
   45.0691,        14,
   45.0893,         8,
   45.1095,        14,
   45.1297,         9,
     45.15,        12,
   45.1702,        14,
   45.1904,        11,
   45.2106,        16,
   45.2308,        12,
    45.251,        10,
   45.2713,        11,
   45.2915,        13,
   45.3117,        10,
   45.3319,        12,
   45.3521,        16,
   45.3723,         6,
   45.3926,        11,
   45.4128,         9,
    45.433,         5,
   45.4532,        12,
   45.4734,        15,
   45.4936,         6,
   45.5139,        14,
   45.5341,         9,
   45.5543,        11,
   45.5745,        17,
   45.5947,        18,
   45.6149,         7,
   45.6352,        17,
   45.6554,        14,
   45.6756,        13,
   45.6958,        19,
    45.716,        17,
   45.7362,        25,
   45.7565,        14,
   45.7767,        18,
   45.7969,        18,
   45.8171,        19,
   45.8373,        18,
   45.8575,        21,
   45.8778,         9,
    45.898,        17,
   45.9182,        12,
   45.9384,        14,
   45.9586,        13,
   45.9788,        10,
    45.999,        20,
   46.0193,        17,
   46.0395,        15,
   46.0597,        14,
   46.0799,        16,
   46.1001,         8,
   46.1203,        12,
   46.1406,        14,
   46.1608,         2,
    46.181,        15,
   46.2012,        14,
   46.2214,        12,
   46.2416,         8,
   46.2619,        12,
   46.2821,         9,
   46.3023,         5,
   46.3225,         3,
   46.3427,        11,
   46.3629,        11,
   46.3832,        18,
   46.4034,         9,
   46.4236,         8,
   46.4438,        11,
    46.464,         9,
   46.4842,         9,
   46.5045,         8,
   46.5247,        10,
   46.5449,         3,
   46.5651,        14,
   46.5853,         8,
   46.6055,        10,
   46.6258,        13,
    46.646,        12,
   46.6662,        10,
   46.6864,        20,
   46.7066,        12,
   46.7268,        12,
   46.7471,         9,
   46.7673,        11,
   46.7875,         5,
   46.8077,        16,
   46.8279,         5,
   46.8481,        15,
   46.8684,         8,
   46.8886,        15,
   46.9088,         9,
    46.929,        11,
   46.9492,         9,
   46.9694,        15,
   46.9897,         5,
   47.0099,         9,
   47.0301,        10,
   47.0503,        13,
   47.0705,        12,
   47.0907,        15,
    47.111,         8,
   47.1312,         8,
   47.1514,         9,
   47.1716,        13,
   47.1918,         6,
    47.212,         7,
   47.2323,         9,
   47.2525,         8,
   47.2727,        10,
   47.2929,        14,
   47.3131,         7,
   47.3333,        10,
   47.3536,        10,
   47.3738,        12,
    47.394,         9,
   47.4142,         8,
   47.4344,         6,
   47.4546,        18,
   47.4748,         8,
   47.4951,        11,
   47.5153,         9,
   47.5355,         9,
   47.5557,        11,
   47.5759,        12,
   47.5961,         4,
   47.6164,         8,
   47.6366,         8,
   47.6568,         8,
    47.677,        10,
   47.6972,        11,
   47.7174,         3,
   47.7377,         9,
   47.7579,         6,
   47.7781,         6,
   47.7983,        11,
   47.8185,        13,
   47.8387,         9,
    47.859,        12,
   47.8792,        11,
   47.8994,         9,
   47.9196,         8,
   47.9398,        10,
     47.96,         6,
   47.9803,        14,
   48.0005,         9,
   48.0207,        10,
   48.0409,        10,
   48.0611,         8,
   48.0813,        17,
   48.1016,        11,
   48.1218,        17,
    48.142,         7,
   48.1622,         6,
   48.1824,        13,
   48.2026,         9,
   48.2229,        11,
   48.2431,        13,
   48.2633,         8,
   48.2835,        12,
   48.3037,        15,
   48.3239,         8,
   48.3442,        10,
   48.3644,         9,
   48.3846,        10,
   48.4048,         7,
    48.425,         7,
   48.4452,        10,
   48.4655,         9,
   48.4857,        10,
   48.5059,        10,
   48.5261,        10,
   48.5463,        11,
   48.5665,         8,
   48.5868,        15,
    48.607,         8,
   48.6272,        11,
   48.6474,        17,
   48.6676,        12,
   48.6878,         7,
   48.7081,         8,
   48.7283,        10,
   48.7485,        10,
   48.7687,         9,
   48.7889,         9,
   48.8091,        11,
   48.8294,         5,
   48.8496,         4,
   48.8698,        13,
     48.89,        10,
   48.9102,         4,
   48.9304,        14,
   48.9507,        20,
   48.9709,         9,
   48.9911,         9,
   49.0113,         6,
   49.0315,        19,
   49.0517,         7,
   49.0719,         6,
   49.0922,         9,
   49.1124,        13,
   49.1326,        11,
   49.1528,        10,
    49.173,        10,
   49.1932,         7,
   49.2135,         3,
   49.2337,         4,
   49.2539,         9,
   49.2741,         4,
   49.2943,         6,
   49.3145,        10,
   49.3348,        13,
    49.355,         7,
   49.3752,        10,
   49.3954,        11,
   49.4156,        10,
   49.4358,        11,
   49.4561,        10,
   49.4763,         8,
   49.4965,        12,
   49.5167,        11,
   49.5369,        12,
   49.5571,        10,
   49.5774,        12,
   49.5976,         8,
   49.6178,         8,
    49.638,         8,
   49.6582,        10,
   49.6784,        13,
   49.6987,        12,
   49.7189,        10,
   49.7391,         7,
   49.7593,        14,
   49.7795,        15,
   49.7997,         8,
     49.82,        12,
   49.8402,         8,
   49.8604,        13,
   49.8806,        12,
   49.9008,        18,
    49.921,        19,
   49.9413,         9,
   49.9615,        16,
   49.9817,        17,
   50.0019,        16,
   50.0221,        18,
   50.0423,        29,
   50.0626,        39,
   50.0828,        57,
    50.103,        48,
   50.1232,        54,
   50.1434,        43,
   50.1636,        26,
   50.1839,        30,
   50.2041,        19,
   50.2243,        33,
   50.2445,        27,
   50.2647,        35,
   50.2849,        31,
   50.3052,        13,
   50.3254,        17,
   50.3456,        12,
   50.3658,         9,
    50.386,        13,
   50.4062,        22,
   50.4265,        11,
   50.4467,        11,
   50.4669,        12,
   50.4871,        10,
   50.5073,        10,
   50.5275,         6,
   50.5477,         6,
    50.568,        12,
   50.5882,         9,
   50.6084,         5,
   50.6286,        10,
   50.6488,         9,
    50.669,        11,
   50.6893,         9,
   50.7095,         9,
   50.7297,        16,
   50.7499,         7,
   50.7701,         7,
   50.7903,         7,
   50.8106,         5,
   50.8308,        10,
    50.851,         8,
   50.8712,        17,
   50.8914,        15,
   50.9116,        13,
   50.9319,        11,
   50.9521,         5,
   50.9723,         8,
   50.9925,        13,
   51.0127,         7,
   51.0329,         7,
   51.0532,        10,
   51.0734,        11,
   51.0936,         5,
   51.1138,         6,
    51.134,        12,
   51.1542,        11,
   51.1745,         4,
   51.1947,         5,
   51.2149,         8,
   51.2351,        13,
   51.2553,         4,
   51.2755,         7,
   51.2958,         7,
    51.316,         6,
   51.3362,        10,
   51.3564,         8,
   51.3766,        10,
   51.3968,        10,
   51.4171,         4,
   51.4373,        14,
   51.4575,        12,
   51.4777,         7,
   51.4979,        10,
   51.5181,        12,
   51.5384,         0,
   51.5586,         7,
   51.5788,        12,
    51.599,         8,
   51.6192,         8,
   51.6394,         7,
   51.6597,         7,
   51.6799,        12,
   51.7001,         9,
   51.7203,         6,
   51.7405,        15,
   51.7607,        12,
    51.781,        10,
   51.8012,         9,
   51.8214,         3,
   51.8416,        10,
   51.8618,         8,
    51.882,        11,
   51.9023,        11,
   51.9225,         8,
   51.9427,         6,
   51.9629,         8,
   51.9831,         4,
   52.0033,         6,
   52.0235,         5,
   52.0438,         6,
    52.064,         9,
   52.0842,         8,
   52.1044,        11,
   52.1246,         3,
   52.1448,         8,
   52.1651,         4,
   52.1853,         8,
   52.2055,         5,
   52.2257,        11,
   52.2459,         8,
   52.2661,         8,
   52.2864,         8,
   52.3066,        10,
   52.3268,         7,
    52.347,        15,
   52.3672,         6,
   52.3874,         7,
   52.4077,         7,
   52.4279,        11,
   52.4481,         9,
   52.4683,        13,
   52.4885,        12,
   52.5087,        11,
    52.529,         6,
   52.5492,         7,
   52.5694,         9,
   52.5896,        12,
   52.6098,         7,
     52.63,         9,
   52.6503,         8,
   52.6705,        14,
   52.6907,        15,
   52.7109,        10,
   52.7311,         8,
   52.7513,        11,
   52.7716,         9,
   52.7918,        12,
    52.812,        13,
   52.8322,         9,
   52.8524,        14,
   52.8726,        17,
   52.8929,        16,
   52.9131,        10,
   52.9333,        10,
   52.9535,         6,
   52.9737,        15,
   52.9939,        12,
   53.0142,         8,
   53.0344,         8,
   53.0546,        11,
   53.0748,         6,
    53.095,        15,
   53.1152,         6,
   53.1355,        12,
   53.1557,        12,
   53.1759,        15,
   53.1961,         6,
   53.2163,        11,
   53.2365,        10,
   53.2568,         5,
    53.277,        21,
   53.2972,         9,
   53.3174,        13,
   53.3376,         9,
   53.3578,        13,
   53.3781,        14,
   53.3983,         4,
   53.4185,         6,
   53.4387,         3,
   53.4589,        15,
   53.4791,        12,
   53.4994,        12,
   53.5196,        10,
   53.5398,         9,
     53.56,        13,
   53.5802,        10,
   53.6004,        14,
   53.6206,         9,
   53.6409,         6,
   53.6611,         7,
   53.6813,        11,
   53.7015,        10,
   53.7217,         9,
   53.7419,        11,
   53.7622,        10,
   53.7824,         8,
   53.8026,        16,
   53.8228,        12,
    53.843,         9,
   53.8632,        12,
   53.8835,        16,
   53.9037,        14,
   53.9239,        12,
   53.9441,        11,
   53.9643,         6,
   53.9845,        12,
   54.0048,         7,
    54.025,         5,
   54.0452,         9,
   54.0654,        11,
   54.0856,         6,
   54.1058,        11,
   54.1261,        13,
   54.1463,         8,
   54.1665,         8,
   54.1867,        10,
   54.2069,         9,
   54.2271,         7,
   54.2474,         5,
   54.2676,        11,
   54.2878,         9,
    54.308,         7,
   54.3282,         8,
   54.3484,        12,
   54.3687,         7,
   54.3889,        21,
   54.4091,        21,
   54.4293,        10,
   54.4495,        12,
   54.4697,        15,
     54.49,         9,
   54.5102,        11,
   54.5304,        12,
   54.5506,         7,
   54.5708,        11,
    54.591,         9,
   54.6113,        11,
   54.6315,        12,
   54.6517,        14,
   54.6719,        10,
   54.6921,        16,
   54.7123,        17,
   54.7326,        13,
   54.7528,        19,
    54.773,        17,
   54.7932,        19,
   54.8134,        23,
   54.8336,        22,
   54.8539,        25,
   54.8741,        15,
   54.8943,        19,
   54.9145,        22,
   54.9347,        17,
   54.9549,        14,
   54.9752,        20,
   54.9954,        24,
   55.0156,        13,
   55.0358,        17,
    55.056,        11,
   55.0762,        19,
   55.0964,        10,
   55.1167,        16,
   55.1369,        14,
   55.1571,        12,
   55.1773,         8,
   55.1975,        11,
   55.2177,        10,
    55.238,        17,
   55.2582,        18,
   55.2784,        10,
   55.2986,        13,
   55.3188,        16,
    55.339,        14,
   55.3593,        11,
   55.3795,        11,
   55.3997,        10,
   55.4199,        14,
   55.4401,        10,
   55.4603,        14,
   55.4806,        11,
   55.5008,        10,
    55.521,        10,
   55.5412,        12,
   55.5614,        12,
   55.5816,         5,
   55.6019,        10,
   55.6221,        12,
   55.6423,        16,
   55.6625,        13,
   55.6827,         7,
   55.7029,        14,
   55.7232,         9,
   55.7434,        11,
   55.7636,         6,
   55.7838,        14,
    55.804,        11,
   55.8242,        16,
   55.8445,        11,
   55.8647,        12,
   55.8849,        10,
   55.9051,        13,
   55.9253,        17,
   55.9455,        14,
   55.9658,        12,
    55.986,         6,
   56.0062,        17,
   56.0264,        14,
   56.0466,        12,
   56.0668,         6,
   56.0871,        15,
   56.1073,         5,
   56.1275,        12,
   56.1477,         7,
   56.1679,         8,
   56.1881,        10,
   56.2084,        12,
   56.2286,        12,
   56.2488,         8,
    56.269,        13,
   56.2892,        11,
   56.3094,        11,
   56.3297,         9,
   56.3499,        14,
   56.3701,         9,
   56.3903,         8,
   56.4105,        12,
   56.4307,        12,
    56.451,         4,
   56.4712,         7,
   56.4914,         7,
   56.5116,        11,
   56.5318,         5,
    56.552,        11,
   56.5722,        14,
   56.5925,        10,
   56.6127,        10,
   56.6329,         8,
   56.6531,        10,
   56.6733,         9,
   56.6935,         9,
   56.7138,        17,
    56.734,        10,
   56.7542,        12,
   56.7744,         7,
   56.7946,         9,
   56.8148,         8,
   56.8351,         8,
   56.8553,        11,
   56.8755,         5,
   56.8957,         6,
   56.9159,         8,
   56.9361,         9,
   56.9564,         9,
   56.9766,         8,
   56.9968,         9,
    57.017,         7,
   57.0372,         9,
   57.0574,         7,
   57.0777,         8,
   57.0979,         4,
   57.1181,         8,
   57.1383,        10,
   57.1585,         9,
   57.1787,        10,
    57.199,        12,
   57.2192,        13,
   57.2394,        11,
   57.2596,        14,
   57.2798,         6,
      57.3,        10,
   57.3203,         7,
   57.3405,         7,
   57.3607,         9,
   57.3809,         7,
   57.4011,         8,
   57.4213,         9,
   57.4416,         7,
   57.4618,         8,
    57.482,         4,
   57.5022,        10,
   57.5224,         5,
   57.5426,        11,
   57.5629,        11,
   57.5831,         7,
   57.6033,        11,
   57.6235,        11,
   57.6437,        11,
   57.6639,         9,
   57.6842,        12,
   57.7044,         7,
   57.7246,         7,
   57.7448,         8,
    57.765,         9,
   57.7852,        12,
   57.8055,         6,
   57.8257,         8,
   57.8459,        11,
   57.8661,        14,
   57.8863,         9,
   57.9065,        11,
   57.9268,        10,
    57.947,         4,
   57.9672,         9,
   57.9874,        13,
   58.0076,         4,
   58.0278,        11,
   58.0481,         2,
   58.0683,         9,
   58.0885,         8,
   58.1087,         8,
   58.1289,        10,
   58.1491,        11,
   58.1693,         6,
   58.1896,         7,
   58.2098,         5,
     58.23,         8,
   58.2502,        13,
   58.2704,        10,
   58.2906,         8,
   58.3109,         7,
   58.3311,         9,
   58.3513,         5,
   58.3715,        11,
   58.3917,         5,
   58.4119,        16,
   58.4322,         9,
   58.4524,        14,
   58.4726,         7,
   58.4928,        12,
    58.513,         6,
   58.5332,        10,
   58.5535,         5,
   58.5737,         9,
   58.5939,        11,
   58.6141,         4,
   58.6343,        10,
   58.6545,        11,
   58.6748,        12,
    58.695,        11,
   58.7152,        11,
   58.7354,        10,
   58.7556,        13,
   58.7758,        10,
   58.7961,        11,
   58.8163,         9,
   58.8365,         9,
   58.8567,         7,
   58.8769,        14,
   58.8971,        10,
   58.9174,        14,
   58.9376,         8,
   58.9578,        12,
    58.978,        11,
   58.9982,         6,
   59.0184,         1,
   59.0387,         8,
   59.0589,         3,
   59.0791,         7,
   59.0993,        12,
   59.1195,         7,
   59.1397,        11,
     59.16,         9,
   59.1802,         8,
   59.2004,         9,
   59.2206,        11,
   59.2408,         9,
    59.261,        13,
   59.2813,         6,
   59.3015,         4,
   59.3217,         6,
   59.3419,        12,
   59.3621,        10,
   59.3823,         8,
   59.4026,        14,
   59.4228,         6,
    59.443,         6,
   59.4632,        15,
   59.4834,        12,
   59.5036,        14,
   59.5239,        10,
   59.5441,         6,
   59.5643,        10,
   59.5845,         8,
   59.6047,         9,
   59.6249,        10,
   59.6451,        10,
   59.6654,        15,
   59.6856,        13,
   59.7058,        11,
    59.726,        11,
   59.7462,        17,
   59.7664,        14,
   59.7867,        18,
   59.8069,        21,
   59.8271,        21,
   59.8473,        29,
   59.8675,        16,
   59.8877,        31,
    59.908,        30,
   59.9282,        29,
   59.9484,        21,
   59.9686,        25,
   59.9888,        14,
    60.009,        22,
   60.0293,        23,
   60.0495,        19,
   60.0697,        18,
   60.0899,        20,
   60.1101,        15,
   60.1303,        16,
   60.1506,         7,
   60.1708,         8,
    60.191,        15,
   60.2112,        11,
   60.2314,         7,
   60.2516,        10,
   60.2719,        12,
   60.2921,         8,
   60.3123,         9,
   60.3325,         9,
   60.3527,         8,
   60.3729,         6,
   60.3932,         8,
   60.4134,        10,
   60.4336,         9,
   60.4538,         6,
    60.474,         8,
   60.4942,        14,
   60.5145,        13,
   60.5347,        10,
   60.5549,        10,
   60.5751,         9,
   60.5953,        10,
   60.6155,         6,
   60.6358,        14,
    60.656,         6,
   60.6762,        14,
   60.6964,         8,
   60.7166,        14,
   60.7368,         5,
   60.7571,        11,
   60.7773,         2,
   60.7975,        12,
   60.8177,        10,
   60.8379,        13,
   60.8581,        12,
   60.8784,         5,
   60.8986,         8,
   60.9188,        11,
    60.939,        12,
   60.9592,        15,
   60.9794,        14,
   60.9997,         5,
   61.0199,        10,
   61.0401,         6,
   61.0603,        10,
   61.0805,        13,
   61.1007,        16,
   61.1209,         8,
   61.1412,        13,
   61.1614,         4,
   61.1816,         9,
   61.2018,         8,
    61.222,        16,
   61.2422,        13,
   61.2625,        12,
   61.2827,        11,
   61.3029,        15,
   61.3231,        16,
   61.3433,        12,
   61.3635,        10,
   61.3838,        13,
    61.404,         8,
   61.4242,        10,
   61.4444,         9,
   61.4646,        12,
   61.4848,        13,
   61.5051,        16,
   61.5253,        15,
   61.5455,        16,
   61.5657,         8,
   61.5859,        16,
   61.6061,        10,
   61.6264,         7,
   61.6466,        11,
   61.6668,        10,
    61.687,         8,
   61.7072,         7,
   61.7274,        14,
   61.7477,         8,
   61.7679,        15,
   61.7881,        18,
   61.8083,        12,
   61.8285,        10,
   61.8487,         6,
    61.869,        11,
   61.8892,        11,
   61.9094,        11,
   61.9296,        13,
   61.9498,        11,
     61.97,         8,
   61.9903,        10,
   62.0105,        11,
   62.0307,         7,
   62.0509,         8,
   62.0711,         4,
   62.0913,        14,
   62.1116,        11,
   62.1318,         8,
    62.152,        10,
   62.1722,        10,
   62.1924,        14,
   62.2126,         6,
   62.2329,         9,
   62.2531,         9,
   62.2733,        13,
   62.2935,        10,
   62.3137,        10,
   62.3339,         7,
   62.3542,        10,
   62.3744,        12,
   62.3946,         9,
   62.4148,        12,
    62.435,         7,
   62.4552,        11,
   62.4755,         3,
   62.4957,         5,
   62.5159,        12,
   62.5361,        10,
   62.5563,        12,
   62.5765,        11,
   62.5968,         9,
    62.617,         5,
   62.6372,        11,
   62.6574,        11,
   62.6776,        14,
   62.6978,        16,
    62.718,         7,
   62.7383,        10,
   62.7585,        13,
   62.7787,        13,
   62.7989,         8,
   62.8191,         6,
   62.8393,         8,
   62.8596,        12,
   62.8798,         9,
      62.9,         6,
   62.9202,         8,
   62.9404,         7,
   62.9606,         7,
   62.9809,         9,
   63.0011,         4,
   63.0213,         9,
   63.0415,         8,
   63.0617,         6,
   63.0819,         5,
   63.1022,        10,
   63.1224,         6,
   63.1426,        11,
   63.1628,         9,
    63.183,         6,
   63.2032,         9,
   63.2235,        10,
   63.2437,        10,
   63.2639,         4,
   63.2841,         7,
   63.3043,        10,
   63.3245,         8,
   63.3448,         5,
    63.365,         7,
   63.3852,         3,
   63.4054,         7,
   63.4256,         9,
   63.4458,         5,
   63.4661,         6,
   63.4863,         8,
   63.5065,         9,
   63.5267,        11,
   63.5469,         9,
   63.5671,         8,
   63.5874,         6,
   63.6076,         9,
   63.6278,         6,
    63.648,         9,
   63.6682,         4,
   63.6884,        14,
   63.7087,        12,
   63.7289,        11,
   63.7491,        11,
   63.7693,        17,
   63.7895,         7,
   63.8097,         8,
     63.83,        11,
   63.8502,         8,
   63.8704,        14,
   63.8906,        11,
   63.9108,         8,
    63.931,         9,
   63.9513,        12,
   63.9715,        10,
   63.9917,         8,
   64.0119,        16,
   64.0321,        14,
   64.0523,         9,
   64.0726,        11,
   64.0928,         6,
    64.113,         6,
   64.1332,         7,
   64.1534,        12,
   64.1736,        11,
   64.1938,         6,
   64.2141,        12,
   64.2343,         4,
   64.2545,         6,
   64.2747,         6,
   64.2949,         5,
   64.3151,         6,
   64.3354,         6,
   64.3556,         7,
   64.3758,         7,
    64.396,        14,
   64.4162,         4,
   64.4364,        13,
   64.4567,         8,
   64.4769,        11,
   64.4971,         7,
   64.5173,        10,
   64.5375,         9,
   64.5577,         7,
    64.578,         6,
   64.5982,         9,
   64.6184,         8,
   64.6386,         6,
   64.6588,        11,
    64.679,         5,
   64.6993,        10,
   64.7195,         8,
   64.7397,        11,
   64.7599,         5,
   64.7801,        10,
   64.8003,         7,
   64.8206,         6,
   64.8408,         7,
    64.861,        16,
   64.8812,         6,
   64.9014,         5,
   64.9216,         9,
   64.9419,         7,
   64.9621,        11,
   64.9823,         5,
   65.0025,        10,
   65.0227,         4,
   65.0429,        10,
   65.0632,        10,
   65.0834,         5,
   65.1036,         7,
   65.1238,        10,
    65.144,        12,
   65.1642,        13,
   65.1845,         9,
   65.2047,         8,
   65.2249,         8,
   65.2451,         3,
   65.2653,        10,
   65.2855,         8,
   65.3058,        10,
    65.326,        13,
   65.3462,         7,
   65.3664,         6,
   65.3866,         9,
   65.4068,         8,
   65.4271,         9,
   65.4473,        10,
   65.4675,         6,
   65.4877,         9,
   65.5079,         7,
   65.5281,         8,
   65.5484,        13,
   65.5686,        11,
   65.5888,         7,
    65.609,         4,
   65.6292,         9,
   65.6494,        16,
   65.6696,        11,
   65.6899,         8,
   65.7101,         9,
   65.7303,        13,
   65.7505,         5,
   65.7707,        11,
   65.7909,         9,
   65.8112,         6,
   65.8314,        12,
   65.8516,         6,
   65.8718,         8,
    65.892,         9,
   65.9122,         5,
   65.9325,         6,
   65.9527,         7,
   65.9729,        10,
   65.9931,        10,
   66.0133,         6,
   66.0335,         7,
   66.0538,        10,
    66.074,         7,
   66.0942,         9,
   66.1144,         6,
   66.1346,        12,
   66.1548,         8,
   66.1751,        11,
   66.1953,         6,
   66.2155,         8,
   66.2357,         6,
   66.2559,         3,
   66.2761,         4,
   66.2964,         9,
   66.3166,         7,
   66.3368,        10,
    66.357,         6,
   66.3772,         7,
   66.3974,        10,
   66.4177,         7,
   66.4379,        14,
   66.4581,        10,
   66.4783,         6,
   66.4985,        13,
   66.5187,         6,
    66.539,        10,
   66.5592,        12,
   66.5794,         4,
   66.5996,        10,
   66.6198,         8,
     66.64,        11,
   66.6603,         7,
   66.6805,        10,
   66.7007,        11,
   66.7209,        11,
   66.7411,        10,
   66.7613,         4,
   66.7816,         7,
   66.8018,         7,
    66.822,        10,
   66.8422,         7,
   66.8624,        11,
   66.8826,        10,
   66.9029,         6,
   66.9231,         7,
   66.9433,         8,
   66.9635,         8,
   66.9837,         4,
   67.0039,        10,
   67.0242,         8,
   67.0444,        10,
   67.0646,        10,
   67.0848,         5,
    67.105,         7,
   67.1252,         5,
   67.1455,        11,
   67.1657,         4,
   67.1859,         5,
   67.2061,         8,
   67.2263,         7,
   67.2465,         2,
   67.2667,         6,
    67.287,        12,
   67.3072,         8,
   67.3274,        12,
   67.3476,         7,
   67.3678,         7,
    67.388,        13,
   67.4083,         7,
   67.4285,         9,
   67.4487,         3,
   67.4689,         6,
   67.4891,        11,
   67.5093,         9,
   67.5296,         7,
   67.5498,        11,
     67.57,        13,
   67.5902,        14,
   67.6104,        15,
   67.6306,        16,
   67.6509,        11,
   67.6711,        22,
   67.6913,        28,
   67.7115,        23,
   67.7317,        16,
   67.7519,        13,
   67.7722,        13,
   67.7924,        16,
   67.8126,         9,
   67.8328,        12,
    67.853,        13,
   67.8732,        14,
   67.8935,        23,
   67.9137,        13,
   67.9339,        13,
   67.9541,         8,
   67.9743,         6,
   67.9945,        14,
   68.0148,        16,
    68.035,        18,
   68.0552,        21,
   68.0754,        23,
   68.0956,        27,
   68.1158,        22,
   68.1361,        20,
   68.1563,        25,
   68.1765,        17,
   68.1967,        25,
   68.2169,        24,
   68.2371,        20,
   68.2574,        24,
   68.2776,        29,
   68.2978,        22,
    68.318,        20,
   68.3382,        13,
   68.3584,        14,
   68.3787,        11,
   68.3989,        11,
   68.4191,        11,
   68.4393,        16,
   68.4595,         8,
   68.4797,        19,
      68.5,        13,
   68.5202,        10,
   68.5404,        12,
   68.5606,        14,
   68.5808,         9,
    68.601,         7,
   68.6213,        10,
   68.6415,         7,
   68.6617,         4,
   68.6819,        14,
   68.7021,         8,
   68.7223,        12,
   68.7425,         9,
   68.7628,         8,
    68.783,        11,
   68.8032,         7,
   68.8234,        11,
   68.8436,         8,
   68.8638,         4,
   68.8841,         7,
   68.9043,         8,
   68.9245,         7,
   68.9447,        10,
   68.9649,         9,
   68.9851,         7,
   69.0054,         9,
   69.0256,         8,
   69.0458,         8,
    69.066,        10,
   69.0862,         7,
   69.1064,        11,
   69.1267,         6,
   69.1469,         9,
   69.1671,        10,
   69.1873,        10,
   69.2075,         8,
   69.2277,        10,
    69.248,        10,
   69.2682,        11,
   69.2884,         5,
   69.3086,        10,
   69.3288,         4,
    69.349,         9,
   69.3693,         5,
   69.3895,        12,
   69.4097,         5,
   69.4299,        11,
   69.4501,         9,
   69.4703,         7,
   69.4906,         8,
   69.5108,        11,
    69.531,         5,
   69.5512,         8,
   69.5714,        10,
   69.5916,        12,
   69.6119,         6,
   69.6321,         4,
   69.6523,        12,
   69.6725,        10,
   69.6927,        12,
   69.7129,        12,
   69.7332,         5,
   69.7534,        11,
   69.7736,         9,
   69.7938,        13,
    69.814,         9,
   69.8342,         6,
   69.8545,         8,
   69.8747,        12,
   69.8949,         7,
   69.9151,         9,
   69.9353,        11,
   69.9555,         5,
   69.9758,        10,
    69.996,        11,
   70.0162,        10,
   70.0364,         2,
   70.0566,         5,
   70.0768,        11,
   70.0971,         8,
   70.1173,        11,
   70.1375,         6,
   70.1577,         8,
   70.1779,         9,
   70.1981,        10,
   70.2183,         9,
   70.2386,         8,
   70.2588,         8,
    70.279,         8,
   70.2992,         5,
   70.3194,        11,
   70.3396,         9,
   70.3599,         8,
   70.3801,         9,
   70.4003,         6,
   70.4205,         2,
   70.4407,        11,
   70.4609,        13,
   70.4812,         6,
   70.5014,        10,
   70.5216,         6,
   70.5418,         8,
    70.562,        11,
   70.5822,         8,
   70.6025,         7,
   70.6227,         8,
   70.6429,         9,
   70.6631,        11,
   70.6833,         8,
   70.7035,         7,
   70.7238,         9,
    70.744,         9,
   70.7642,         6,
   70.7844,         9,
   70.8046,         5,
   70.8248,        10,
   70.8451,        16,
   70.8653,        10,
   70.8855,        13,
   70.9057,         6,
   70.9259,         7,
   70.9461,         5,
   70.9664,        10,
   70.9866,        10,
   71.0068,        12,
    71.027,         7,
   71.0472,         3,
   71.0674,         4,
   71.0877,        14,
   71.1079,         8,
   71.1281,         5,
   71.1483,         2,
   71.1685,         9,
   71.1887,        13,
    71.209,         7,
   71.2292,         3,
   71.2494,         8,
   71.2696,         3,
   71.2898,         7,
     71.31,        11,
   71.3303,         6,
   71.3505,        12,
   71.3707,        10,
   71.3909,        11,
   71.4111,        11,
   71.4313,        13,
   71.4516,         4,
   71.4718,        11,
    71.492,        11,
   71.5122,        10,
   71.5324,         2,
   71.5526,        13,
   71.5729,         5,
   71.5931,        10,
   71.6133,         7,
   71.6335,         9,
   71.6537,         9,
   71.6739,         9,
   71.6942,         5,
   71.7144,        12,
   71.7346,         6,
   71.7548,        11,
    71.775,         8,
   71.7952,        13,
   71.8154,         6,
   71.8357,         4,
   71.8559,         5,
   71.8761,        10,
   71.8963,         4,
   71.9165,         9,
   71.9367,         6,
    71.957,         6,
   71.9772,         8,
   71.9974,         8,
   72.0176,        11,
   72.0378,         7,
    72.058,         4,
   72.0783,         9,
   72.0985,        11,
   72.1187,        14,
   72.1389,         8,
   72.1591,         7,
   72.1793,         8,
   72.1996,        12,
   72.2198,         4,
     72.24,         5,
   72.2602,         7,
   72.2804,        11,
   72.3006,         7,
   72.3209,        11,
   72.3411,         8,
   72.3613,         6,
   72.3815,         5,
   72.4017,         9,
   72.4219,         6,
   72.4422,         8,
   72.4624,        12,
   72.4826,         9,
   72.5028,         7,
    72.523,         6,
   72.5432,         7,
   72.5635,        10,
   72.5837,         7,
   72.6039,        10,
   72.6241,         9,
   72.6443,         7,
   72.6645,        10,
   72.6848,         6,
    72.705,         7,
   72.7252,        15,
   72.7454,        12,
   72.7656,        11,
   72.7858,        11,
   72.8061,        11,
   72.8263,        13,
   72.8465,        12,
   72.8667,         7,
   72.8869,         9,
   72.9071,        13,
   72.9274,        15,
   72.9476,        12,
   72.9678,         8,
    72.988,         6,
   73.0082,         4,
   73.0284,         8,
   73.0487,         6,
   73.0689,        13,
   73.0891,        10,
   73.1093,         8,
   73.1295,        11,
   73.1497,         7,
     73.17,         9,
   73.1902,         9,
   73.2104,        10,
   73.2306,         7,
   73.2508,        16,
    73.271,         5,
   73.2912,         8,
   73.3115,        10,
   73.3317,         7,
   73.3519,        14,
   73.3721,        10,
   73.3923,        13,
   73.4125,        15,
   73.4328,        11,
    73.453,        14,
   73.4732,        10,
   73.4934,         8,
   73.5136,        12,
   73.5338,         3,
   73.5541,        13,
   73.5743,        12,
   73.5945,        12,
   73.6147,        13,
   73.6349,        11,
   73.6551,        12,
   73.6754,         8,
   73.6956,         9,
   73.7158,         9,
    73.736,         7,
   73.7562,         7,
   73.7764,         8,
   73.7967,         7,
   73.8169,        13,
   73.8371,         7,
   73.8573,         5,
   73.8775,         9,
   73.8977,         4,
    73.918,         9,
   73.9382,         7,
   73.9584,         2,
   73.9786,         7,
   73.9988,         4,
    74.019,        10,
   74.0393,         9,
   74.0595,         8,
   74.0797,         6,
   74.0999,        12,
   74.1201,         8,
   74.1403,         6,
   74.1606,         8,
   74.1808,         7,
    74.201,         9,
   74.2212,         6,
   74.2414,        13,
   74.2616,         5,
   74.2819,         8,
   74.3021,         5,
   74.3223,        10,
   74.3425,        11,
   74.3627,         1,
   74.3829,         7,
   74.4032,        12,
   74.4234,         5,
   74.4436,         3,
   74.4638,         8,
    74.484,         5,
   74.5042,        10,
   74.5245,         4,
   74.5447,         4,
   74.5649,         6,
   74.5851,        10,
   74.6053,         7,
   74.6255,         5,
   74.6458,         6,
    74.666,         8,
   74.6862,         8,
   74.7064,         5,
   74.7266,         4,
   74.7468,         6,
    74.767,        11,
   74.7873,        10,
   74.8075,        11,
   74.8277,         9,
   74.8479,         7,
   74.8681,         5,
   74.8883,         6,
   74.9086,         4,
   74.9288,         8,
    74.949,        10,
   74.9692,         8,
   74.9894,         5,
   75.0096,        10,
   75.0299,         7,
   75.0501,         5,
   75.0703,        11,
   75.0905,         8,
   75.1107,         7,
   75.1309,         4,
   75.1512,         7,
   75.1714,         6,
   75.1916,         8,
   75.2118,         8,
    75.232,         8,
   75.2522,         7,
   75.2725,        10,
   75.2927,         2,
   75.3129,         6,
   75.3331,         8,
   75.3533,         4,
   75.3735,        11,
   75.3938,         7,
    75.414,         5,
   75.4342,         5,
   75.4544,         4,
   75.4746,        11,
   75.4948,        10,
   75.5151,        13,
   75.5353,         7,
   75.5555,        13,
   75.5757,         8,
   75.5959,        17,
   75.6161,        17,
   75.6364,        14,
   75.6566,        14,
   75.6768,         9,
    75.697,        11,
   75.7172,         9,
   75.7374,         9,
   75.7577,        12,
   75.7779,        15,
   75.7981,        14,
   75.8183,         9,
   75.8385,         9,
   75.8587,         9,
    75.879,        11,
   75.8992,         8,
   75.9194,         9,
   75.9396,         5,
   75.9598,         3,
     75.98,        14,
   76.0003,        12,
   76.0205,        10,
   76.0407,        12,
   76.0609,         7,
   76.0811,         6,
   76.1013,         7,
   76.1216,        11,
   76.1418,         9,
    76.162,         9,
   76.1822,         7,
   76.2024,         5,
   76.2226,         4,
   76.2429,         4,
   76.2631,        13,
   76.2833,         7,
   76.3035,         8,
   76.3237,        13,
   76.3439,         6,
   76.3641,         6,
   76.3844,         7,
   76.4046,         8,
   76.4248,         9,
    76.445,         6,
   76.4652,         7,
   76.4854,         8,
   76.5057,        11,
   76.5259,         8,
   76.5461,         8,
   76.5663,         6,
   76.5865,         7,
   76.6067,         9,
    76.627,         9,
   76.6472,         7,
   76.6674,         4,
   76.6876,         6,
   76.7078,        13,
    76.728,        10,
   76.7483,         2,
   76.7685,        13,
   76.7887,         9,
   76.8089,         3,
   76.8291,         9,
   76.8493,        10,
   76.8696,        14,
   76.8898,         8,
     76.91,        12,
   76.9302,         6,
   76.9504,         5,
   76.9706,        10,
   76.9909,         7,
   77.0111,         4,
   77.0313,         3,
   77.0515,        13,
   77.0717,         4,
   77.0919,        11,
   77.1122,         6,
   77.1324,        11,
   77.1526,         8,
   77.1728,         5,
    77.193,        11,
   77.2132,         9,
   77.2335,         5,
   77.2537,         7,
   77.2739,         4,
   77.2941,         8,
   77.3143,         4,
   77.3345,         6,
   77.3548,         5,
    77.375,         7,
   77.3952,         8,
   77.4154,        10,
   77.4356,         9,
   77.4558,        10,
   77.4761,        11,
   77.4963,        12,
   77.5165,        10,
   77.5367,        14,
   77.5569,         2,
   77.5771,         6,
   77.5974,         8,
   77.6176,        10,
   77.6378,         9,
    77.658,        11,
   77.6782,        14,
   77.6984,         7,
   77.7187,         9,
   77.7389,         8,
   77.7591,        11,
   77.7793,        17,
   77.7995,         7,
   77.8197,        10,
   77.8399,         3,
   77.8602,         8,
   77.8804,         9,
   77.9006,         3,
   77.9208,         4,
    77.941,         6,
   77.9612,         5,
   77.9815,        13,
   78.0017,         5,
   78.0219,         6,
   78.0421,        10,
   78.0623,         8,
   78.0825,         4,
   78.1028,        13,
    78.123,         9,
   78.1432,         4,
   78.1634,        13,
   78.1836,        11,
   78.2038,        12,
   78.2241,         9,
   78.2443,         5,
   78.2645,         6,
   78.2847,         8,
   78.3049,         8,
   78.3251,         7,
   78.3454,         9,
   78.3656,         8,
   78.3858,         7,
    78.406,         6,
   78.4262,         7,
   78.4464,         9,
   78.4667,         8,
   78.4869,         6,
   78.5071,         9,
   78.5273,         9,
   78.5475,         8,
   78.5677,        10,
    78.588,         4,
   78.6082,         6,
   78.6284,         8,
   78.6486,         8,
   78.6688,         3,
    78.689,         9,
   78.7093,         7,
   78.7295,         8,
   78.7497,         6,
   78.7699,         3,
   78.7901,         5,
   78.8103,         7,
   78.8306,         5,
   78.8508,         9,
    78.871,         3,
   78.8912,         8,
   78.9114,         8,
   78.9316,         5,
   78.9519,         6,
   78.9721,         8,
   78.9923,         6,
   79.0125,         7,
   79.0327,         9,
   79.0529,         6,
   79.0732,         8,
   79.0934,         5,
   79.1136,         7,
   79.1338,        10,
    79.154,        10,
   79.1742,        10,
   79.1945,         5,
   79.2147,        10,
   79.2349,         7,
   79.2551,         6,
   79.2753,        10,
   79.2955,         3,
   79.3157,         3,
    79.336,         4,
   79.3562,         7,
   79.3764,         4,
   79.3966,        10,
   79.4168,         7,
    79.437,         3,
   79.4573,         3,
   79.4775,         4,
   79.4977,         3,
   79.5179,         2,
   79.5381,        10,
   79.5583,         8,
   79.5786,         5,
   79.5988,        13,
    79.619,        10,
   79.6392,         9,
   79.6594,         7,
   79.6796,         5,
   79.6999,        11,
   79.7201,        11,
   79.7403,        10,
   79.7605,        10,
   79.7807,        12,
   79.8009,         5,
   79.8212,        18,
   79.8414,         8,
   79.8616,        15,
   79.8818,         8,
    79.902,         6,
   79.9222,         8,
   79.9425,        12,
   79.9627,        15,
   79.9829,        14,
   80.0031,         6,
   80.0233,        14,
   80.0435,        10,
   80.0638,        10,
    80.084,        10,
   80.1042,        10,
   80.1244,         5,
   80.1446,        17,
   80.1648,         8,
   80.1851,        10,
   80.2053,        10,
   80.2255,         3,
   80.2457,        15,
   80.2659,         9,
   80.2861,        11,
   80.3064,         1,
   80.3266,        10,
   80.3468,         2,
    80.367,        10,
   80.3872,         8,
   80.4074,         4,
   80.4277,         8,
   80.4479,         7,
   80.4681,         9,
   80.4883,         5,
   80.5085,        14,
   80.5287,         5,
    80.549,        10,
   80.5692,         4,
   80.5894,         7,
   80.6096,        10,
   80.6298,         8,
     80.65,         8,
   80.6703,         5,
   80.6905,        12,
   80.7107,         5,
   80.7309,         9,
   80.7511,         4,
   80.7713,         6,
   80.7916,        10,
   80.8118,         5,
    80.832,         7,
   80.8522,         3,
   80.8724,         9,
   80.8926,        10,
   80.9128,         7,
   80.9331,         8,
   80.9533,         9,
   80.9735,         4,
   80.9937,         6,
   81.0139,         8,
   81.0341,        20,
   81.0544,         7,
   81.0746,        10,
   81.0948,        10,
    81.115,        16,
   81.1352,         8,
   81.1554,         8,
   81.1757,         7,
   81.1959,        12,
   81.2161,         7,
   81.2363,         8,
   81.2565,        10,
   81.2767,         9,
    81.297,        18,
   81.3172,        13,
   81.3374,        11,
   81.3576,        11,
   81.3778,        10,
    81.398,        12,
   81.4183,        17,
   81.4385,        10,
   81.4587,        11,
   81.4789,        17,
   81.4991,        15,
   81.5193,         6,
   81.5396,        10,
   81.5598,        12,
     81.58,         9,
   81.6002,        17,
   81.6204,         7,
   81.6406,        13,
   81.6609,        10,
   81.6811,        14,
   81.7013,         8,
   81.7215,        13,
   81.7417,        10,
   81.7619,         5,
   81.7822,         7,
   81.8024,         4,
   81.8226,         4,
   81.8428,         7,
    81.863,         5,
   81.8832,        10,
   81.9035,         0,
   81.9237,         6,
   81.9439,         5,
   81.9641,         7,
   81.9843,        13,
   82.0045,         6,
   82.0248,         6,
    82.045,         8,
   82.0652,         8,
   82.0854,         7,
   82.1056,        20,
   82.1258,         4,
   82.1461,         4,
   82.1663,         6,
   82.1865,         2,
   82.2067,        11,
   82.2269,         7,
   82.2471,         9,
   82.2674,         9,
   82.2876,        12,
   82.3078,        10,
    82.328,         7,
   82.3482,         7,
   82.3684,         4,
   82.3886,         7,
   82.4089,         5,
   82.4291,         4,
   82.4493,         5,
   82.4695,         2,
   82.4897,         4,
   82.5099,         3,
   82.5302,        10,
   82.5504,         4,
   82.5706,         5,
   82.5908,         3,
    82.611,         8,
   82.6312,         6,
   82.6515,         7,
   82.6717,         9,
   82.6919,         9,
   82.7121,         5,
   82.7323,         8,
   82.7525,         9,
   82.7728,         8,
    82.793,         7,
   82.8132,         6,
   82.8334,         7,
   82.8536,         6,
   82.8738,         7,
   82.8941,         2,
   82.9143,         3,
   82.9345,         3,
   82.9547,         3,
   82.9749,         3,
   82.9951,         4,
   83.0154,         6,
   83.0356,         3,
   83.0558,         7,
    83.076,         3,
   83.0962,         6,
   83.1164,         7,
   83.1367,         7,
   83.1569,         3,
   83.1771,         9,
   83.1973,         8,
   83.2175,         9,
   83.2377,         6,
    83.258,         7,
   83.2782,         8,
   83.2984,         9,
   83.3186,        13,
   83.3388,         9,
    83.359,         5,
   83.3793,         9,
   83.3995,         2,
   83.4197,         8,
   83.4399,         6,
   83.4601,         4,
   83.4803,         4,
   83.5006,         6,
   83.5208,         7,
    83.541,        12,
   83.5612,         8,
   83.5814,        12,
   83.6016,         6,
   83.6219,         6,
   83.6421,         8,
   83.6623,         5,
   83.6825,        10,
   83.7027,         8,
   83.7229,         8,
   83.7432,         8,
   83.7634,         5,
   83.7836,         6,
   83.8038,         8,
    83.824,        14,
   83.8442,         5,
   83.8644,         7,
   83.8847,         7,
   83.9049,         4,
   83.9251,        11,
   83.9453,         6,
   83.9655,         8,
   83.9857,         8,
    84.006,        11,
   84.0262,         8,
   84.0464,         8,
   84.0666,         8,
   84.0868,         8,
    84.107,         5,
   84.1273,         8,
   84.1475,        11,
   84.1677,        10,
   84.1879,         4,
   84.2081,         5,
   84.2283,        11,
   84.2486,         8,
   84.2688,         6,
    84.289,         6,
   84.3092,         2,
   84.3294,         1,
   84.3496,         8,
   84.3699,         9,
   84.3901,         6,
   84.4103,         5,
   84.4305,         6,
   84.4507,         7,
   84.4709,         6,
   84.4912,        10,
   84.5114,         5,
   84.5316,         9,
   84.5518,         7,
    84.572,         3,
   84.5922,        10,
   84.6125,         6,
   84.6327,        11,
   84.6529,         7,
   84.6731,         5,
   84.6933,         6,
   84.7135,         9,
   84.7338,         8,
    84.754,         7,
   84.7742,         3,
   84.7944,        12,
   84.8146,         5,
   84.8348,         3,
   84.8551,         5,
   84.8753,         9,
   84.8955,         7,
   84.9157,         8,
   84.9359,         5,
   84.9561,         9,
   84.9764,         7,
   84.9966,         4,
   85.0168,        10,
    85.037,         7,
   85.0572,         4,
   85.0774,         6,
   85.0977,        11,
   85.1179,         7,
   85.1381,         5,
   85.1583,         2,
   85.1785,         8,
   85.1987,         1,
    85.219,         4,
   85.2392,         7,
   85.2594,         8,
   85.2796,         6,
   85.2998,         9,
     85.32,         8,
   85.3403,         8,
   85.3605,        10,
   85.3807,         6,
   85.4009,         6,
   85.4211,         4,
   85.4413,         3,
   85.4615,         4,
   85.4818,         2,
    85.502,         5,
   85.5222,        11,
   85.5424,         6,
   85.5626,         9,
   85.5828,         8,
   85.6031,        10,
   85.6233,         5,
   85.6435,         9,
   85.6637,         8,
   85.6839,         3,
   85.7041,         8,
   85.7244,         4,
   85.7446,        10,
   85.7648,         9,
    85.785,         9,
   85.8052,         5,
   85.8254,         7,
   85.8457,         9,
   85.8659,         6,
   85.8861,         5,
   85.9063,         7,
   85.9265,         6,
   85.9467,         3,
    85.967,         9,
   85.9872,         3,
   86.0074,        11,
   86.0276,         7,
   86.0478,         6,
    86.068,         6,
   86.0883,         5,
   86.1085,         9,
   86.1287,         7,
   86.1489,         8,
   86.1691,         5,
   86.1893,         5,
   86.2096,        10,
   86.2298,         5,
     86.25,         1,
   86.2702,         7,
   86.2904,         6,
   86.3106,         5,
   86.3309,         9,
   86.3511,         5,
   86.3713,         3,
   86.3915,         4,
   86.4117,         9,
   86.4319,         9,
   86.4522,         5,
   86.4724,         3,
   86.4926,         9,
   86.5128,         5,
    86.533,         4,
   86.5532,         7,
   86.5735,         5,
   86.5937,         4,
   86.6139,         4,
   86.6341,         3,
   86.6543,         5,
   86.6745,         3,
   86.6948,         9,
    86.715,         8,
   86.7352,         9,
   86.7554,         1,
   86.7756,        10,
   86.7958,         3,
   86.8161,         9,
   86.8363,         1,
   86.8565,         4,
   86.8767,         4,
   86.8969,         6,
   86.9171,         4,
   86.9373,         4,
   86.9576,         5,
   86.9778,         6,
    86.998,        11,
   87.0182,         8,
   87.0384,         5,
   87.0586,         1,
   87.0789,        12,
   87.0991,         4,
   87.1193,         6,
   87.1395,         6,
   87.1597,         4,
   87.1799,        11,
   87.2002,         6,
   87.2204,         4,
   87.2406,         4,
   87.2608,         4,
    87.281,         5,
   87.3012,         8,
   87.3215,        10,
   87.3417,        16,
   87.3619,         7,
   87.3821,         7,
   87.4023,         5,
   87.4225,         4,
   87.4428,         4,
    87.463,         3,
   87.4832,        10,
   87.5034,         4,
   87.5236,         4,
   87.5438,         5,
   87.5641,         5,
   87.5843,         9,
   87.6045,         9,
   87.6247,         7,
   87.6449,         7,
   87.6651,         7,
   87.6854,         6,
   87.7056,         6,
   87.7258,         4,
    87.746,        10,
   87.7662,        11,
   87.7864,        12,
   87.8067,         3,
   87.8269,         7,
   87.8471,         7,
   87.8673,         7,
   87.8875,         9,
   87.9077,         5,
    87.928,         6,
   87.9482,         9,
   87.9684,        11,
   87.9886,         9,
   88.0088,         6,
    88.029,         5,
   88.0493,         5,
   88.0695,         8,
   88.0897,        10,
   88.1099,         5,
   88.1301,        17,
   88.1503,         9,
   88.1706,         7,
   88.1908,         3,
    88.211,         7,
   88.2312,         2,
   88.2514,         5,
   88.2716,         4,
   88.2919,         8,
   88.3121,         9,
   88.3323,         8,
   88.3525,         7,
   88.3727,         6,
   88.3929,         3,
   88.4131,         9,
   88.4334,         3,
   88.4536,         5,
   88.4738,         7,
    88.494,         5,
   88.5142,         6,
   88.5344,         5,
   88.5547,         5,
   88.5749,         3,
   88.5951,         3,
   88.6153,        10,
   88.6355,        10,
   88.6557,         8,
    88.676,         5,
   88.6962,         4,
   88.7164,         7,
   88.7366,         7,
   88.7568,         4,
    88.777,         7,
   88.7973,         7,
   88.8175,         5,
   88.8377,         7,
   88.8579,         6,
   88.8781,         3,
   88.8983,         5,
   88.9186,         3,
   88.9388,         4,
    88.959,         3,
   88.9792,         6,
   88.9994,         1,
   89.0196,         9,
   89.0399,         2,
   89.0601,         9,
   89.0803,         9,
   89.1005,         2,
   89.1207,         4,
   89.1409,         7,
   89.1612,         4,
   89.1814,         7,
   89.2016,         3,
   89.2218,         6,
    89.242,         5,
   89.2622,         7,
   89.2825,        13,
   89.3027,         8,
   89.3229,         3,
   89.3431,         2,
   89.3633,         4,
   89.3835,         6,
   89.4038,         6,
    89.424,         5,
   89.4442,        11,
   89.4644,         7,
   89.4846,         6,
   89.5048,         7,
   89.5251,         4,
   89.5453,         3,
   89.5655,         2,
   89.5857,         9,
   89.6059,         4,
   89.6261,         4,
   89.6464,         8,
   89.6666,        10,
   89.6868,         5,
    89.707,         5,
   89.7272,         7,
   89.7474,         5,
   89.7677,         5,
   89.7879,         4,
   89.8081,         8,
   89.8283,         2,
   89.8485,        10,
   89.8687,         7,
    89.889,         7,
   89.9092,         4,
   89.9294,         4,
   89.9496,         8,
   89.9698,         2,
     89.99,         7,
