# Supplementary material for: Highly efficient nickel (II) removal by sewage sludge biochar supported α-Fe2O3 and α-FeOOH: Sorption characteristics and mechanisms
Source: PLoS One. 2019 Jun 12;14(6):e0218114. doi: 10.1371/journal.pone.0218114 (PMC6561682; doi:10.1371/journal.pone.0218114)
Supplement: S1 Data — (ZIP) [file pone.0218114.s008.zip › Raw data/Data collection.xlsx]

## Sheet: Capacity
Dosage/g	SBC			Average value		MSBC			Average value
0
0.01	18.75	22		20.375			36.5	34.5	35.5
0.02	14.25	14.25		14.25			19.375	22.875	21.125
0.03	12.25	13.5		12.875			20	18.25	19.125
0.05	10.75	12.75	10.4	11.3		22.15	17.35	15.65	18.3833
0.1	6.075	9.575	6	7.21667		14.75	15.85	14.025	14.875
								`

## Sheet: pH
Capacity Comparison
pH	SBC	MSBC
2	0	0
3	1.775	9.65
4	2.63333	14.7583
5	3.85	16.1667
6	6.025	18.4167
7	6.10833	18.8083
	mg/g	mg/g

## Sheet: Kinetics
Kinetics 50ml 100ppm 25℃ pH=7 50mg MSBC
Time/Sampling	sbc1	sbc2	sbc3	Average	Capacity（mg/g）	msbc1	msbc2	msbc3	Average	Capacity（mg/g）
2min	1.895	1.926	1.923	1.91467	4.26667	1.765	1.763	1.749	1.759	12.05
5min	1.913	1.907	1.891	1.90367	4.81667	1.763	1.689	1.716	1.72267	13.8667
10min	1.899	1.877	1.893	1.88967	5.51667	1.7	1.667	1.679	1.682	15.9
30min	1.878	1.867	1.899	1.88133	5.93333	1.615	1.631	1.608	1.618	19.1
1h	1.885	1.901	1.847	1.87767	6.11667	1.581	1.588	1.597	1.58867	20.5667
4h	1.83	1.861	1.899	1.86333	6.83333	1.545	1.551	1.57	1.55533	22.2333
8h	1.843	1.88	1.847	1.85667	7.16667	1.502	1.538	1.533	1.52433	23.7833
12h	1.851	1.839	1.832	1.84067	7.96667	1.513	1.531	1.551	1.53167	23.4167
18h	1.814	1.836	1.816	1.822	8.9	1.489	1.512	1.526	1.509	24.55

## Sheet: Isotherm
20-1000ppm 25℃ 18h 50mg biochar 50ml									Initial Con.	Capacity
	20ppm	50ppm	100ppm	200ppm	400ppm	800ppm	1000ppm		8.53667	11.463
sbc	18.53	46.325	93.65	186.95	388	804.2	967.4		33.9583	16.042
sbc	18.38	46.975	93.7	194.75	387.1	767.9	968		81.9	18.1
sbc	17.51	46.125	96.3	190.35	390.1	780.9	981.1		183.917	19.183
Average	18.14	46.475	94.55	190.683	388.4	784.333	972.167		371.55	28.45
Capacity	1.86	3.525	5.45	9.317	10.75	15.67	27.833	mg/g	764.86	35.14
msbc	10.21	33.625	81.1	184.9	376.65				964.73	35.27
msbc	7.64	34.8	82.4	185.4	383.8
msbc	7.76	33.45	82.2	181.45	381.2
Average	8.537	33.958	81.9	179.817	371.55	764.86	964.73
Capacity	11.463	16.042	18.1	20.183	28.45	35.14	35.27	mg/g

## Sheet: Regeneration
SBC repeat				Average biochar recycle	Recycle %	Capacity	Capacity	Capacity	Capacity Efficiency %	Desorption efficiency %
1	0.0344	0.0349	0.0386	0.0359667	0.718	6.18	5.16	4.02	0.572
2	0.0291	0.0235	0.029	0.0272	0.7561	7.64	8.51	7.24	0.732
3	0.0178	0.0105	0.0143	0.0142	0.522	6.04	8.8	8.39	0.661
4	0.0125	0.0071	0.0118	0.0104667	0.732	8	10.56	12.7	0.7381
5	0.0083	0.0049	0.0069	0.0067	0.6405	9.42	12.88	10.14	0.673
MSBC repect
1	0.0319	0.0369	0.0327	0.0338333	0.676	12.07	13.47	8.49	100	93.16
2	0.0242	0.0238	0.0299	0.0259667	0.766	13.22	13.13	11.79	75.26	91.27
3	0.0161	0.0131	0.0165	0.0152333	0.587	20.96	24.23	16.51	71.52	90.74
4	0.0101	0.0085	0.0126	0.0104	0.684	8	10.56	12.7	64.17	91.21
5	0.0056	0.0053	0.0079	0.00626667	0.6019	24.43	28.7	26.53	62.85	90.31

## Sheet: P content
0	0
0.1	0.036
0.2	0.07
0.4	0.125
0.6	0.202
1	0.329
3	0.94
Raw data
Sample	Absorbance	Average content g/kg
sbc1	0.33	10.178
sbc2	0.324
sbc3	0.32
msbc1	0.298	8.866
msbc2	0.251
msbc3	0.302
						10.178	8.866
					wt%	0.010178	0.008866

## Sheet: Heavy metal content
		Pb	Cd	Cr	Hg	As
	Dry sludge（mg/l）	0.594	0.136	1.22	0.025	0.232
		0.373	0.133	1.13	0.003	0.186
		0.315	0.128	1.162	0.091	0.193			Pb	Cd	Cr	Hg	As
	Average content（mg/kg）	42.7	13.2	117	4	20.4		Dry sludge（mg/l）	42.7	13.2	117	4	20.4
								SBC（mg/l）	20.4	17.4	209	5.17	29.6
	SBC（mg/l）	0.688	0.173	2.121	0.037	0.352		MSBC（mg/l）	36.7	15.5	188.8	2.56	18.35
		0.669	0.17	2.074	0.018	0.139		CJ/T 362	1000	20	1000	15	75
		0.678	0.178	2.082	0.1	0.397
	Average content（mg/kg）	20.4	17.4	209	5.17	29.6
	MSBC（mg/l）	0.36	0.151	2.315	0.001	0.17
		0.36	0.154	1.859	0.044	0.197
		0.38	0.16	1.491	0.032	/
	Average content（mg/kg）	36.7	15.5	188.8	2.56	18.35
